# Supplementary material for: A proteomics-based study on the mechanisms of Terminalia chebula Retz processed Aconitum kusnezoffii Reichb against rheumatoid arthritis and its cardiotoxicity reduction
Source: Chin Med. 2026 Jan 9;21:21. doi: 10.1186/s13020-025-01306-8 (PMC12784562; doi:10.1186/s13020-025-01306-8)
Supplement: Supplementary file 2 [file 13020_2025_1306_MOESM2_ESM.xls]

## Sheet: 滑膜
Protein accession	Protein description	Gene name	Coverage [%]	Peptides	Razor + unique peptides	Unique peptides	Intensity Control_1	Intensity Control_2	Intensity Control_3	Intensity Model_1	Intensity Model_2	Intensity Model_3	Intensity MTX_1	Intensity MTX_2	Intensity MTX_3	Intensity HHZCW_1	Intensity HHZCW_2	Intensity HHZCW_3	Intensity YDZCW_1	Intensity YDZCW_2	Intensity YDZCW_3	Control_1	Control_2	Control_3	Model_1	Model_2	Model_3	MTX_1	MTX_2	MTX_3	HHZCW_1	HHZCW_2	HHZCW_3	YDZCW_1	YDZCW_2	YDZCW_3	Model/Control Ratio	Model/Control P value	MTX/Model Ratio	MTX/Model P value	HHZCW/Model Ratio	HHZCW/Model P value	YDZCW/Model Ratio	YDZCW/Model P value
A0A096MIT4	Interleukin-33 OS=Rattus norvegicus OX=10116 GN=Il33 PE=1 SV=2	Il33	10.98	3	3	3	2205.39	2093.1	1958.07	454.86800000000005	1728.86	1268.54	1562.62		1591.47	1256.07	1699.84	1493.24	1618.3	1874.67	3323.12	1.2796443060427571	1.2144897260702618	1.1361406038538042	0.2639303008542965	1.003144956195993	0.7360512145187378	0.9066867019023996		0.9234264795514021	0.7288156849768639	0.9863065386093708	0.8664300026549893	0.9389941826475108	1.0877490109273986	1.9281902911942137	0.5517837277993018	0.14385689282568873	1.3704425612380033	0.4455464934315651	1.2887614750650875	0.40135534673354534	1.9743803204154484	0.16852069500380645
A0A096MJ39	Platelet glycoprotein 4-like OS=Rattus norvegicus OX=10116 GN=RGD1565355 PE=3 SV=2	RGD1565355	11.23	6	6	0	19044.6	35636.5	32493	12442.5	25283.4	30435.1	28268.5	12440.9	26652.8	34406.1	40736.3	47964.9	20007.2	35632	44311.6	0.6408649227805203	1.1991946704403356	1.0934135626848267	0.41869935843738515	0.8508051725228679	1.0241637005407	0.9512560027315429	0.4186455172500434	0.8968864987389944	1.157790797374524	1.3708067249437696	1.6140544792054117	0.6732571271150052	1.199043242100937	1.4911182231331352	0.781895081222519	0.4535031771276183	0.9882806883701825	0.98602152776847	1.8061252035621547	0.08780321687968194	1.466392805269876	0.3326116697473816
A0A0A0MXU8	Caveolin OS=Rattus norvegicus OX=10116 GN=Cav2 PE=3 SV=1	Cav2	23.46	3	3	0	14095.5	13126	10129.2	4553.38	5484.24	10987.4	8221.3	7304.06	8940.56	10258.3	7661.65	11813.8	12108.9	11863.1	12288.3	1.4205766103546804	1.322868191090457	1.0208438580826953	0.4589000124902838	0.5527142045029657	1.1073352097201956	0.8285613484238895	0.7361198110480088	0.9010500102495578	1.0338548502714637	0.7721585461121591	1.1906216848929179	1.220362535356943	1.1955902512361116	1.238442876167672	0.5629083256806432	0.08887130098226612	1.1636573948562239	0.4605931336375323	1.4142079294098173	0.24284700306900736	1.7246261834709313	0.08174916260879143
A0A0G2JSR4	Signal transducer and activator of transcription OS=Rattus norvegicus OX=10116 GN=Stat5b PE=1 SV=2	Stat5b	13.46	9	9	9	8966.06	8705.65	8433.23	7658.22	8214.25	11352.6	8158.5	7794.93	9165.84	8941.79	8680.74	9253.75	8043.05	10173.1	6798.89	1.0318419586836332	1.0018731692197211	0.9705222317528074	0.8813316802285702	0.9453213350253105	1.3064923745939483	0.9389054523302791	0.8970646905108615	1.054833259935891	1.0290488919032135	0.9990064492567932	1.0649502150519483	0.925619108704425	1.170751860893689	0.7824373219089062	1.0429087368137984	0.835391620608426	0.9226521731624564	0.6312892210027004	0.9871886463469148	0.9882290696135541	0.918823716523043	0.6469213944547314
A0A0G2JT64	Aldose reductase-related protein 1-like OS=Rattus norvegicus OX=10116 GN=Akr1b8 PE=1 SV=2	Akr1b8	25.4	9	7	2	12965.2	18382.5	12319.7	6194.67	21634.6	22361	8748.73	6806.15	7144.03	14432	16439.7	12013.9	8293.34	10993.3	7606.56	1.0436987328976388	1.4797914384267767	0.9917359762810478	0.49867099849744057	1.7415855217618899	1.800060729207733	0.7042728546774102	0.5478951447653151	0.5750944882286982	1.1617761479328297	1.3233960185124265	0.9671190731464954	0.6676139550095104	0.8849607626850038	0.6123281579697856	1.1493761936822435	0.9884114352305399	0.45225718052522923	0.20424036103769885	0.8544604362558718	0.9710326269278851	0.5358249716528721	0.3266695826388805
A0A0G2JT93	Catenin beta 1 OS=Rattus norvegicus OX=10116 GN=Ctnnb1 PE=1 SV=1	Ctnnb1	15.88	11	11	9	9430.66	5399.43	4423	9213.11	9417.86	9976.35	7781.24	8331.82	8207.34	5250.98	7887.01	6467.58	8646.12	8122.38	6988.18	1.224304601245631	0.7009633464787933	0.5742015141368075	1.1960618837687007	1.2226428830948393	1.2951470213788696	1.010174042473862	1.0816512908693954	1.0654910818529473	0.6816913105815269	1.0239052869120828	0.8396324279450449	1.1224542607751604	1.0544614276270683	0.907217620859271	1.4858560366154212	0.12017251963053242	0.8501460465363412	0.006759547607640923	0.685334033387259	0.030983955079079112	0.8304406005176298	0.04866561814884495
A0A0G2JTT2	Phosphatidylinositol binding clathrin assembly protein OS=Rattus norvegicus OX=10116 GN=Picalm PE=3 SV=2	Picalm	12.42	8	8	0	5224.07	5132.14	4071.02	5136.72	5486.21	6467.49	5447.88	5513.08	6313.53	6038.05	5924.87	6604.02	6399.09	5193.84	5959.96	0.9228504532399848	0.9066106934040042	0.7191600901498341	0.9074197666124105	0.969158411941214	1.1425049966453493	0.9623872817931324	0.9739050925328903	1.1153074177880928	1.0666429008772262	1.046649253338487	1.1666235043186493	1.1304218945809408	0.9175102167574254	1.0528480260203597	1.1845946865753159	0.1807895581371064	1.0107703614071508	0.8816864278613233	1.0863946000156817	0.32000590194833317	1.0270601892756293	0.7777221033943348
A0A0G2JU23	Apolipoprotein A1 OS=Rattus norvegicus OX=10116 GN=Apoa1 PE=1 SV=2	Apoa1	27.8	10	10	10	62105.7	69396.4	68599.5	49718	52240.5	71138.2	58130.1	64488.7	61133.8	82109.3	60980.3	57484.2	60743	97393.9	69342.6	0.945768048501722	1.0567934634187346	1.04465798216901	0.7571236752086945	0.7955372169986686	1.0833182234146819	0.8852261746701181	0.9820572338676321	0.9309676039960033	1.2503900998594726	0.9286300505114597	0.8753901760012799	0.9250163603363315	1.4831495134741555	1.0559741775720348	0.8650440576187297	0.25316852758915454	1.0615603879218958	0.5695401736852425	1.158738439265451	0.40068819860748445	1.314175833508091	0.21331125705118628
A0A0G2JU91	Nuclear receptor co-repressor 2 OS=Rattus norvegicus OX=10116 GN=Ncor2 PE=1 SV=2	Ncor2	1.35	3	3	3	1909.35		1343.29	1691.88	1344	1589.22	1293.37	1357.2	1617.44	2493.57	1092.6	1615.55	1286.66	1625.04	1444.83	1.2316116844821232		0.8664789900479174	1.0913343162550684	0.8669369701437524	1.025114264651677	0.8342784740140066	0.87545152967195	1.043317360855142	1.6084583486914856	0.7047733136748986	1.0420982307408773	0.829950239587173	1.0482196830077406	0.9319765941761887	0.9479684194992376	0.8048019766989152	0.9227930206914443	0.45216053954156166	1.1246718989859676	0.8040641165422153	0.9419320663337009	0.5685671881468951
A0A0G2JUD6	Kinesin-like protein OS=Rattus norvegicus OX=10116 GN=Kif3a PE=1 SV=2	Kif3a	4.71	3	3	3	1666.43	2139.94	2499	3006.65	3211.1	2445.69	3130.42	2682.31	2826.99	2962.64	2499.57	3468.25	3331.13	2738.77	3042.28	0.6001380033261973	0.7706650257363721	0.8999747185973409	1.0827967137537795	1.1564260979943664	0.8807759782018131	1.1273704916332485	0.9659908713248634	1.0180950499109631	1.0669472190096942	0.9001799949437197	1.2490345409264616	1.199652974934438	0.9863240336345896	1.0956282860721562	1.3739780536273052	0.08671438903201752	0.9972620575660476	0.985889200986884	1.0308214750722575	0.8338200970547458	1.0517969767205635	0.6173587021267954
A0A0G2JUF9	NCK associated protein 1 like OS=Rattus norvegicus OX=10116 GN=Nckap1l PE=1 SV=1	Nckap1l	3.79	4	4	4	2055.02	1844.54	1526.08	2543.78	2921.47	2013.69	2117.23	2787.95	3149.59	3337.27	2499.66	2062.96	1956.12	2338.19	1206.66	0.8971219908143749	0.8052366385420809	0.6662124591205931	1.1104908846599015	1.2753720073305719	0.8790793187818118	0.9242798574281121	1.2170836557750955	1.3749581274386855	1.4568901063177435	1.0912302340410607	0.9005882094434229	0.8539470509638909	1.0207402690495777	0.5267691902930745	1.3784438333542222	0.08503696727915458	1.0769935311688552	0.6745994661294925	1.0562847141439828	0.8054341586094105	0.7355280293731463	0.21431294983946023
A0A0G2JUG7	IQ motif and SEC7 domain-containing protein 1 OS=Rattus norvegicus OX=10116 GN=Iqsec1 PE=1 SV=1	Iqsec1	3.12	3	3	3	2982.16	2810.7	1989.64	1623.02	2257.95	1718.83	1809.3	1274.89	2283.54	1928.66	1953.18	3458.04	1816.58	2248.51	1968.25	1.3925241063715532	1.3124606009665893	0.9290653965585673	0.757871635030702	1.054353155424809	0.8026102589246106	0.84485536177068	0.5953118068688567	1.0663024444911395	0.9005906936564637	0.9120403446102122	1.6147369895636337	0.848254768742266	1.0499451331979175	0.919077303821998	0.7195374237070351	0.11594182506833937	0.9585574484803028	0.7779560651487258	1.3107396692739028	0.328519050251763	1.0774206221650773	0.5330074034332548
A0A0G2JUK0	tRNA (cytosine(34)-C(5))-methyltransferase OS=Rattus norvegicus OX=10116 GN=Nsun2 PE=1 SV=1	Nsun2	4.02	3	3	3	4448.27	3914.74	4029.38	4968.36	5303.38	3581.83	4082.8	4013.2	4246.02	2715.39	4072.77	3461.64	4664.05	4513.08	4733.65	1.0633558762145299	0.9358158976078494	0.9632205105583299	1.1876830320887044	1.2677693320771026	0.8562339916645099	0.9759905247227985	0.9593526927151793	1.0150081531751487	0.6491121071144899	0.9735928601389418	0.8275026550410081	1.114937936424358	1.0788486620250728	1.1315757684319767	1.1179094589502105	0.4813942490463137	0.8908909400248456	0.45350253135196616	0.7398670523193661	0.15003615113615015	1.0041296214621935	0.8895425482674733
A0A0G2JUP3	non-specific serine/threonine protein kinase OS=Rattus norvegicus OX=10116 GN=Obscn PE=1 SV=2	Obscn	13.52	50	50	50	2399.98		1627.91	6127.48	2083.06	3644.32	4092.05	1242.63		1861.1	5654.6	2932.53	4323.56	3776.88		0.7242289286603415		0.4912455584027603	1.8490563570478376	0.6285937016705185	1.0997266515952033	1.2348357017660776	0.37498170552304616		0.561614038087718	1.7063579279838863	0.8849336495155424	1.3046972169762692	1.1397285627708027		1.9621290551628765	0.25589970662865996	0.6749991142873052	0.4927671772864819	0.8813457096920588	0.7755975974877256	1.0249517919233129	0.7924024708562287
A0A0G2JUY1	E3 ubiquitin-protein ligase OS=Rattus norvegicus OX=10116 GN=Nedd4l PE=1 SV=2	Nedd4l	2.17	2	1	0		3443.96	3271.24	859.784	1545.94	1686.25	2047.39			3013.43			888.175		2422.38		1.6161618900366237	1.5351088343544654	0.40347452771322795	0.7254698986873304	0.7913137745717885	0.9607874923175889			1.4141252291818323			0.4167976941321265		1.1367606590050165	0.40623997299658493	0.04122406340130398	1.5010285989109413		2.2092735682093774		1.213554265007549	0.8213173479576334
A0A0G2JV24	Thrombospondin 1 OS=Rattus norvegicus OX=10116 GN=Thbs1 PE=1 SV=2	Thbs1	26.05	29	29	29	163593	221737	357723	29068.5	71126.6	80826.1	34090.8	65561.9	100621	114747	39850.4	145305	56566.2	32841	177463	1.4510468059490735	1.966775874338937	3.1729524891928165	0.2578334896892327	0.6308828968722219	0.7169160920230109	0.30238058139558954	0.5815247937683921	0.8924940594120881	1.0177896844133816	0.35346741997391673	1.2888348287422453	0.5017342052207397	0.2912950319034037	1.5740717471049521	0.24361815375215498	0.02118872172578393	1.1063549462714866	0.8366704178155896	1.6567252896345845	0.4193044607055001	1.474248320086266	0.7215767742110366
A0A0G2JVZ6	Integrin subunit alpha V OS=Rattus norvegicus OX=10116 GN=Itgav PE=1 SV=2	Itgav	17.78	17	17	17	11242	13983.5	17774.9	6441.25	10307.8	10042.7	8309.41	7559.71	11254.1	11808	9279.88	13212.6	7655.59	7050.11	13764.9	1.0560069436073005	1.3135272278894046	1.6696689042808581	0.605052902109102	0.9682537247211646	0.9433517997300336	0.780536795701827	0.7101144148423364	1.0571435459927878	1.109173633705302	0.8716970037219814	1.2411134445032752	0.7191208145713053	0.6622456069378461	1.292993237685477	0.6230581575985339	0.07723064605859987	1.0123720921552344	0.9248372429791416	1.2802627674563998	0.2344501051673377	1.0626629466160293	0.8964771710800533
A0A0G2JWA2	1-phosphatidylinositol 4,5-bisphosphate phosphodiesterase gamma OS=Rattus norvegicus OX=10116 GN=Plcg2 PE=4 SV=2	Plcg2	3.16	4	4	4	2942.86	2635.3	2351.84	3748.58	3446.46	2944.22	2961.28	4852.03	4610.57	1809.07	2901.33	2865.14	3791.08	2596.08	2318.56	0.9437405931449682	0.8451097181364166	0.7542074297051379	1.20212552165287	1.1052391906683998	0.9441767291509885	0.9496476705206267	1.555988959772867	1.478555577409865	0.5801474738318396	0.9304224105493603	0.9188167031538619	1.2157547718410069	0.8325323253745638	0.7435349250872272	1.2785952080706178	0.06301933728567219	1.2253241360809368	0.3428676821023398	0.7471492002374926	0.14431641227647315	0.8586149285056306	0.35943411341522685
A0A0G2JWC7	FERM domain containing kindlin 2 OS=Rattus norvegicus OX=10116 GN=Fermt2 PE=1 SV=1	Fermt2	28.92	19	19	19	9937.7	9068.64	10074.6	7317.12	8989.45	8954.19	7099.44	8456.77	8953.54	9065.09	8262.32	7602.25	8067.09	8625.89	8267.2	1.1578686216364618	1.0566120628432416	1.1738192152649705	0.852537674587539	1.0473854192388472	1.0432771801494298	0.8271751821035814	0.9853214147535728	1.0432014468706972	1.0561984426286235	0.9626655131387917	0.8857589511492389	0.9399187315895312	1.0050260487525018	0.9632340952929709	0.8686362958006174	0.12887225668775812	0.9702696989322569	0.7702247036137587	0.9868927142334591	0.9007711286132605	0.9881009122449205	0.917028050746661
A0A0G2JX93	Signal transducer and activator of transcription 1 OS=Rattus norvegicus OX=10116 GN=Stat1 PE=1 SV=2	Stat1	8.55	10	10	10	6157.79	6305.64	5695.64	6420.1	8920.8	6606.52	7807.08	7980.08	9830.62	5420.28	7588.67	7381.54	7380.26	7828.51	5479.97	0.8648298042667142	0.8855945732115522	0.799923223489867	0.9016698890953949	1.252880289503621	0.9278516153496844	1.0964640671888095	1.1207610237492218	1.3806598098376928	0.7612503335564846	1.065789510643378	1.0366991718436194	1.0365194024540396	1.0994738000159172	0.769633485794005	1.208620265244861	0.17776048729241953	1.167234235276857	0.27904479893371376	0.9290609101206428	0.6517894965090087	0.9426502067213369	0.7167352451019966
A0A0G2JXK2	B-cell receptor-associated protein OS=Rattus norvegicus OX=10116 GN=Bcap31 PE=1 SV=1	Bcap31	16.49	6	6	6	5239.27	3743.56	4315.55	6111.2	4705.23	4178.75	3996.16	4187.33	4237.07	4207.5	4725.58	5557.41	3806.02	5270.99	3468.2	1.1599890597495317	0.8288346743947069	0.9554748632542494	1.3530368051162351	1.041751107235414	0.9251869599063142	0.8847610222433063	0.9270865959496276	0.9380991713335918	0.93155229047103	1.0462566542612217	1.2304261472576608	0.8426634934233036	1.1670119566369328	0.767869198766875	1.1275944889527898	0.4759971481127769	0.828303494856347	0.196844083684633	0.9663431849434285	0.849724227634141	0.8366161659946729	0.3429649400135439
A0A0G2JXL2	Nuclear factor of activated T-cells 1 OS=Rattus norvegicus OX=10116 GN=Nfatc1 PE=4 SV=2	Nfatc1	3.24	3	3	3	3579.23	3419.86	3115.66	2938.34	2304.45	2330.79	2614.02	2293.72	2513.94	1638.55	2140.91	3743.61	1981.57	2850.33	4193.9	1.2887636441498185	1.2313797202421186	1.1218472508142319	1.0580001190622503	0.8297570650003071	0.8392412374024456	0.9412230957721378	0.8258935429853129	0.9051875614514839	0.5899882570054691	0.7708716604959133	1.3479515051772875	0.7134985386068947	1.0263105969243531	1.5100862049099733	0.7487659111693319	0.029889200466337685	0.9799434349409393	0.8704079369677028	0.9933307629945151	0.8225911906281862	1.1917481560899863	0.5885878500250731
A0A0G2JXM1	Catenin delta 1 OS=Rattus norvegicus OX=10116 GN=Ctnnd1 PE=1 SV=1	Ctnnd1	10.24	10	10	10	3441.87	3091.03	3990.76	5959.08	4002.49	4443.13	4621.33	4450.81	4653.88	3651.87	4253.74	3508.48	6215.35	4786.56	3375.79	0.8011034635572603	0.7194446155605524	0.9288589221050685	1.3869901035236074	0.9315891076226872	1.0341491201106288	1.0756255957491345	1.0359366584546452	1.0832016859962352	0.8499814651514589	0.9900681452443177	0.816607100158163	1.4466375581357278	1.1140832729082273	0.7857231857222857	1.368791846182792	0.09543564537961018	0.9528848223149389	0.7914310163949141	0.7923865127354266	0.1704319506295898	0.9981256117794887	0.9370919378197153
A0A0G2JXT6	Myotubularin-related protein 6 OS=Rattus norvegicus OX=10116 GN=Mtmr6 PE=1 SV=1	Mtmr6	8.4	5	5	0	2852.45	3120.2	3376.65	3017.76	2367.52	3150.45	2785.13	3565.59	3568.62	2819.46	2538.85	2487.52	4061.18	2824.06	2972.84	0.9401970366711289	1.0284502073029347	1.1129787810042482	0.9946849232711059	0.7803590906973412	1.0384209203248287	0.918007668055132	1.1752553601234765	1.176254079477405	0.9293231912961774	0.836831231591262	0.8199123324370862	1.3386069524051447	0.9308393988962009	0.9798788264465281	0.9129806509578257	0.39585733487122715	1.1620962706177445	0.28031779273335533	0.9191750441965714	0.46588398515276197	1.1549193800647397	0.3914636282487687
A0A0G2JXV2	Toll-like receptor 3 OS=Rattus norvegicus OX=10116 GN=Tlr3 PE=1 SV=1	Tlr3	1.08	1	1	1	2793.19	3328.54	3347.64	3928.72	3647.47	2920.62	2771.37	2991.07	2890.99	3621.55	3054.65	1274.4	3916.45	2607.91	2796.87	0.9129774528757434	1.0879610663775205	1.0942040607137191	1.2841349062047303	1.1922059974583497	0.9546290114234812	0.9058454038487352	0.9776561816321302	0.9449441987438181	1.1837338292282833	0.9984378350298009	0.41654827131159977	1.2801243543458214	0.8524171392311943	0.9141802915750737	1.1085014103366961	0.4087332578509523	0.8243866469908477	0.1128234799444813	0.7574301144823998	0.34056859677172785	0.8880059751486402	0.45467622956871945
A0A0G2JZ52	Heterogeneous nuclear ribonucleoprotein U OS=Rattus norvegicus OX=10116 GN=Hnrnpu PE=1 SV=1	Hnrnpu	15.82	12	12	12	66001.3	58389.4	53652.7	59378.7	67988.8	62497.7	52091.5	60316.8	67108.2	67548.5	58535.2	61802.9	66081.9	56115.5	60547.5	1.0783861256484624	0.9540163427832228	0.8766240556410139	0.9701803788568156	1.1108596136665214	1.0211412891100613	0.851115824449168	0.9855078652013395	1.0964716118810103	1.1036656127737658	0.9563985488476419	1.0097890478648048	1.07970303791727	0.9168634047181841	0.9892772406407188	1.0663984174645058	0.40846969992396953	0.945494487668093	0.5126232731886657	0.9895789223090911	0.8618121286133986	0.9624981302524108	0.5618225503156963
A0A0G2JZ79	NAD-dependent protein deacetylase sirtuin-1 OS=Rattus norvegicus OX=10116 GN=Sirt1 PE=3 SV=2	Sirt1	2.34	1	1	0		651.815		316.211		711.559						508.365		599.183			1.1693288407837015		0.5672693050528984		1.2765070773443534						0.9119855421323633		1.0749092346866833		0.7883908777797379				0.9892582970898159		1.1659865534117555
A0A0G2K047	Acyl-CoA synthetase short-chain family member 3, mitochondrial OS=Rattus norvegicus OX=10116 GN=Acss3 PE=1 SV=1	Acss3	7.91	4	4	4	6998.06	8176.17	8810.84	7283.63	8801.42	10684.1	9852.03	6631.62	9343.39	9435.32	9958	7376.21	8252.97	14253.3	8175.44	0.7831749762184546	0.9150209837166359	0.986048906048906	0.8151340160035813	0.9849946841251189	1.1956913435174306	1.1025717643108948	0.7421655195568239	1.0456482569526047	1.0559364333277377	1.1144312013877231	0.8254949359297186	0.9236159140506965	1.5951317777404732	0.9149392871132002	1.1160755419934152	0.47514332207912724	0.9648061294437811	0.8287563697250717	1.0000141954451298	0.9795365305953423	1.146159291572575	0.6257258203572265
A0A0G2K0I6	Cadherin 5 OS=Rattus norvegicus OX=10116 GN=Cdh5 PE=1 SV=2	Cdh5	7.08	5	5	5	5395.04	6557.74	6709.09	3197.88	5209.02	4669.68	5620.1	4279.55	5075.72	6461.89	7783.39	6904.71	3711.85	6561.83	5821	0.9638763155459321	1.1716039676273355	1.1986441156814513	0.5713323333947525	0.9306420351295026	0.834283703768374	1.0040854712846787	0.7645831886685908	0.9068266949536609	1.1544794338249769	1.3905782488465428	1.2335935293738607	0.6631580677546725	1.1723346858667893	1.0399782082788767	0.700711129163369	0.08492501259905197	1.1452053977416112	0.4213419648001263	1.6173946092938674	0.03399501580020323	1.2308019375096546	0.42947451331602404
A0A0G2K105	HECT-type E3 ubiquitin transferase OS=Rattus norvegicus OX=10116 GN=Smurf1 PE=4 SV=1	Smurf1	1.41	1	1	0	22934.1	23185.8	24610	24284.5	26322.1	25612.3	25818.9	26705	29081.3	22404.5	31554.2	23065	29102.6	29451.9	22229.8	0.8903864769309612	0.9001584006708735	0.9554511054399761	0.9428139930945592	1.0219211516660542	0.9943640937773385	1.002385068924998	1.0367867440379748	1.129043487713595	0.8698254486724886	1.225050600214307	0.8954684984548171	1.1298704323924196	1.1434315486512652	0.8630429493583738	1.077605086392035	0.08155194131484625	1.0706688236119912	0.187692876574785	1.0105590608103763	0.9910055847402899	1.0598985291049858	0.6221869067807364
A0A0G2K151	Apolipoprotein E OS=Rattus norvegicus OX=10116 GN=Apoe PE=1 SV=1	Apoe	27.3	11	11	11	104360	169200	131489	107231	237948	230486	162702	101489	157350	221487	174776	129792	153966	344918	159840	0.6050944827165009	0.9810462483291678	0.7623923767526829	0.6217409589514479	1.379657167242487	1.3363914042103815	0.9433698977284413	0.5884480064815538	0.9123382220720718	1.2842138912747185	1.013376708616895	0.7525529235410127	0.8927172971054884	1.9998848101725761	0.9267756048045755	1.4212231112778946	0.3537168160956429	0.7322678988647913	0.41776026632242735	0.9138214065472106	0.8708998714459387	1.1442835676999643	0.75758342560794
A0A0G2K1B6	Nuclear factor 1 OS=Rattus norvegicus OX=10116 GN=Nfix PE=1 SV=2	Nfix	10.12	5	4	4	5048.1	4110.57	4308.66	6067.47	5883.02	8872.78	5609.42	4730.09	7029.91	5002.86	4937.87	6076.42	6390.84	5728.61	5232.93	0.8905315857840008	0.7251426121859986	0.7600875225142316	1.070357893226531	1.0378192052057196	1.5652405546071921	0.9895536316492323	0.8344316769875882	1.2401412214929983	0.8825508308582132	0.8710859930459467	1.0719367561042012	1.127403355656945	1.0105798513575572	0.9231373093236408	1.5462062636023621	0.04467824586212285	0.8341350806093376	0.3702950873651567	0.7691947518329253	0.16834766017934663	0.8333167653303252	0.30987634656890195
A0A0G2K1L0	Tenascin C OS=Rattus norvegicus OX=10116 GN=Tnc PE=1 SV=2	Tnc	20.09	38	38	38	92572.1	90130.2	102171	120439	103310	73720	102457	126425	130538	80680.4	85594.3	99992.6	107985	57820.6	95227.5	0.9452159530018698	0.9202827081512585	1.0432264055169325	1.2297535020118608	1.0548562699195887	0.7527248496609436	1.0461466348577224	1.290874106326435	1.3328702716364658	0.8237946549184045	0.8739684834418571	1.0209836516848463	1.1025907879901924	0.5903825616156477	0.9723291592659726	1.0442150949211455	0.8784997704590449	1.208260356541354	0.2809169741127419	0.8951094063583096	0.5825259081111471	0.877513623268307	0.578926057848534
A0A0G2K1M7	Anoctamin OS=Rattus norvegicus OX=10116 GN=Ano6 PE=1 SV=1	Ano6	1.87	3	3	3	7273.48	5074.5	3713.37	4271.52	7656.26	6483.49	3767.39	4517.34	7839.54	6681.53	3774.47	7360.17	6041.64	4624.65	7385.95	1.2618032898746665	0.8803242456800591	0.644195417121088	0.7410232775460215	1.328207963194484	1.124755826903972	0.6535668065686466	0.7836681304523319	1.3600033770772786	1.1591118055451148	0.6547950449486674	1.2768422708300327	1.048103690150847	0.8022842689495092	1.281314585157283	1.1463089964417688	0.6063728306832035	0.8757826048936329	0.6112464837498921	0.967677406284303	0.8780137802925043	0.9804994440904945	0.9692562533587974
A0A0G2K2A5	Ubiquitin carboxyl-terminal hydrolase OS=Rattus norvegicus OX=10116 GN=Uchl5 PE=1 SV=2	Uchl5	8.46	3	3	3	3179.18	3566.63	3313.86	2713.09	2811.86	2385.39	1358.91	2324.19	2565.4	1387.2	2120.42	1434.82	1801.18	2603.89	2101.95	1.3369894614131388	1.499929768921528	1.3936285132010595	1.1409774652159907	1.182514732405573	1.0031647441668252	0.5714833224318625	0.977427366906499	1.0788671180333502	0.5833805512340624	0.8917328348094943	0.6034069222330286	0.757477927675727	1.0950539097122711	0.8839653616395885	0.786341897895259	0.015942123963901683	0.7899154777165077	0.2559653345486677	0.6248075303969236	0.02834229580498951	0.8225967531104857	0.15826893529514124
A0A0G2K2C7	ubiquitinyl hydrolase 1 OS=Rattus norvegicus OX=10116 GN=Usp9x PE=1 SV=2	Usp9x	6.57	16	16	16	7402.68	5146.45	4188.04	7913.14	7300.66	8489.81	9551.66	9186.77	8451.11	7037.71	8285.68	8144.29	8572.44	8835.36	7125.43	0.9602959338925997	0.6676115959330363	0.5432840245667195	1.0265142038184667	0.9470616199447155	1.101321416368225	1.2390675079734081	1.1917329773280108	1.0963011463252619	0.912951025427992	1.074841113425845	1.0564996151991117	1.1120404063850224	1.146147109219542	0.9243303041920422	1.4162256821194983	0.0953053217050454	1.147063253234423	0.07163698760026692	0.9900466637782176	0.8815988303914635	1.034999732108316	0.7110826360030493
A0A0G2K2H0	receptor protein-tyrosine kinase OS=Rattus norvegicus OX=10116 GN=Axl PE=1 SV=2	Axl	7.28	5	5	4	3309.63	4684.39	6299.46	1816.17	2448.69	2033.36	2016.21	1815.84	3457.27	4036.89	2429.59	4517.11	2265.67	2197.76	5354.72	1.0197542210014385	1.443341544316715	1.9409725331924481	0.5595933755604653	0.7544837227798916	0.6265133694145524	0.6212291579195591	0.5594916968553137	1.0652446574516317	1.2438356001179882	0.7485986825726396	1.3917996843235674	0.6980920966683072	0.6771678516172871	1.6498818062081935	0.44063587034088264	0.018117070116598733	1.1573619213047497	0.6337613378180107	1.7439197106484055	0.06495240015499829	1.558876952535796	0.3022450252795912
A0A0G2K2M3	Signal transducer and activator of transcription OS=Rattus norvegicus OX=10116 GN=Stat6 PE=1 SV=1	Stat6	3.29	3	3	3	50337.6	41541.1	35180.6	26170.5	39284.6	24833.1	33333.9	43892.6	38337.5	41459.6	35914.6	41126.8	21907.8	45192	66826.8	1.2899599565448472	1.0645393413834818	0.9015440793208586	0.670649713986303	1.0067138860192322	0.6363772725929294	0.8542202289237129	1.1247992830138973	0.9824433392541179	1.0624508084288236	0.9203536889983942	1.0539224186458755	0.5614130339148709	1.1580979299008045	1.712515019071851	0.710598909328164	0.11871106083263941	1.2799457736448394	0.18760541622208954	1.3124749413544627	0.12791233483807873	1.4833234021721555	0.42466482407983686
A0A0G2K2P5	Tight junction protein ZO-1 OS=Rattus norvegicus OX=10116 GN=Tjp1 PE=1 SV=1	Tjp1	11.22	17	17	17	4753.97	5398.26	5053.91	4350.53	5278.67	5014.43	4620.04	5443.07	5457.33	4802.72	5323.52	4862.45	5437.69	5492.67	6340.79	0.9185817863056898	1.0430741703760336	0.9765374362118794	0.840627437442073	1.019966494933341	0.9689089469863797	0.8927032766306348	1.0517325442918046	1.0544879205926057	0.9280014633508546	1.0286325978148927	0.9395427415028073	1.0506929983943074	1.0613164618598083	1.2251937233068897	0.9630077060976685	0.5937647929226659	1.0598765470037141	0.5047013621103289	1.0235638294603182	0.7199264243787967	1.1794309197924284	0.09516179810064938
A0A0G2K3H5	SIN3 transcription regulator family member A OS=Rattus norvegicus OX=10116 GN=Sin3a PE=1 SV=2	Sin3a	2.63	3	3	3	691.3539999999999	1228.58	1939.86	1696.03	1920.62	2012.18	1887.8	1718.18	1810.27	1823.79	2481.78		1838.24	1611.9	2876.78	0.3790115534242296	0.6735276201568806	1.0634629321961342	0.929791344165357	1.0529152499842973	1.103109937266822	1.0349227899950832	0.9419343359009176	0.9924195778389656	0.9998314626364725	1.360552326387328		1.0077531886219735	0.8836699042234742	1.5770977772020636	1.4583239416404086	0.20315223803173707	0.9622337146440736	0.5604922592548086	1.1473707679926382	0.4041085969095578	1.1240204447460662	0.656559556973731
A0A0G2K3V4	UDP-N-acetylglucosamine--peptide N-acetylglucosaminyltransferase 110 kDa subunit OS=Rattus norvegicus OX=10116 GN=Ogt PE=3 SV=1	Ogt	4.21	4	4	4	3546.18	1998.38	3656.94	3930.43	3901.4	4199.76	3180.07	4282.19	4212.72	2693.82	4166.99	3694.21	3928.06	4632.91	3855.56	0.9519159221197282	0.5364334975792606	0.9816476919492295	1.0550617559675604	1.0472691117083475	1.1273591337951119	0.8536394843057273	1.1494861632917333	1.1308380407740786	0.723113364049362	1.1185625457009194	0.9916522338555632	1.0544255669598328	1.2436313990682113	1.034964088875336	1.3075683312503394	0.1999879374803492	0.9703605259155276	0.7178711211690817	0.8772755720565613	0.3291505206118361	1.0319941088418074	0.6731042495722621
A0A0G2K428	Dynactin subunit 1 OS=Rattus norvegicus OX=10116 GN=Dctn1 PE=1 SV=2	Dctn1	11.94	13	13	13	6523.79	6175.82	7533.92	5414.05	5879.39	5834.22	5891.95	6770.45	6925.76	6333.05	5843.18	5500.2	6292.75	5400.89	6040.27	1.0595190390959517	1.0030057485034864	1.2235727512727683	0.8792878148464984	0.9548629927190097	0.94752700014476	0.9569028436539792	1.099578723142098	1.1248023894406747	1.0285412391488105	0.948982180429579	0.893279308321628	1.0219961760374032	0.8771505188031704	0.9809912744401805	0.8464988561066705	0.06496357845233723	1.1436565181700244	0.08075304832752103	1.0320399867816152	0.5634996922481104	1.0353959618535165	0.5606116030742103
A0A0G2K470	Integrin subunit alpha 2 OS=Rattus norvegicus OX=10116 GN=Itga2 PE=3 SV=1	Itga2	5.26	6	6	6	4395.91	4998.34	5197.71	1427.45	3424.12	3252.78	2605.6	2106.59	3257.76	4060.86	2844.08	4585.16	1408.22	2543.6	4629.79	1.2995918047174533	1.4776921504742897	1.536633215715962	0.42200643817637956	1.0122951312399766	0.961640759376065	0.770310676599793	0.6227850660954706	0.9631130295516357	1.200538768106016	0.8408140885415794	1.3555410277549536	0.41632134671529036	0.7519812085505194	1.368735288384616	0.5553983152366098	0.08456223585279375	0.9834163134612895	0.9055837687980164	1.4177694694824385	0.2753161882426698	1.0588893618859008	0.9763344827518646
A0A0G2K4L8	Integrin subunit alpha M OS=Rattus norvegicus OX=10116 GN=Itgam PE=3 SV=2	Itgam	9.56	9	9	9	5620.8	6736.15	4864.99	5966.77	8927.3	5471.69	7483.83	5229.79	6439.71	10210.9	5562.78	9051.06	4804.85	4575.25	8097.84	0.8512605192192417	1.0201783636739779	0.7367943910824827	0.9036570823124458	1.3520242729195018	0.828678065472305	1.1334132172552907	0.7920427253785223	0.9752830341270536	1.546423291292299	0.8424734897349867	1.370767512646689	0.727686291234446	0.6929137650437368	1.226403978607021	1.1825473785183318	0.43812283900453036	0.9404672352026147	0.804493068194126	1.2189449350282044	0.4732614182475493	0.8582021981993307	0.5260605332537039
A0A0G2K4Y1	DnaJ heat shock protein family (Hsp40) member A3 OS=Rattus norvegicus OX=10116 GN=Dnaja3 PE=3 SV=1	Dnaja3	10.38	4	4	4	4259.71	4985.47	4147.28	5073.94	5393.28	5221.56	5463.25	4093.81	4544.56	4288.19	5998.61	6720.58	4349.67	3934.91	4096.3	0.8804556137482789	1.0304657004053401	0.8572170306865871	1.0487519002049297	1.1147574958192734	1.0792640378155938	1.1292198604623986	0.8461651136154436	0.9393323404682192	0.8863422529513115	1.2398754490767123	1.389102166261179	0.8990497872983081	0.8133214700282976	0.8466797811581245	1.1714636444686037	0.05492872411828253	0.8988347086261648	0.25806189435550536	1.084047325540928	0.6649223517547107	0.7891550522092858	0.0022247148414048707
A0A0G2K548	A-kinase anchoring protein 9 OS=Rattus norvegicus OX=10116 GN=Akap9 PE=1 SV=1	Akap9	0.86	3	3	3	770.466	1670.28	2237.17	1713.97	750.323	1333.36	1368.02	1172.19	1202.39	908.7130000000001	1610.23	717.8380000000001	1765.65	1361.31	1172.86	0.5850227565291826	1.268260779548433	1.6987061858983932	1.3014350458142514	0.5697279694979996	1.0124339589881328	1.0387516533981414	0.8900559206713112	0.9129870912189816	0.6899951252279829	1.222664197052155	0.5450617749535935	1.340676201241523	1.0336566813989734	0.8905646585609449	0.8118258215837993	0.68895089819468	0.9855034148722909	0.8829035327088367	0.8523108878035986	0.6582554376487582	1.1322308804938206	0.57546849391347
A0A0G2K590	Spastin OS=Rattus norvegicus OX=10116 GN=Spast PE=1 SV=2	Spast	4.24	2	2	2		819.3689999999999		1635.33	1354.11	1248.03	714.5169999999999	1594.6			1338.19		1808.35	978.8			0.6417310110191227		1.280792871404583	1.06054095203883	0.9774589393572318	0.559610769751297	1.248893075245821			1.0480723845247744		1.416302390957469	0.7665976057008714		1.7238753235721636		0.8173923355209595	0.6179944266313631	0.9473978576839482		0.9866087547522462	0.8452893938362825
A0A0G2K5M1	Sp3 transcription factor OS=Rattus norvegicus OX=10116 GN=Sp3 PE=1 SV=2	Sp3	1.68	1	1	1	585.871	824.5060000000001				615.474	360.25199999999995			976.574	1133.66		373.77	411.77099999999996		0.8873677127718588	1.2488073370873014				0.9322047953398395	0.5456422885950792			1.4791314755850098	1.717055941087621		0.5661168243567913	0.6236736251764997		0.8727794057900832		0.5853244816190447		1.7143161205834851		0.638159369851529
A0A0G2K5N6	Rho-associated protein kinase OS=Rattus norvegicus OX=10116 GN=Rock2 PE=1 SV=1	Rock2	13.33	17	16	2	9112.01	7915.61	8705.21	7509.84	8544.91	8288.78	7416.23	8077.94	8829.8	7149.17	10572	8985.2	7539.04	8451.49	8434.76	1.0888073231373137	0.9458477476538053	1.0401981996780263	0.8973617003920675	1.0210437196128255	0.9904383735173801	0.8861761053895505	0.9652447953704869	1.0550856399233375	0.8542647177026351	1.2632636509625954	1.0736546118642747	0.9008508508468639	1.0098808279865554	1.0078817359622836	0.9460106020208425	0.3861479722055529	0.9991965010826285	0.978362808736918	1.09706234058906	0.5344802927805995	1.0033585926116715	0.9523724393685973
A0A0G2K5R3	RAN GTPase activating protein 1 OS=Rattus norvegicus OX=10116 GN=Rangap1 PE=1 SV=1	Rangap1	16.72	9	9	9	4447.09	4257.36	3731.52	4335.59	5524.24	4329.94	4476.34	4928.51	4896.99	5367.05	3954.79	3705.88	5358.49	4526.27	4449.49	0.9768163650221738	0.9351416139072521	0.8196393152393008	0.952325062912261	1.2134155225799552	0.9510840238367362	0.9832412133335188	1.08256168037423	1.0756382199033379	1.1788882779283212	0.8686812257512312	0.8140074140186895	1.1770080488156678	0.9942084843142179	0.9773435320631046	1.141026393598569	0.25609924695031333	1.0078979433775181	0.8826965092464713	0.91810649503128	0.5463143095500214	1.0101819832174872	0.9012064161483335
A0A0G2K5T2	Plectin OS=Rattus norvegicus OX=10116 GN=Plec PE=1 SV=1	Plec	34.7	163	163	160	88658.6	73887.5	78564.8	83530.6	76491.5	82892.3	70656.9	78824.3	71568.7	67926.6	75838.8	69388.9	73022.7	73799.8	65121.9	1.1767029834966107	0.9806566051472255	1.0427351047480393	1.1086426610984381	1.0152176580966876	1.100170955991817	0.9377791329281272	1.046179264978602	0.9498808103779427	0.9015417892768538	1.0065548319599311	0.9209498644412155	0.9691787255041016	0.9794926249845267	0.8643169869698814	1.007479960466325	0.8821000714996223	0.9099909268450119	0.10057973262800063	0.8774872959363461	0.040646595861363106	0.8725065290489159	0.048703768418014014
A0A0G2K675	Alpha-ketoglutarate-dependent dioxygenase FTO OS=Rattus norvegicus OX=10116 GN=Fto PE=1 SV=1	Fto	6.84	3	3	3		2375.68	3392.11	1683.43	2841.21	1890.37	2400.31	2915.22	1899.35	2082.59	1727.95		1792.81	2139.46	3590.94		1.0049594177687142	1.4349293215447507	0.71212403718278	1.2018877741777718	0.7996637318862154	1.0153783927399407	1.233195461454283	0.803462448704795	0.8809765767489506	0.730956873793377		0.7583939309039638	0.90503370653432	1.5190383265601373	0.7414752155216007	0.29444147762051576	1.1246872569177602	0.5582713211458157	0.8910056258680813	0.6943267353457222	1.1727510946982158	0.6206475156936728
A0A0G2K719	RNA helicase OS=Rattus norvegicus OX=10116 GN=Ddx3x PE=1 SV=2	Ddx3x	21.58	15	14	2	14850.1	14552.8	14549.5	20132.9	16547.2	17735.2	18177.1	23757.2	18533.7	15350.3	16310.5	13436.2	20404.9	16235	13861.8	0.8754771367393719	0.8579500256254659	0.8577554764607302	1.1869208723348732	0.9755284662765729	1.0455661655813837	1.071618067368249	1.4005889140776564	1.0926411680181611	0.9049660737698991	0.9615739852787203	0.7921216627940249	1.202956439852473	0.9571229362067395	0.817212609615681	1.2380507094038096	0.02203819343816881	1.111231583764125	0.3839341593495284	0.8287558829961426	0.08155818095541197	0.9280790512962348	0.5416154491144406
A0A0G2K736	Lysine-specific histone demethylase OS=Rattus norvegicus OX=10116 GN=Kdm1a PE=1 SV=2	Kdm1a	2.05	2	2	2	3268.53	3019.87	2033.38	2704.03	3210.99	4161.29	2738.71	3096.3	4438.79	2607.02	4764.09	3631.41	2364.77	3165.97		1.0122612136006628	0.9352514038776555	0.629736213683618	0.8374360001017583	0.9944411200936176	1.2887482952716671	0.848176369285358	0.958921715777959	1.3746898306940691	0.8073920781149936	1.4754349891549967	1.1246448690027573	0.7323674404354371	0.9804984609054499		1.2108359028957745	0.36737649182898524	1.0195994366985535	0.946642062746921	1.0919195618237232	0.747914171844311	0.8233281826382873	0.4034019287794899
A0A0G2K7B6	Dysferlin OS=Rattus norvegicus OX=10116 GN=Dysf PE=1 SV=1	Dysf	10.26	19	19	19	6052.93	6741.23	6287.22	10022.4	6159.09	9474.82	7517.72	5104.24	6257.04	6506.14	9623.54	6681.81	9425.52	8987.99	6606.26	0.8146758195193362	0.9073154777633864	0.8462093739723343	1.3489346372005946	0.8289641038709102	1.2752347620570859	1.0118248025199208	0.686989756204578	0.842147388085649	0.8756742497282365	1.2952512809791479	0.8993180224490447	1.2685993775569673	1.2097113495582468	0.8891495985345627	1.344573086432952	0.15506263133107592	0.735842371720641	0.1935913451496894	0.8891181155824824	0.6045970406371519	0.9751897291543483	0.9420646504701626
A0A0G2K7C1	Large proline-rich protein BAG6 OS=Rattus norvegicus OX=10116 GN=Bag6 PE=1 SV=2	Bag6	5.58	6	6	6	10132	8634.13	10539.7	12633.6	9072.77	12597.2	11534.9	12989.7	12767.1	8058.31	11111.7	10146.1	11664.5	10667	9734.16	0.936512892580714	0.7980629748537228	0.9741970917817757	1.1677387761259088	0.8386069953039405	1.1643742805386668	1.0661846194857163	1.2006535255384625	1.180078340985712	0.7448392427370799	1.0270677367241532	0.9378161724647831	1.0781637026754578	0.9859635832173782	0.8997400649865261	1.170537398190053	0.29992919876896085	1.0871084263241406	0.46410046365969376	0.8546081355380795	0.3487989831323072	0.9347616006147466	0.6552742283426523
A0A0G2K845	Adiponectin, C1Q and collagen domain containing OS=Rattus norvegicus OX=10116 GN=Adipoq PE=1 SV=1	Adipoq	9.63	2	2	0	205161	317349	326316	93770.9	159079	213049	167577	109160	183296	311294	263886	265319	107739	252707	304205	0.9382626262158154	1.4513319108746925	1.492340684322264	0.4288423769460112	0.7275158549421463	0.9743368098842043	0.766379751089962	0.4992213348429692	0.8382674403753837	1.4236405845420232	1.2068296185999612	1.2133831562770405	0.4927226767556491	1.1557047074401083	1.3912204668917685	0.5488744454104846	0.08906901414937005	0.9874095002156048	0.9536113404446933	1.8040373136747052	0.05961753971990249	1.4265992042479605	0.46921818529068343
A0A0G2K8F9	Pumilio RNA-binding family member 2 OS=Rattus norvegicus OX=10116 GN=Pum2 PE=1 SV=2	Pum2	1.59	2	2	2	2255.69	1727.81	1513.09	1921.06	1914.62	2133.96	2440.86	2519.25	1453.48	2186.31	1493.12	1875.65	1628.71	1773.52		1.1767152448864688	0.9013385559484192	0.78932657851268	1.0021503789712238	0.998790854312663	1.113212925525196	1.273312012126483	1.3142053565340257	0.7582301088082072	1.140522105008993	0.7789089220792238	0.9784615568058135	0.8496415227708776	0.9251838777097252		1.0860624496278604	0.4806599514076539	1.0743679685877205	0.8234725569541717	0.930555276365074	0.5161583212917004	0.8548832090377309	0.06785712137481847
A0A0G2KAB9	Autophagy protein 5 OS=Rattus norvegicus OX=10116 GN=Atg5 PE=1 SV=1	Atg5	14.29	3	3	3	3158.76	3476.35	3673.29	3982.35	4372.38	3454.86	4305.64	6134.27	3123.41	3196.31	4284.13	3757.53	4964.68	3370.39	3570.42	0.8054668127049203	0.8864505547578002	0.936669195646664	1.01547783357249	1.1149333860548882	0.8809707203275084	1.097915044971702	1.564205860898394	0.7964527528114432	0.8150418607671566	1.0924301106489667	0.9581499426177104	1.2659667007622812	0.8594313245933645	0.910437898864713	1.1456278374917543	0.17717061800471123	1.14850049832382	0.6372316793146409	0.9515969648395922	0.6574274547496226	1.0081205190019298	0.9875644574873821
A0A0G2KAF5	Pro-epidermal growth factor OS=Rattus norvegicus OX=10116 GN=Egf PE=4 SV=2	Egf	1.77	2	2	2	8013.69	4012.07	3210.05	3316.5	7819.56	3560.67	3581.8	5010.96	3104.77	10856.2	6670.3	9277.42	4628.88	10181.5	9388.58	1.2976521853185068	0.6496721738862898	0.5198015393010802	0.5370389262136205	1.2662168267338998	0.576577233047204	0.5799988017222812	0.811421853670859	0.5027536098116274	1.7579381850626585	1.0801178198470414	1.5022872530778733	0.7495518603261582	1.6486844044154914	1.5202873275654072	0.9646175687410122	0.928647784596884	0.7959273933725393	0.6151470464577543	1.8238016211769557	0.0998126524504607	1.6465540293657162	0.23273286475107055
A0A0G2KB63	Prohibitin OS=Rattus norvegicus OX=10116 GN=Phb2 PE=1 SV=1	Phb2	34.68	10	10	0	36157.2	31102.4	30598.6	27343.1	31730.6	27597.2	23072	21472	31353.8	29410.9	32234.9	30360.7	26981.8	28953.1	26304.3	1.2477391029478277	1.0733043674710576	1.0559188685921312	0.9435756935219749	1.0949827525360467	0.9523443621705164	0.7961854508427723	0.7409714806040224	1.0819798625448211	1.0149328483092792	1.1123855057806726	1.047709241392257	0.9311076888674372	0.9991347510747169	0.9077280233444667	0.8856784612837758	0.1670464077360921	0.8757010715245832	0.31501189008051694	1.0615616083368236	0.3280549435922297	0.9488674976260776	0.41460661672003307
A0A0G2KBC7	ATP-dependent 6-phosphofructokinase OS=Rattus norvegicus OX=10116 GN=Pfkm PE=1 SV=1	Pfkm	13.04	12	12	10	19374.7	9599.06	16916.5	47032.6	19170	24522.6	34012.7	12539.8	11727.9	13770.7	51432.1	12730.2	31231.2	33432.8	12830.3	0.8295783241964363	0.4110087954219184	0.7243240783738077	2.0138234651685605	0.8208135596858626	1.0499990922666944	1.4563424810395063	0.5369242501694721	0.502160633627534	0.5896284447765315	2.2021995348523347	0.5450767228749592	1.337245302308874	1.4315125497269436	0.5493627655105645	1.977003398978345	0.1313629638064216	0.6423838139789164	0.31946891053519194	0.8590005863861419	0.6002080330071387	0.8541651051747475	0.7036004751707332
A0A0G2QC41	Histone deacetylase 6 OS=Rattus norvegicus OX=10116 GN=Hdac6 PE=1 SV=2	Hdac6	1.64	2	2	2	1881.87	2122.78	1016.83	1536.98	1393.23	2109.12	2141.97	1931.53	1663.83	1151.05	1936.05	2489.42	1736.52	1376.37	1653.59	1.0798324021064114	1.2180685310587067	0.5834653729714925	0.8819316984645658	0.799446772405488	1.2102303113024144	1.22907991005748	1.1083277163888032	0.9547192662600024	0.6604819070629666	1.1109213293681912	1.4284495626434042	0.9964293829572849	0.789772366469098	0.9488434704836896	1.0035547288847113	0.8984407416323457	1.1385104765911342	0.38750244335847656	1.1065994884240564	0.8045565716202794	0.945855897510185	0.7724134059729595
A0A1B0GWM0	Phosphatidylinositol 3,4,5-trisphosphate 5-phosphatase 2 OS=Rattus norvegicus OX=10116 GN=Inppl1 PE=1 SV=2	Inppl1	2.7	3	3	1	1192.65	1223.57	1001.83	1930.73	1477.68	1365.76	1205.9	1602.55	1169.16	825.5219999999999	1151.99	805.8939999999999	1726.59	887.797	937.8919999999999	0.9667253248558608	0.9917881237025828	0.8120525151556173	1.5649902204829211	1.1977618563979444	1.1070429544922151	0.9774653664056366	1.2989776291013788	0.9476850549687488	0.6691426853021925	0.9337675822585864	0.6532328335633999	1.399520629390752	0.7196208805861389	0.7602263433360272	1.396752534339755	0.055515601789134984	0.8331521500072263	0.2787101528720519	0.5830135918913654	0.025365251822804812	0.7440621092252684	0.23429420292619277
A0A8I5Y1L1	Integrin subunit alpha 4 OS=Rattus norvegicus OX=10116 GN=Itga4 PE=1 SV=1	Itga4	1.86	2	2	2	334.94800000000004	1473.77		1020.12	828.48	766.0930000000001	846.742	670.6189999999999	794.568	445.667	535.0880000000001	1087.78	460.338	289.241	1229.01	0.4348979973408675	1.9135496302143922		1.324528419478145	1.0757021771646997	0.9946986143426956	1.0994136405185306	0.8707347411500745	1.0316706830646498	0.5786560474488947	0.6947606780787767	1.4123784693368786	0.5977049401695196	0.3755518219212231	1.5957521397706496	0.9637371147225089	0.825837368027898	0.8842066735941849	0.33603650001223334	0.7911196457863314	0.3453225555137798	0.7567194313060844	0.3512776435001894
A0A8I5Y224	ADAM metallopeptidase domain 9 OS=Rattus norvegicus OX=10116 GN=Adam9 PE=1 SV=1	Adam9	4.46	3	3	3	4364.41	3571.63	2943.29	2396.78	4596.74	3384.22	2514.96	1990.91	2868.25	3248.98	4152.95	3412	2516.95	3357.78	4701.2	1.3087720069850597	1.071038092962863	0.8826154189086397	0.7187314140746748	1.3784416760543814	1.0148387528850356	0.7541704942219328	0.5970216538837151	0.8601128924722694	0.97428382650904	1.2453607031439766	1.0231692457475405	0.7547672429907011	1.0069100908517516	1.4097664883084224	0.9538951387631405	0.7688158656026562	0.7105708950118236	0.21542625555581701	1.0420313093216829	0.7460187401264475	1.0190976069934303	0.9391481127157795
A0A8I5Y5Z6	X-ray repair cross complementing 4 OS=Rattus norvegicus OX=10116 GN=Xrcc4 PE=1 SV=1	Xrcc4	6.43	2	2	2		1967.56	1557.39	1900.81	2139.11	1420.54	2048.96	2501.62	2002.53	1228.68	974.592	1475.29	2007.24	1070.5	1584.18		1.153559097654081	0.9130808733128796	1.1144242962917794	1.2541370028780934	0.8328472019056742	1.2012830351955244	1.466672685902032	1.174061629543814	0.7203617638626605	0.5713927240342791	0.8649465333601462	1.1768230514826372	0.6276225446942882	0.9287875598821089	1.0327257597034472	0.8994554053642349	1.2001021891928518	0.24474342851776704	0.6736725477340738	0.08190571985053127	0.8537595733692768	0.4679283050434951
A0A8I5Y665	CAD protein OS=Rattus norvegicus OX=10116 GN=Cad PE=3 SV=1	Cad	10.63	23	23	2	13289.7	9629.45	9288.3	14256.7	13064.6	14285.4	13872.4	13231.7	14804.1	9609.89	13537.7	11459.7	13715.5	14906.4	11704.1	1.0455788247334303	0.7576054398390732	0.7307651638315026	1.1216583994053362	1.0278688844452752	1.1239163971231063	1.0914232592332438	1.0410156237706893	1.1647255753881711	0.7560665396523281	1.0650904426430816	0.9016019667710853	1.0790790138702426	1.1727741177759021	0.9208303515175318	1.2918346531625449	0.08445261669317802	1.0072464290607042	0.880743262718275	0.8317720463290769	0.1347495866713058	0.9692188998406506	0.6690574500733852
A0A8I5Y696	Integrin subunit alpha 8 OS=Rattus norvegicus OX=10116 GN=Itga8 PE=1 SV=1	Itga8	0.99	1	1	1				2640.04	1943.4	1914.83		2340.28	2520.17		2818.18		2064.81		1628.32				1.1818849772496185	0.8700153273385663	0.8572251977193099		1.0476893435545438	1.1282219447868862		1.2616341438710512		0.9243677822588995		0.728961283221125			1.1219409165824137	0.4293661248731998	1.3010447395999243		0.852487662100836	0.4072086015053615
A0A8I5Y6H8	Filamin A OS=Rattus norvegicus OX=10116 GN=Flna PE=1 SV=1	Flna	33.1	65	1	1		6523.92	6749.67	2748.68		3809.61	4204.53	4890.41	3978.84	4160.72	5446.42		3154.68		7973.97		1.337829607514338	1.3841230988349493	0.5636588869241975		0.7812188149276352	0.8622032029335522	1.0028533904284838	0.8159220155309	0.8532192921705136	1.1168717475012326		0.6469153984465371		1.6351845447876596	0.494085624160457	0.13898149206981966	1.3289826057300507	0.1365086157188085	1.4648849013996028	0.21417941059970355	1.696882876481522	0.5115708781754199
A0A8I5Y6L2	Periostin OS=Rattus norvegicus OX=10116 GN=Postn PE=1 SV=1	Postn	33.33	23	2	2	35377.5	22235.4	19174.8	43607.1	28494.4	18011.6	64821.2	25755.2	25017.7	37062.8	15734.4	70230.8	32883	38718.8	59925.6	0.9881057696085452	0.6210423865325093	0.5355587735450479	1.217961334348012	0.7958584140070308	0.5030701965905243	1.8104784598388646	0.7193516138060068	0.6987529845900842	1.0351767795307072	0.4394672156406952	1.9615704525255833	0.9184335247555027	1.0814294303531722	1.6737426643277178	1.1735356053117882	0.6977104649954813	1.2827668785115591	0.6335423299645775	1.365262098407446	0.7092648726541538	1.4595813483278235	0.2601230118585767
A0A8I5Y6T0	Huntingtin interacting protein 1 OS=Rattus norvegicus OX=10116 GN=Hip1 PE=1 SV=1	Hip1	16.37	14	14	14	5257.03	4368.95	6342.67	4097.51	4083.11	4753.67	4770.36	4193.48	5715.89	4838.24	3972.21	4987.34	4878.33	4107.41	4657.19	1.1102743758077445	0.922713629974576	1.3395594043032866	0.8653860369098124	0.8623447852883396	1.003965735794926	1.0074906309034248	0.8856547117787533	1.2071847035180947	1.0218267531302012	0.8389229238424131	1.0533163792942015	1.0302936821235933	0.867476897399575	0.9835893499310578	0.8099801799150209	0.1644487229348771	1.1349467191473208	0.3046164989429716	1.0667605257033823	0.5149355756384608	1.054787699981986	0.49905960319890985
A0A8I5Y7L4	DNA topoisomerase 2 OS=Rattus norvegicus OX=10116 GN=Top2b PE=1 SV=1	Top2b	10.84	16	16	16	8229.92	7745.53	7180.44	8262.69	8693.74	8708.04	6081.81	8359.6	8653.26	7041.21	7849.08	8773.57	8301.11	8156	8521.23	1.023985040134051	0.963716153730473	0.89340639296374	1.0280623567744547	1.0816945611640214	1.083473799124283	0.7567123929439985	1.0401201155666897	1.076657949091896	0.8760830851870103	0.9766000761629974	1.091627188182741	1.0328426590425146	1.0147877485240826	1.0602304814070462	1.1083344237686397	0.07291936746473017	0.8998693524549698	0.3598888055175816	0.9220474843236582	0.2664992403278061	0.9732653742703435	0.27655264402312274
A0A8I5Y7N7	Unconventional myosin-VI OS=Rattus norvegicus OX=10116 GN=Myo6 PE=1 SV=1	Myo6	3.38	4	4	4	3192.63	3776.77	3797.72	5204.17	5328.32	5573.08	3556.39	4278.92	4649.65	3821.6	5198.41	4403.33	5111.17	4740.95	3438.24	0.7248141592384596	0.8574298845112139	0.8621861063834777	1.1814886482567708	1.2096740871799954	1.2652412883950455	0.8073976087971563	0.9714316417024927	1.0555974715213172	0.8676075182359675	1.1801809710260194	0.9996761077229388	1.1603751096352655	1.0763250637379136	0.7805743336559642	1.4958103931227664	0.0025625574149092363	0.7751951653992998	0.033334486980939625	0.8334594801674204	0.10590857409936141	0.8252027093732169	0.16999488867285237
A0A8I5Y915	Ribonucleoside-diphosphate reductase OS=Rattus norvegicus OX=10116 GN=Rrm1 PE=1 SV=1	Rrm1	6.53	4	4	4	2529.13	2141.02	3083.31	4262.47	3215.99	3468.22	4155.89	4438.13	3321.56	2584.25	3933.53	3799.28	4517.97	3154.5	3901.31	0.7225182910478234	0.6116435736791745	0.8808356517737974	1.217696417361945	0.9187394870279065	0.9907961976560643	1.187248793293638	1.2678787183925209	0.9488985757208243	0.7382648949007514	1.1237253021336764	1.085372951494061	1.2906872969777492	0.9011731105598996	1.1145207379801685	1.4118445184472483	0.060967565380397215	1.0885108544325766	0.5252235385934845	0.9424830176820735	0.6851124862825484	1.0572867755337692	0.7167987768907657
A0A8I5YBQ9	cAMP-dependent protein kinase OS=Rattus norvegicus OX=10116 GN=Prkaca PE=1 SV=1	Prkaca	17	6	1	1				751.747								761.5	1003.82						0.895979725609211								0.9076039692229091	1.19641630516788							1.0129737797423868		1.3353162699684868
A0A8I5YC99	Epidermal growth factor receptor pathway substrate 15 OS=Rattus norvegicus OX=10116 GN=Eps15 PE=1 SV=1	Eps15	14.16	11	11	11	8696.45	9990.12	9270.69	5599.32	8711.74	7358.8	9633.78	8089.65	10344	9677.87	9105.25	11963.7	6411.59	9164.34	10078.3	0.9727891892053134	1.1174997539069145	1.037023959026247	0.6263426987910119	0.9744995361518202	0.8231589999970172	1.07763938563234	0.9049122417141204	1.157084945367335	1.082571314793327	1.0185177589719574	1.3382653867837575	0.7172036218936342	1.025127595536319	1.1273636122288875	0.7751067164664921	0.11647695449103655	1.2952289493333136	0.14261706668552132	1.4188748796715807	0.07885303568951753	1.1838669008475364	0.42608945787618824
A0A8I5YCC9	Integrin subunit alpha 5 OS=Rattus norvegicus OX=10116 GN=Itga5 PE=1 SV=1	Itga5	12.76	13	13	13	21972.5	23726.6	22541.5	9712.35	14773.5	13123.7	11678.9	10932.3	14021.8	19621.7	10782.6	16828.5	9946.29	10905.6	16323.9	1.4526200909737832	1.568585088201095	1.4902371501051557	0.6420914661767766	0.9766882655137643	0.8676186272801292	0.7721017080657055	0.7227433665059819	0.9269927587491724	1.297206764776893	0.7128465760807334	1.1125460098282995	0.657557432456554	0.7209782074922604	1.0791864877936939	0.5511315844233493	0.00858010465430263	0.9740345204874823	0.9133265389835857	1.2558725111042273	0.38653943012804526	0.9884667591077264	0.9219945333541946
A0A8I5ZJ94	Ankyrin 1 OS=Rattus norvegicus OX=10116 GN=Ank1 PE=1 SV=1	Ank1	6.97	12	12	11	4327.86	3718.04	2981.62	2504.28	2992.28	7021.79	2019.05	4757.69	3833.31	2253.57	2781.24	4016.7	2840.43	5118.69	6182.88	1.1319711460079027	0.9724699966503592	0.7798560508796688	0.6550056382426122	0.7826442215729085	1.8365805902517254	0.5280915608053995	1.2443951055834381	1.002619380872661	0.5894313160566723	0.727445765372036	1.0505858558663965	0.7429271746903151	1.338816270710973	1.6171599264369325	1.1351917747598737	0.9314433315664086	0.8475597822396721	0.7857090566103387	0.7230593488758502	0.5325933843103505	1.1297015980540566	0.6747889254167325
A0A8I5ZJB9	Spectrin repeat containing, nuclear envelope 1 OS=Rattus norvegicus OX=10116 GN=Syne1 PE=1 SV=1	Syne1	1.94	16	16	16	14835	10910.9	12610.4	8245.93	8473.25	10206.7	9086.04	8308.11	9333.73	9909.55	7957.79	9899.02	7190.31	8028.48	10997.9	1.524215766072796	1.12103578038717	1.295650185135449	0.847224571077361	0.8705804678042681	1.0486830508645235	0.9335413157511336	0.8536132287338765	0.9589901194652266	1.0181525004844405	0.8176197493155669	1.017070600112567	0.7387653431042053	0.8248827633030077	1.129974558388406	0.7019936750937915	0.034451391605822584	0.9926464798922078	0.9601600416261753	1.0312145786878646	0.7761442648993253	0.9736613993674488	0.8010299911531626
A0A8I5ZKF7	Annexin OS=Rattus norvegicus OX=10116 GN=Anxa1 PE=1 SV=1	Anxa1	40.33	15	15	15	74272.3	66716.6	58872.8	77490.2	70075.3	62215.5	56743.8	74099.8	65489.9	61768.4	57023.6	62716.1	64856.7	62617.4	49836	1.154737734796139	1.0372665927580011	0.9153162580545658	1.2047675649858662	1.0894854903801265	0.9672863980139188	0.8822159415518995	1.1520558162443728	1.0181946537003117	0.9603351760748197	0.8865660911796336	0.9750694033879135	1.0083500691960898	0.9735348795556856	0.7748179301206557	1.0496308197118307	0.6244637596849887	0.935897435897436	0.5323818098840224	0.8652265934474523	0.11301620824511788	0.8452152482827329	0.1763669402291965
A0A8I5ZKU9	Serine hydroxymethyltransferase OS=Rattus norvegicus OX=10116 GN=Shmt1 PE=1 SV=1	Shmt1	4.81	2	2	2	3336.18	2993.53	2478.26	2857.28	2425.47	3764.02	4429.42	3111.65	2718.85	2636.2	3879.03	2967.91	3441.49	2760.89	2601.07	1.0784774117076588	0.9677099216077154	0.8011400554941948	0.9236647719619624	0.7840747824681447	1.2167840306026239	1.4318859944505806	1.0058942377629914	0.8789148999218771	0.8521968696963983	1.25396298591094	0.959427817138547	1.1125206756283506	0.8925050510492714	0.8408404945987448	1.0271118089639268	0.915402446944573	1.1340975839995933	0.567279281378896	1.0482348948851359	0.7834767158292321	0.9731042128848196	0.9125363779677831
A0A8I5ZKY9	LIM and senescent cell antigen-like-containing domain protein OS=Rattus norvegicus OX=10116 GN=Lims1 PE=1 SV=1	Lims1	19.7	7	7	7	9895.61	8342.95	7502.48	10955.8	10173.6	10938.5	10048.3	10129.8	11217.8	9420.77	11469.2	10048.7	11325.7	8362.94	7479.78	1.0076179845040385	0.8495187728515946	0.7639381277538078	1.1155715630091874	1.0359242459181683	1.1138099948863611	1.0231656051210516	1.0314643220002615	1.1422496467190402	0.9592675216460744	1.1678483881108612	1.0232063350198453	1.1532365369186326	0.8515542495438082	0.7616267059972671	1.2457888259371028	0.05528498146428818	0.9790444650257732	0.6382933056965733	0.9647862816087115	0.5719089312160336	0.8472154397388042	0.22531617415226965
A0A8I5ZLK5	ATP binding cassette subfamily A member 1 OS=Rattus norvegicus OX=10116 GN=Abca1 PE=1 SV=1	Abca1	1.37	3	3	3	2824.73	3426.94	1764.93	3252.18	2129.24	3436.87	2573.85	2413.23	2772.05	2787.92	2326.38	2472.21	2548.75	3565.36	2238.18	1.045349176297134	1.2682093177824785	0.6531484855975972	1.2035358013580104	0.7879688607898487	1.2718841176113578	0.9525058952226861	0.8930651753319901	1.0258538636097858	1.0317268820674208	0.8609245544721537	0.9148919320195338	0.9432171262695267	1.3194344731010574	0.8282843384694181	1.1000037422348627	0.6794620891976291	0.8798905456726872	0.5283247407609121	0.8603153219048139	0.457669969950228	0.9471552874763701	0.8111439557179894
A0A8I5ZM12	Annexin OS=Rattus norvegicus OX=10116 GN=Anxa7 PE=1 SV=1	Anxa7	21.62	11	11	11	22958.9	19479.1	21299.4	17412.5	16563.6	21315	15470.8	15589.5	19089.5	21724.4	20152.9	20263.3	18517.5	20950.7	20803.3	1.1810522568644237	1.0020443059853823	1.0956842200566277	0.8957342217027723	0.8520650885625864	1.0964867156120368	0.7958492460657142	0.8019554141700139	0.9820024939092646	1.1175470797392508	1.0367059409363273	1.042385140251531	0.9525776568775929	1.07774638671232	1.0701638325541583	0.8674828279785496	0.18228251608202808	0.9070139678899495	0.4038689822407655	1.1238806968933517	0.20479068135350595	1.0900759796784654	0.35524491307022676
A0A8I5ZMR6	Protein kinase C OS=Rattus norvegicus OX=10116 GN=Prkca PE=1 SV=1	Prkca	2.76	2	2	2	2071.63	1432.39	1691.49	1277.29	2793.07	2935.4	2281.85	2922.83	2899.05	2633.54	2097.35	2955.06	2548.55	2719.29	3258.47	0.8509523989477853	0.588375195729362	0.6948043199298085	0.5246655964877979	1.1472944574702484	1.2057585919644573	0.9373033464175571	1.2005952801497155	1.190827296462002	1.081765170771301	0.8615172660818473	1.2138342252403385	1.0468542820573068	1.1169882406292257	1.3384643316612472	1.3484258523224861	0.44526558635978275	1.15672389576577	0.5078882687964932	1.0970901087105467	0.6341977088775548	1.2170428333257206	0.4110144192759947
A0A8I5ZND3	V-type proton ATPase subunit a OS=Rattus norvegicus OX=10116 GN=Tcirg1 PE=1 SV=1	Tcirg1	9.55	6	6	5	4705.56	4529.52	3517.37	6428.04	6402.33	6234.71	4745.4	4628.35	5388.37	5133.55	3711.58	4168.13	5928.08	4746.86	4262.18	0.9470464455736837	0.9116164316584873	0.7079099525385942	1.293714761687336	1.2885403373646838	1.2548049423836272	0.9550646900316556	0.9315070717132411	1.0844695755522975	1.0331842077616231	0.7469968816596478	0.8388826624650494	1.1930922340967796	0.9553585313195231	0.8578112741937713	1.495013115126897	0.011104172966105887	0.7743014978169511	0.005808979523764454	0.682570437679779	0.014864758371181131	0.7834805833492436	0.06022458739214699
A0A8I5ZNK2	Serine/threonine-protein kinase OSR1 OS=Rattus norvegicus OX=10116 GN=Oxsr1 PE=1 SV=1	Oxsr1	10.98	6	6	0	10294.7	8884.89	10948.9	12727.4	10733.4	11587.8	13404.7	14836.4	14431.4	13055.9	13237.9	11815.3	15349.2	15413	14056.2	0.8094289518725756	0.6985815225507422	0.8608659456961001	1.0007019186632944	0.8439220872904603	0.9110999648857208	1.0539551683066348	1.1665237162386741	1.1346802700471006	1.0265304916853486	1.0408403860232902	0.9289873328081479	1.206843022922721	1.211859348520307	1.1051798724888822	1.1633042346297473	0.12614592415412315	1.2175236671364906	0.026551465563156237	1.0873216048572554	0.23590120587559557	1.278750078462478	0.012774860039459742
A0A8I5ZP83	Charged multivesicular body protein 4B OS=Rattus norvegicus OX=10116 GN=Chmp4b PE=1 SV=1	Chmp4b	20.09	4	4	1	3032.17	3586.03	4221.61	3326.84	3612.42	2884.07	4635.21	3893.52	3690.71	4810.31	2456.76	4564.67	3272.84		4003.01	0.8165078129192499	0.9656521607834712	1.1368022070325985	0.8958570437450002	0.9727585041556893	0.7766271970258993	1.2481771073262502	1.0484535826676464	0.9938405663993789	1.2953283284128518	0.6615604449841191	1.2291819780546975	0.8813158333584983		1.0779372331346484	0.9062271386675596	0.4647367513615477	1.2439203406584125	0.08407933786471096	1.2044530724306324	0.548997405721763	1.1110056365814853	0.4245625784055791
A0A8I5ZP89	Protein arginine N-methyltransferase 5 OS=Rattus norvegicus OX=10116 GN=Prmt5 PE=1 SV=1	Prmt5	3.29	2	2	2	2304.92	2462.61	1867.69	2208.55	1543.7	1419.77	1758.4	1342.37	1588.57	1148.02	725.5		2084.83	1533.95		1.3626869581352028	1.4559145349831368	1.1041931194312762	1.3057122509195558	0.9126476655473129	0.8393792680664044	1.0395800058938882	0.7936197750863162	0.939175164901532	0.6787185159044025	0.42892134569837115		1.2325680071017713	0.9068833883308289		0.7794798062460627	0.17581892281745728	0.906674761505176	0.6159003939803521	0.5433621679730549	0.0859990671686133	1.0495261039207118	0.8074621070730377
A0A8I5ZQD4	Dystonin OS=Rattus norvegicus OX=10116 GN=Dst PE=1 SV=1	Dst	2.47	16	15	15	3504.56	3506.03	3229.93	3553.77	2652.21	3213.05	2943.11	3482.65	3072.38	3126.71	2879.04	2653.98	2930.19	2958.81	3298.24	1.1183657109741885	1.1188348133993522	1.0307265279655249	1.1340694731118148	0.8463660837031902	1.0253398280085422	0.9391973051182585	1.1113738510181757	0.9804495979760304	0.9977872406693293	0.9187514599616292	0.846930921317163	0.9350743096535534	0.9442074466659263	1.0525254304573204	0.9197804408369886	0.3735325761160774	1.0083989540324216	0.9022062488938868	0.9193866035037579	0.46516606549603556	0.975391308871508	0.8484256004546566
A0A8I5ZR41	Ferrochelatase OS=Rattus norvegicus OX=10116 GN=Fech PE=1 SV=1	Fech	5.28	2	2	2	4460.13	4483.19	2993.47	3706.28	3767.74	4296.11	4307.25	3590.55	4665.94	3977.97	3981.98	4476.24	4263.27	4261.25	4487.86	1.083972531737677	1.0895769438471605	0.727521227986804	0.9007597794074876	0.9156967771632923	1.0441097531514891	1.0468171751332604	0.8726332133437179	1.1339917882967752	0.9667902532160558	0.9677648279150597	1.0878878430596102	1.0361284481352084	1.0356375152444381	1.0907119223619606	0.9860381224768132	0.995998881786563	1.0674257633518067	0.5337419366926918	1.0565890096371067	0.412605762930171	1.10554258958907	0.10923233456723845
A0A8I5ZRL9	polyribonucleotide nucleotidyltransferase OS=Rattus norvegicus OX=10116 GN=Pnpt1 PE=1 SV=1	Pnpt1	2.45	2	2	2	1519.78	1372.92	1494.11	1922.3	2334.53	1228.43	1924.25	1478.54	1834.74	1253.92	2247.24	3035.57	1137.04	2865.58	1392.78	0.8430192890765493	0.7615563057541067	0.8287801852913995	1.066296424082335	1.2949596789850353	0.6814079572571725	1.0673780856476267	0.820143533716223	1.0177270463095371	0.6955472153593724	1.2465400697366624	1.6838253321810401	0.6307140852304937	1.58953217859952	0.7725726127729253	1.250398353245297	0.379898757165113	0.9548371453677673	0.9340873242527656	1.1916900930858336	0.672596132492778	0.9836179141918523	0.8575292618390983
A0A8I5ZSS0	X-ray repair cross complementing 6 OS=Rattus norvegicus OX=10116 GN=Xrcc6 PE=1 SV=1	Xrcc6	7.48	4	4	4	2057.15	3113.01	1959.3	2523.32	3134.15	2723.85	2472.23	2985.75	2827.88	2047.94	3515.21	1843.03	2814.72	3037.67	1962.1	0.7908605180623679	1.1967803521052582	0.7532425992463346	0.9700771273058038	1.2049075141264225	1.0471698330817785	0.9504358450134057	1.147855913183149	1.0871636204546138	0.7873197819121822	1.3514040306725401	0.7085432081299301	1.0821043275407762	1.167816284618289	0.754319044547151	1.175589736109046	0.32319273768460616	0.9886103859535252	0.9073881933688146	0.8836531715767922	0.48429525649258953	0.9323698415046795	0.6057719367067932
A0A8I5ZTN5	Adenylosuccinate lyase OS=Rattus norvegicus OX=10116 GN=Adsl PE=3 SV=1	Adsl	2.27	1	1	1				334.494									463.63300000000004						0.8381974297323609									1.1618025702676391									1.3860726948764401
A0A8I5ZTP7	Nuclear factor NF-kappa-B p105 subunit OS=Rattus norvegicus OX=10116 GN=Nfkb1 PE=1 SV=1	Nfkb1	2.67	3	3	3	3587.85	2925.5	3204.96	3328.93	3734.11	4062.87	2650.05	3080.41	3309.59	3170.74	2958.84	3648.14	3572.79	3467.11	4408.08	1.0529794871724634	0.8585898211249193	0.9406070870321386	0.9769903993291326	1.095904575956511	1.1923906431563154	0.7777494293187805	0.904053553543467	0.9713144030411286	0.9305640367231675	0.8683746047982418	1.0706736865625237	1.0485596058851139	1.0175441308222248	1.2937045355338692	1.1448399979008697	0.1762746887505295	0.81252230154657	0.07528878486049882	0.878824293922924	0.1993378978365035	1.0289477444991015	0.7978880965650329
A0A8I5ZU24	Tyrosine-protein kinase OS=Rattus norvegicus OX=10116 GN=Jak1 PE=1 SV=1	Jak1	3.51	3	3	3	5078.18	5170.95	4956.93	6096.64	6638.24	6398.55	4958.81	3924.47	6538.95	5791.54	6482.99	6917.84	2871.78	4462.6	3736.95	0.9518562976614181	0.969245147354428	0.9291291442144258	1.1427568889985207	1.2442746317357658	1.1993470324804294	0.9294815322431298	0.735604386706124	1.2256636703687402	1.0855688105104602	1.2151745033015757	1.296682978983428	0.5382877090804397	0.8364717111137936	0.7004555552473201	1.258276634447056	0.0011337756862369365	0.8060358231639596	0.1885668979621727	1.0030804722415165	0.986830179165625	0.5786380173340587	0.012504369609170906
A0A8I5ZU27	C-C motif chemokine ligand 21 OS=Rattus norvegicus OX=10116 GN=Ccl21 PE=4 SV=1	Ccl21	8.2	1	1	1	716.2260000000001	789.695		2885.5	3804.4	2567.39	959.4580000000001	3555.34	3014.44	880.173	1917.95	1990.35	4497.64	1371.29	1752.26	0.3265952518185069	0.3600967255933403		1.3157726738798947	1.7347861932104216	1.1707162034976617	0.4375077519097058	1.6212161560742142	1.3745686290246093	0.4013542130261267	0.8745750129502492	0.9075890284029972	2.0508999511173696	0.6253009564944588	0.7990212530004451	4.098174251283213	0.0028716622553226693	0.8133306831696965	0.476262231437956	0.5172650959406045	0.07114801453237653	0.8232636117049373	0.4481845752989811
A0A8I5ZUF4	Recombination signal binding protein for immunoglobulin kappa J region OS=Rattus norvegicus OX=10116 GN=Rbpj PE=3 SV=1	Rbpj	5.89	3	3	2		2718.04	3555.95	2885.3	3261.1	3583.69	2293.95	2553.2	3396.48	3070.59	3779.82	4062.87	2649.32	2077.82	3621.71		0.8745736596595162	1.1441848556556402	0.9283922901118461	1.049312063661921	1.1531106526707522	0.7381157917381447	0.8215337036403719	1.092872784639061	0.988012366857704	1.2162186760512106	1.3072946257674127	0.8524618798874003	0.6685724424635899	1.1653442071954299	1.0339077152922889	0.7849098570028606	0.8472306011557958	0.25614479294251896	1.1216011362690375	0.34622693410117367	0.8580444785197258	0.3676093056487788
A0A8I5ZUN3	Titin OS=Rattus norvegicus OX=10116 GN=Ttn PE=1 SV=1	Ttn	22.3	725	725	725	36558.6	10869.4	39630.5	167426	30248.5	73552	56539.9	11165.1	7989.36	21966.2	137556	12565.7	114872	89647.2	11703.9	0.6668921668983204	0.1982766768663079	0.7229289420345387	3.0541401458239155	0.5517850166697807	1.3417158386728503	1.0313856774388064	0.20367075688446598	0.14573976034450895	0.4007015234861807	2.5092596245443035	0.22922012608782136	2.0954641861543895	1.6353201562523485	0.21349940184146143	3.1154511047169433	0.17870299641566165	0.27908172689615507	0.14004761488381923	0.634480406597438	0.43370469188568445	0.7972049191358513	0.6898185333326972
A0A8I5ZV49	Filamin A OS=Rattus norvegicus OX=10116 GN=Flna PE=1 SV=1	Flna	33.89	72	72	66	102756	118373	106576	153236	134490	135080	152707	153155	142598	122890	160433	179461	162444	132021	112215	0.7451720745394466	0.858424364314083	0.7728741778204296	1.1112459419802896	0.9753025838375391	0.9795811809411464	1.1074097083060381	1.1106585413609806	1.0341006606444003	0.8911810136649206	1.1634375747848011	1.301425957305886	1.1780210642345543	0.9573977427378672	0.8137674135276187	1.2902030789887247	0.013380770407741018	1.0606755817088687	0.2841808764187216	1.0945540034909627	0.5423800112099096	0.961859576259561	0.6953409824670616
A0A8I5ZWB0	Myosin VIIA OS=Rattus norvegicus OX=10116 GN=Myo7a PE=3 SV=1	Myo7a	2.06	4	3	3		1860		1397.2	1794.52	1826.08	1547.78	1096.78	1858.02		1933.37	1455.26	1663.56				1.1318984188109347		0.8502626186895902	1.0920507260884937	1.11125648635606	0.9418977068103163	0.6674427676255144	1.1306934946876843		1.176547551600267	0.8855948886875272	1.0123553406436119			0.8992473118279569		0.8973215353342102	0.521674194802863	1.0129827812985772	0.9517985353598746	0.9945952409422455
A0A8I5ZWZ7	non-specific serine/threonine protein kinase OS=Rattus norvegicus OX=10116 GN=Raf1 PE=1 SV=1	Raf1	4.94	3	2	0		1215.52	1322.13	1209.02	1263.56	1533.62	697.937	867.883	601.0409999999999	1341.12	1043.62	1246.9	980.882	790.987	1530.43		1.0877379807154526	1.1831405624286901	1.0819212957784294	1.1307277567730825	1.3723975927873109	0.6245660976755634	0.7766464574151549	0.5378563278820556	1.2001342311908547	0.9339090359963311	1.1158191458421893	0.8777663929841832	0.7078341797355647	1.3695429427951413	1.0524698047406063	0.6711604219467058	0.5408768908192303	0.008645341464889949	0.9065049173780642	0.3999796701707615	0.8242970895112576	0.33653008803986995
A0A8I5ZX18	Hypoxanthine phosphoribosyltransferase OS=Rattus norvegicus OX=10116 GN=Hprt1 PE=1 SV=1	Hprt1	27.51	5	5	0	97923.7	97066	85006.7	84037.8	105119	108749	109095	122832	111940	125378	92773.1	112895	103701	117865	106710	0.9290137135028191	0.9208766122487676	0.8064686081063124	0.7972765393118032	0.9972763748684216	1.0317146138240088	1.0349971567106846	1.1653216990062496	1.061988007903149	1.1894759018660086	0.8801493626585638	1.071048205755101	0.9838236413039525	1.1181991830579296	1.0123703798762285	1.0639629652381246	0.5682399012807208	1.154280984123169	0.16866549580898602	1.1112442255236386	0.433247835813356	1.1019456485909302	0.3192570070219237
A0A8I5ZX32	Titin OS=Rattus norvegicus OX=10116 GN=Ttn PE=1 SV=1	Ttn	20.62	16	1	1				399.491															1
A0A8I5ZY36	Vacuolar protein sorting-associated protein 16 homolog OS=Rattus norvegicus OX=10116 GN=Vps16 PE=1 SV=1	Vps16	5.08	4	4	4	2216.29	1839.96	2320.84	2367.01	2142.86	2553.27	1809.35	2111.56	1982.81	2525.21	2058.59	2787.43	1768.68	2135.53	2742.97	0.9964627802109921	0.8272616205807982	1.0434693468927259	1.0642277704574856	0.9634480294559498	1.1479718461164017	0.8134991049793838	0.9493752840026903	0.8914881920823345	1.1353558321413713	0.9255595227675739	1.253252168012095	0.7952135280597655	0.9601523992906976	1.2332625749497335	1.1075804167731678	0.2969381875154308	0.8358492115404762	0.057603320945443834	1.043619410064079	0.7338007477587283	0.9411083455800109	0.6156167376601107
A0A8I5ZYB4	Probable ATP-dependent RNA helicase DDX5 OS=Rattus norvegicus OX=10116 GN=Ddx5 PE=1 SV=1	Ddx5	24.02	15	9	9	14719.3	12539.4	13412.7	14981.6	13652.8	14964.9	12511	16213.7	15239.3	15839.2	12229	13142.6	13392.4	13739.4	11269.5	1.0622703837634258	0.904950184462787	0.967975	1.081200191679641	0.985302636364861	1.0799949770696493	0.9029005979404061	1.170119049222793	1.0997980243140622	1.1430919311723828	0.882549069795638	0.9484822475015252	0.9665099486737347	0.9915524318873324	0.8133033561257619	1.0719891619172195	0.2731446179992832	1.0083648131965421	0.9706423374025879	0.9452170103648453	0.5002226744866402	0.8807779023975156	0.134875585372127
A0A8I6A147	Perilipin OS=Rattus norvegicus OX=10116 GN=Plin3 PE=1 SV=1	Plin3	15.22	6	6	6	3854.56	4278.29	6027.01	4960.76	4816.55	4575.02	4488.7	5312.52	4582.69	4045.86	4415.81	4402.54	4042.63	3524.87	5112.75	0.8447972956387265	0.937665472053414	1.3209294313196738	1.0872412499254829	1.055634991882007	1.0026992765693328	0.9837806704094765	1.1643358850365926	1.004380297297392	0.8867241881130138	0.9678054942858447	0.9648971311748472	0.8860162745599979	0.7725397045260881	1.1205526372081118	1.0135926485148865	0.8283382676647012	1.0022003395964278	0.9986556940400735	0.8963150930894147	0.04190119796142192	0.8834976620520849	0.29048949427290893
A0A8I6A252	Mitogen-activated protein kinase OS=Rattus norvegicus OX=10116 GN=Mapk1 PE=1 SV=1	Mapk1	20.7	8	5	5	10136.2	8852.91	10113.5	8665.66	10978.1	13143.3	13009.9	13848.5	12225.8	11141.4	11569.1	12508.2	13524.6	10535.5	11065.1	0.8874911224912628	0.7751306242195424	0.8855035878648198	0.7587356524661744	0.9612050168526008	1.1507825487105043	1.1391024994079713	1.2125274570174476	1.0704493760337879	0.9755030082401842	1.0129509624132977	1.0951753574658367	1.1841678770392585	0.9224524694665357	0.9688224403107745	1.126602047032895	0.4530527643826222	1.192061746310892	0.20809272228844805	1.0741646247025503	0.536068150410017	1.0713128899022968	0.6170111168767727
A0A8I6A2Y1	Nitric oxide synthase OS=Rattus norvegicus OX=10116 GN=Nos3 PE=1 SV=1	Nos3	2.41	3	3	3	1229	2252.52	1344.55	2280.65	2305.22	2381.93	2353.07	1814.51	1467.36	2355.98	2385.38	2661.25	2870.47	2960.75	1946.82	0.5653267487410095	1.0361349129976394	0.6184785028638928	1.0490744096958369	1.0603763447784784	1.0956621176799615	1.0823868288527319	0.8346550356859636	0.674969778708387	1.0837253974766832	1.0972490804815536	1.224146306010587	1.320385250169736	1.3619130767574807	0.8955162091000587	1.4437834511310446	0.0993879343905554	0.8087115014782286	0.1677062597310223	1.0624027670139784	0.22102714093072057	1.1162834754154827	0.5308597391173312
A0A8I6A2Z2	Fatty acid synthase OS=Rattus norvegicus OX=10116 GN=Fasn PE=1 SV=1	Fasn	17.45	41	41	41	20061.8	25120.6	26334.8	18894.6	23603.5	53280	32942	18140.3	27617	24979.4	38082.4	16723.7	45301.5	56710.8	35462.6	0.6495925570150348	0.8133943508434879	0.8527096307649135	0.6117991171169226	0.7642712976654327	1.7251837540879214	1.0666479584677984	0.5873752037214924	0.8942267217838987	0.8088223548585552	1.233091925613323	0.5415062978273305	1.4668433152367486	1.836271599874799	1.1482639151223408	1.3392316813298062	0.5836332048465561	0.821683662549163	0.7536013112929815	0.8330244596624906	0.7517367937987719	1.435347955325904	0.2615935365500633
A0A8I6A434	TNF receptor-associated factor OS=Rattus norvegicus OX=10116 GN=Traf6 PE=1 SV=1	Traf6	1.81	1	1	1	2911.98	2664.85	4975.33	1799.55	2204.15	2273.43	2056.52	1736.52		4344.19	1850.12				2481.28	1.0933124262746299	1.0005266585477741	1.8680039402114554	0.6756469401240771	0.8275553349862381	0.8535667378435057	0.7721271680719998	0.6519821202324262		1.6310403605443664	0.6946336122154747				0.9316047009480539	0.5948668329517369	0.08053662470738474	0.9063951200628313	0.4579658185065061	1.4802091083026796	0.5999501571197133	1.1858667894403974
A0A8I6A5X3	Cyclin-dependent kinase 6 OS=Rattus norvegicus OX=10116 GN=Cdk6 PE=1 SV=1	Cdk6	10.13	3	2	2	1686.84	1901.7	2081.65	1702.06	3231.74	2516.52	2906.75	2871.83	2547.94	2502.13	2368.87	1750.83	1832.79	3368.41	2668.76	0.7040464878924795	0.7937238896546965	0.8688306961664296	0.7103989502159503	1.3488506300429453	1.0503349859566897	1.2132076122699633	1.1986328432597397	1.0634489390580995	1.044328945691595	0.9887094234034395	0.7307543764653375	0.7649625112900201	1.405893404402259	1.113876304230356	1.3139453880734155	0.2833925411241889	1.1176056867356032	0.4957056778158913	0.8887980650495549	0.6811292677465466	1.056325097445479	0.832606214102673
A0A8I6A794	Titin OS=Rattus norvegicus OX=10116 GN=Ttn PE=1 SV=1	Ttn	13.53	67	2	2	1823.09	3921.93	599.445	1636.43	2216.29	1907.25	2487.99	2840.73			2718.08	2714.21	2798.76	3247.32	1944.43	0.7680906327482003	1.6523581914738983	0.25255368048080185	0.6894484387211479	0.9337507135980719	0.803548294000299	1.0482213238903153	1.1968351003882394			1.145161120438502	1.1435306410059256	1.1791526141388267	1.368136555812322	0.8192126933034481	0.9078732406909016	0.7870158152158842	1.387694727576706	0.07378594500379547	1.4146662222199076	0.05180978677472243	1.3872485446972815	0.1498065074016903
A0A8I6A811	ADAM metallopeptidase domain 17 OS=Rattus norvegicus OX=10116 GN=Adam17 PE=1 SV=1	Adam17	0.99	1	1	0	483.964	1794.92	669.6569999999999	559.408	605.133	1362.25	1009.68	574.722	648.018	774.1410000000001	629.669	990.433	516.1030000000001	1060.61	886.092	0.5777616834330829	2.1427957468483383	0.7994440818795364	0.6678275818158665	0.7224146026996053	1.6262694193301923	1.205367375525277	0.6861096077932001	0.7736111995415765	0.924178259900675	0.7517059563224245	1.1823900897746085	0.6161295842353242	1.266168184133452	1.0578266267668408	0.8569631556759769	0.8811563337343992	0.8835000599574717	0.8477435213752649	0.9475429507228732	0.9633997082871251	0.9746769717004689	0.9646936146799086
A0A8I6A813	Endoglin OS=Rattus norvegicus OX=10116 GN=Eng PE=1 SV=1	Eng	9.29	5	5	5	2792.74	3300.62	3096.45	4008.04	4097.28	3470.23	4148.64	4320.84	4133.38	3381.2	3590.32	4539.96	2788.08	3498.38	2006.29	0.7878346775444803	0.9311081208407739	0.8735115647294793	1.130671992733079	1.1558466837619858	0.978955267248359	1.170335389849443	1.218913177782856	1.1660305289675388	0.953839817424249	1.0128327733628977	1.2807271434737353	0.7865200869999408	0.9868964097008885	0.5659763655802958	1.2596071083080063	0.03188589516568858	1.088748266821015	0.18043405868720214	0.9944650578158275	0.9196987049176736	0.716402244385796	0.10355984348182053
A0A8I6A9E8	cGMP-dependent protein kinase OS=Rattus norvegicus OX=10116 GN=Prkg1 PE=3 SV=1	Prkg1	3.94	2	2	2		1290.09	876.057	600.857	682.875	908.289	769.365	1198.17	1200.5	1524.39	1099.64	1176.98	853.01	1163.71	497.01800000000003		1.3049146695194573	0.8861239375820348	0.607761562048735	0.6907220464836558	0.9187263216234204	0.7782059195209926	1.2119383993195267	1.2142951737926102	1.541907055375025	1.1122761723526082	1.1905049009999387	0.8628121001223111	1.1770824129064545	0.5027293283532325	0.6746298073645663	0.16532507838368152	1.4452575956161007	0.13163066602649828	1.7340207963336118	0.02430720551646348	1.1467672983059927	0.7525910386869468
A0A8I6AB19	Peptidyl-prolyl cis-trans isomerase OS=Rattus norvegicus OX=10116 GN=Pin1 PE=1 SV=1	Pin1	10.9	2	2	1	1392.56	1695.12	1130.71	1663.27	1216.16	935.467	2059.98	2118.97	1556.42		1342.56	703.416	1454.42	2226.65		0.928577953818849	1.1303290781563504	0.7539728113420685	1.1090910648361845	0.810952033891776	0.6237821226554384	1.3736226900871435	1.41295802464779	1.0378420311388616		0.8952372735674111	0.46904735879490983	0.9698270434259282	1.484760513637287		0.9043490526006367	0.6029172419027145	1.5034141157677388	0.0922283241786197	0.8044683775210708	0.5090628330438398	1.447379837515928	0.2548966044034244
A0A8I6AB50	Adenosine deaminase OS=Rattus norvegicus OX=10116 GN=Ada PE=1 SV=1	Ada	26.76	9	9	9	35463.6	37439.4	35427.7	29335	39067.8	44544.3	38644.1	29373	38979.2	33515.9	39791.9	38417.9	28333.3	40011.2	34649.7	0.9796682836274432	1.0342489972264886	0.9786765599619883	0.8103680703654182	1.0792329197007702	1.2305191217582514	1.0675283704792315	0.81141780572161	1.076785378843965	0.9258638216996872	1.0992359031591508	1.061279682648427	0.7826964938839102	1.1052939811489628	0.9571846097746934	1.0426139589239245	0.8375044618744409	0.9473133883030198	0.7728574412681977	0.9891860880004888	0.9932030023314407	0.911879986294469	0.6115762594355507
A0A8I6ABB5	Scribble planar cell polarity protein OS=Rattus norvegicus OX=10116 GN=Scrib PE=1 SV=1	Scrib	1.89	3	3	3	2898.36	3299.82	3622.71	3690.7	4023.1	3623.82	3743.43	3849.79	3371.95	2967.96	4370.34	4123.61	3418.84	3647.1	4106.29	0.7939578310458673	0.9039311645350383	0.9923815447729659	1.011006281842484	1.102061769442246	0.9926856109319182	1.0254507940600996	1.0545863586242112	0.9236899861974054	0.8130236010126044	1.1971824298337665	1.1295948231686361	0.936534726912065	0.99906278226562	1.1248502953550745	1.154439159791017	0.11217636366978835	0.9671491900416488	0.546543903750612	1.0109626182567417	0.9880673370722413	0.9854122822955788	0.8045323736744013
A0A8I6ABZ7	RNA helicase OS=Rattus norvegicus OX=10116 GN=Dhx9 PE=1 SV=1	Dhx9	17.24	22	22	22	10104.1	7689.5	7677.88	10755.9	10032.5	11697.3	9384.83	9908.3	11258.4	10474.8	8327.21	8916.39	11194.6	10626.2	8149.7	1.0366893138677162	0.7889492858330583	0.7877570638808663	1.1035645521154551	1.0293430925443992	1.2001529983971693	0.9628915958338853	1.0166000661707122	1.155121482492087	1.0747234513614823	0.8543788780131218	0.9148292506286524	1.148575547849243	1.0902572210311783	0.8361661999809709	1.275375439511171	0.06958516363747083	0.9404608797101496	0.42255673847748504	0.8532492758352136	0.11778094192393466	0.922575163841321	0.4604627363282433
A0A8I6AC37	PML nuclear body scaffold OS=Rattus norvegicus OX=10116 GN=Pml PE=1 SV=1	Pml	2.92	3	3	3	2151.36	1692.25	3871.37	6315.54	5296.25	6780.18	5684.96	5134.24	5777.81	7301.36	4254.34	5379.57	5545.24	6541.66	2804.41	0.43298223788530177	0.34058186080498004	0.7791510701519135	1.2710641838902548	1.0659221038784905	1.3645775275477676	1.1441537925258558	1.0333160071025917	1.162840762994606	1.4694700991029983	0.8562275276685235	1.0826910686545406	1.11603377622113	1.3165730450899724	0.564414936481072	2.3839297055857562	0.022559478254452918	0.9024052344582989	0.29590582718692277	0.9207969564978628	0.5873205700984263	0.8096636738750661	0.3773965906866054
A0A8I6ACF8	DNA helicase OS=Rattus norvegicus OX=10116 GN=Chd4 PE=1 SV=1	Chd4	8	14	14	8	5857.31	5607.18	5263.32	6578.92	6506.51	6677.58	5278.1	6574.48	6903.08	5935.22	5562.06	6658.58	5559.73	5319.44	6803.65	0.9645879745943248	0.9233963029762478	0.8667690763237392	1.0834234687626392	1.071498913763779	1.0996709013850334	0.8692030622771042	1.0826922848903158	1.1368064786843433	0.9774182753809731	0.9159658938953393	1.0965419613908567	0.9155821870434218	0.8760109769802237	1.1204322416516586	1.1814463459353015	0.006301677212149043	0.949028513369168	0.516578963539031	0.9186788854531776	0.17481874416180793	0.8947432602624802	0.19904349679755123
A0A8I6AFX5	Galactosylgalactosylxylosylprotein 3-beta-glucuronosyltransferase OS=Rattus norvegicus OX=10116 GN=Eml3 PE=1 SV=1	Eml3	2.61	1	1	1	1363.99	864.1389999999999		2285.1	2769.67	2106.51	1570.04	1923.31	2062	853.827	1048.42	1690	1609.66	1913.29	2107.01	0.790163730109936	0.5005984615528486		1.3237656725300146	1.6044786093546042	1.2203079194963904	0.9095291481768957	1.1141795788515614	1.1945231354237846	0.4946246872693908	0.6073530289238624	0.9790223563851582	0.9324811397508485	1.1083749610935854	1.2205975710811197	2.142688626496341	0.02971412246805717	0.7757481902676615	0.09233345413583144	0.5016207996335851	0.029139018798367916	0.786166718798874	0.10105497616802607
A0A8I6AFY4	Nuclear factor 1 OS=Rattus norvegicus OX=10116 GN=Nfib PE=1 SV=1	Nfib	7.72	4	4	4	8956.1	10466.5	8914.46	3792.47	8387.68	8874.8	5950.62	4368.23	8149.44	7738.34	6280.29	8398.95	5819.32	7056.47	9169.22	1.1960295893383799	1.3977338011869176	1.1904688349810089	0.5064599922598145	1.1201207518788023	1.1851724968971151	0.7946670531714418	0.5833490395412725	1.0883053311751505	1.0334055685354964	0.8386923627054113	1.1216257879404636	0.7771327821070131	0.9423462127799598	1.2244903955017539	0.7430181536122661	0.26525287312869233	0.8771471791668942	0.785054497662899	1.0647177979525007	0.69132160956618	1.0470226716282869	0.7683028925964832
A0A8I6AGS7	Elastin microfibril interfacer 1 OS=Rattus norvegicus OX=10116 GN=Emilin1 PE=1 SV=1	Emilin1	17.42	16	16	16	296648	298726	422566	655917	415138	430812	479052	546787	466445	286170	452645	237914	700991	425127	263001	0.697673652883792	0.7025608115725158	0.9938147730795167	1.5426229382250285	0.976345179845715	1.013208185277407	1.126661763306297	1.285964792074681	1.097011903061475	0.6730308960308338	1.0645562775059467	0.5595396882911549	1.6486305372315413	0.9998378786626839	0.618540722951411	1.4753983535375366	0.11220897151206616	0.99361927520879	0.9343457903400342	0.650343206156071	0.138161704784453	0.9249281061505445	0.6949236167689634
A0A8I6AGX0	Acylglycerol kinase, mitochondrial OS=Rattus norvegicus OX=10116 GN=Agk PE=1 SV=1	Agk	6.33	3	3	3	2343.84		2050.9	1108.36	1790.95	1191.86	1241.79	934.534	1656.39	1539.84	915.4789999999999	1052.36	1815.36	1695.5		1.5757182167828858		1.3787803309099684	0.745128951956396	1.2040209828091122	0.8012643840257228	0.8348313555613095	0.6282691002811529	1.1135589020995478	1.035204595420745	0.6154587929987454	0.7074812370356498	1.2204313528308157	1.1398517972879474		0.6206161608346947	0.08761472187841583	0.9368258957706475	0.7714702319884919	0.8573779627832625	0.5103130808772405	1.2872332364580303	0.25210537936073335
A0A8I6AHK0	Periostin OS=Rattus norvegicus OX=10116 GN=Postn PE=1 SV=1	Postn	33.29	24	24	24	147928	154718	112621	401572	251768	500593	328805	362062	368444	137275	333200	153947	620553	298558	157840	0.512466384780747	0.5359889549004084	0.39015248445454886	1.391164289851645	0.8721988856976306	1.7342023481460473	1.1390778598225726	1.2542899532643368	1.2763990905991938	0.47556123905397923	1.1543034409235906	0.5333179826526531	2.1497793012468693	1.0342932974647818	0.5468044871409949	2.7787736564668033	0.011699819107978042	0.9180004385003288	0.8279622362777856	0.5411250046579827	0.12887044185030216	0.93328728791013	0.7018356142867953
A0A8I6AI37	Small nuclear ribonucleoprotein Sm D3 OS=Rattus norvegicus OX=10116 GN=Snrpd3 PE=1 SV=1	Snrpd3	7.19	1	1	1	29481	21824.7	23682.8	21969.3	24637.3	29129.6	23537.3	18708.4	19091.4	14444.9	22608.5	13293.6	18266.7	13063.3	17134.3	1.4224936155621057	1.0530679560245002	1.1427235100109983	1.060045079487418	1.1887792800342007	1.405538144020824	1.1357029604684357	0.9027027426946882	0.9211829521434954	0.6969837531777437	1.090887246275088	0.64143214707223	0.8813901878290533	0.630319895803143	0.8267505293960784	1.0099708621988706	0.9299267806555358	0.8098782352428562	0.12935089063032776	0.6647679709306779	0.07984972113761647	0.6399093168128319	0.026696148809527157
A0A8I6AIS5	Radixin OS=Rattus norvegicus OX=10116 GN=Rdx PE=1 SV=1	Rdx	16.17	9	5	5	6420.22	5507.41	3748.92	5216.56	6732.98	6333.78	7858.68	5963.03	8208.64	6769.31	9264.93	6195.27	6196.82	9112.93	6490.1	0.962844475051785	0.8259497790332654	0.5622279157740916	0.7823308196255175	1.0097492910888048	0.9498810132975964	1.17857123575204	0.8942794000934619	1.231054959438942	1.0151977242855852	1.3894674422748028	0.9291085805399305	0.9293410350253422	1.3666719056408758	0.9733244230779615	1.1662846736048427	0.3860746653650146	1.2049425377885417	0.22164088283126518	1.215835526589263	0.26714874865785015	1.192335418293833	0.3117662746276038
A0A8I6AIV9	receptor protein-tyrosine kinase OS=Rattus norvegicus OX=10116 GN=Ddr2 PE=4 SV=1	Ddr2	1.56	1	1	1						1314.17															1
A0A8I6AJE9	Integrin subunit alpha 6 OS=Rattus norvegicus OX=10116 GN=Itga6 PE=1 SV=1	Itga6	8.33	10	10	10	6621.75	6318.85	7123.85	2556.41	3578.85	4699.96	2836.61	2556.9	4530.43	5560.3	3841.23	7131.83	2282.32	3907.96	6839.68	1.4111462170604683	1.346595880797756	1.5181476163259287	0.5447907729460568	0.7626806567639758	1.0015978818794908	0.6045035633746207	0.5448951957415957	0.9654697257004958	1.1849430000711778	0.8185958671588602	1.5198482161389903	0.4863800708455391	0.8328165470492888	1.4575887881457537	0.5400207830266963	0.022864707011309285	0.9158964931030477	0.7369367265432983	1.5258905679810841	0.16917527055604167	1.2025561086899945	0.763859494675128
A0A8I6AL97	NPC intracellular cholesterol transporter 1 OS=Rattus norvegicus OX=10116 GN=Npc1 PE=1 SV=1	Npc1	2.14	3	3	3	2892.27	2991.54	4057.93	3220.39	3763.96	3593.33	3076.31	3207.3	2811.2	3657.72	2933.01	2816.79	2740.35	2274.22	3055.49	0.921265290079103	0.9528854380411371	1.2925591520054125	1.0257802789911876	1.1989218507421993	1.1445716357048072	0.9798869484948657	1.0216107641647243	0.895442328506804	1.165081571508931	0.9342420688438182	0.8972228928979371	0.8728747100610489	0.7243998478716362	0.9732552220863883	1.0639666698183619	0.5729865449681157	0.8598114142231567	0.06752250536853777	0.8893746076644407	0.26211446308116054	0.7629328926569909	0.047881278296311225
A0A8I6AMA6	Tyrosine-protein phosphatase non-receptor type OS=Rattus norvegicus OX=10116 GN=Ptpn2 PE=1 SV=1	Ptpn2	8.54	3	3	3	2727.12	3411.22	3199.13	4018.99	3985.77	4266.04	4008.3	4277.5	3471.48	3860.21	4092.3	5099.15	3545.69	3797.23	4146.16	0.7064310284772172	0.8836397565791211	0.8287001291224148	1.0410760212750634	1.0324707384983565	1.1050716597454264	1.0383068920492056	1.1080402491680954	0.8992494597737136	0.999945774457317	1.060066186246779	1.3208798215185256	0.9184727600404031	0.9836314845934698	1.0740180384548896	1.3141461230933003	0.01662108024300995	0.9581510577957429	0.5195962174128129	1.0636356227792811	0.5645716154212689	0.9362942921406918	0.24947224068396592
A0A8I6AMK5	Nuclear mitotic apparatus protein 1 OS=Rattus norvegicus OX=10116 GN=Numa1 PE=1 SV=1	Numa1	13.53	25	25	25	8636.23	7944.05	7931.25	6710.5	8112.34	8117.22	5661.69	6718.65	8147.22	7690.59	6413.42	7166.24	6797.31	7364.7	7602.55	1.166911350608518	1.0733852751491795	1.071655762932878	0.9067102912102226	1.0961243072492866	1.0967836837817515	0.7649970328056039	0.9078115040666958	1.100837228038708	1.039138230903573	0.8665693936150013	0.968289033199068	0.9184398971084359	0.9951045796402543	1.0272424296908245	0.9358885389855306	0.37337874584786035	0.8948346255415198	0.3898552503653556	0.9272098678033099	0.4179726107360676	0.9487577626213707	0.524974466564579
A0A8I6AMU5	Lipopolysaccharide-binding protein OS=Rattus norvegicus OX=10116 GN=Lbp PE=1 SV=1	Lbp	19.92	11	11	11	26145.8	17354.3	17558.3	53659.8	46484.1	19287	29304.7	50820	28137.8	24116.6	22711.9	17536.2	30910.4	26292.8	12293.8	0.928003956333624	0.6159635222253903	0.6232041806520615	1.9045700149190692	1.6498798547609104	0.6845616621333677	1.0401241323336807	1.803775790408967	0.9987068562646484	0.8559807010424418	0.8061230888270252	0.6224197759891722	1.0971159227047882	0.9332214896116664	0.4363490517931869	1.956010966550057	0.1592332603763616	0.9064865122845094	0.9076043160573553	0.5389283677842166	0.18360062970226182	0.5819013337419379	0.2879811161269737
A0A8I6AN81	RNA helicase OS=Rattus norvegicus OX=10116 GN=Rig1 PE=1 SV=1	Rig1	8.4	7	7	2	1067.17	1689.77	1578.54	2083	3170.39	2408.99	2087.78	2069.67	2174.81	2366.27	2330.25	1394.95	1776.17	1858.72	1781.59	0.5364807442304411	0.8494701567494143	0.7935533363920654	1.0471521784083218	1.5937977892001725	1.211031745685964	1.0495551488417314	1.0404510077226843	1.0933063029880952	1.1895558258292174	1.171448086287082	0.7012601686369124	0.8929046014035089	0.9344035991604013	0.8956293084639856	1.767366012529178	0.03851995577054323	0.8264090269602917	0.230248576059598	0.7949840650033019	0.31870636783852696	0.706892636491534	0.05556021890039362
A0A8I6ANV2	Regulatory associated protein of MTOR, complex 1 OS=Rattus norvegicus OX=10116 GN=Rptor PE=1 SV=1	Rptor	1.71	2	2	2	8213.64	5027.82	4923.6	2531.66	3070.96	4572.58	2506.75	2228.59	2792.89	3225.07	2894.73	3115.19	2747.3	4251.64	3329.77	2.222618301748496	1.3605325714174377	1.3323305465650914	0.685069451522662	0.8310045119992552	1.2373442218321156	0.678328783329686	0.6030584395096061	0.7557585222593585	0.8727068152999186	0.7833165169913003	0.8429731894049286	0.7434218276420252	1.1504975718982056	0.9010387285799097	0.5601522923678753	0.07367545397957824	0.7398606415598711	0.21373459307030448	0.9075978850538566	0.7244350219377003	1.0150866813428732	0.8959444165564628
A0A8I6AP99	Histone deacetylase 2 OS=Rattus norvegicus OX=10116 GN=Hdac2 PE=1 SV=1	Hdac2	15.29	7	3	3	6526.68	5211.97	3809.88	6310.02	8886.84	7711.23	5757.54	6443.22	9568.11	6780.03	8369.6	7679.94	8553.5	7391.84	7381.22	0.9202736337348499	0.7348971561064778	0.5371999411176479	0.8897241835572723	1.2530604440879918	1.087297316961332	0.8118235086098519	0.9085056234338224	1.3491207409701036	0.9559964399865313	1.1801286726034064	1.0828853706119532	1.206058903784319	1.0422627517798655	1.040765312654573	1.4733283467954845	0.09572005074653639	0.9502699701284569	0.7377075955181018	0.9965723899286236	0.983259893588796	1.0182673457280815	0.8296502737914272
A0A8I6APT3	Serine/threonine-protein kinase mTOR OS=Rattus norvegicus OX=10116 GN=Mtor PE=1 SV=1	Mtor	0.47	1	1	1	2724.04	1992.08			1970.09		2633	1912.24	1787.81	1089.29	1800.71		2510.11	2408.17	2344.97	1.2931029051233551	0.9456411929480232			0.9352025309299682		1.2498861797880332	0.907741112205799	0.8486741401773048	0.5170864097156501	0.8547977754675691		1.19155024639109	1.1431592865857	1.1131582206675064	0.8354706835279849		1.071533111008465		0.7334690293336853		1.228920167775753
A0A8I6ASH2	Heparan sulfate proteoglycan 2 OS=Rattus norvegicus OX=10116 GN=Hspg2 PE=1 SV=1	Hspg2	18.01	69	69	69	103325	128844	133045	54597.9	78469.9	64701	56159	54919.5	69443.9	80013.9	60468.9	101717	68488.8	66912.2	95504.4	1.2739287778569046	1.5885611367451733	1.6403566827967277	0.673155925676782	0.9674818660106801	0.7977204534828898	0.692403254155973	0.6771210405566154	0.8561972674243126	0.9865183628218203	0.7455414650409038	1.254103203457738	0.844421517356748	0.8249830841492066	1.1775059624675244	0.5415148378758755	0.009299935735573731	0.9127951426109678	0.5407786917645796	1.2246613217049402	0.3552340574617541	1.1675522124824542	0.38300975528563697
A0A8I6AT75	Adenylosuccinate synthetase isozyme 2 OS=Rattus norvegicus OX=10116 GN=Adss PE=1 SV=1	Adss	14.16	5	4	4	10691.5	9633.94	9191.7	13385.1	15567	11655.7	16096.1	22506.3	14266.1	10429.3	11131.8	11407.3	12457.4	12273.6	6932.34	0.8547493465429321	0.7702009932781944	0.7348453976166739	1.0700935769921713	1.2445291191725973	0.9318338828509053	1.2868288787251265	1.7993027375110313	1.1405265540584693	0.8337873413365946	0.8899498457509808	0.9119751410764803	0.9959270925149812	0.9812329027479149	0.5542171898249478	1.3757362671315718	0.029533395058155817	1.3019296785346655	0.19063679396074457	0.8118735809376523	0.08257900916369694	0.7797354202887129	0.25899591211849143
A0A8I6AYW8	HtrA serine peptidase 2 OS=Rattus norvegicus OX=10116 GN=Htra2 PE=1 SV=1	Htra2	8.71	3	3	3	5019.58	4470.52	4483	4569.76	5384.45	7210.82	5336.94	5698.02	4072.19	6607.64	4206	4193.59	6045.19	5971.25	5714.19	0.9532882587347123	0.8490141060484555	0.8513842321285278	0.8678611663197995	1.0225821612055435	1.369435299736121	1.0135593495016784	1.0821334781068468	0.773365682853328	1.2548830041449355	0.7987780683320517	0.7964212362283901	1.1480659036852676	1.1340236663166343	1.0852043866577095	1.2284339194595328	0.24448810745717037	0.8801120650531924	0.5159365924305689	0.8742909275428008	0.525243007640777	1.03295071433024	0.7278493231770575
A0A8I6G1H3	Interleukin-1 receptor-associated kinase 4 OS=Rattus norvegicus OX=10116 GN=Irak4 PE=1 SV=1	Irak4	2.6	1	1	1	1432.63		2400.1	2723.34	3173.06	1788.61	1963.99	2270.24	2351		3063.5	1423.61	1345.09	1850.71		0.6667044134231603		1.1169368662229096	1.2673633787173446	1.4766500115567125	0.8323671714907538	0.9139839322916263	1.0565037919977909	1.0940871515728763		1.4256639680321168	0.6625067672695288	0.6259658386682944	0.8612667087568856		1.3367338685480064	0.3881856635227332	0.8568928342318356	0.5119109045925112	0.8758173379084737	0.6590270874269033	0.6237727732299633	0.1666712553908067
A0A8I6G502	Cadherin 13 OS=Rattus norvegicus OX=10116 GN=Cdh13 PE=4 SV=1	Cdh13	10.88	7	7	7	32328.1	49206	52368.8	13621.5	23834.2	25572.5	24527.8	19719	25821.9	45627.4	29535.3	37262	13321.3	19591.5	38834.9	1.0748035894055528	1.6359385618174167	1.7410913172398474	0.4528703231271784	0.792409195424718	0.8502019849627258	0.8154691268655293	0.6555922550192587	0.8584937192495459	1.5169618163530465	0.9819521238232318	1.2388396270869524	0.44288965499204064	0.6513532970338154	1.2911334075991383	0.4707007839262631	0.03725994551999228	1.1117039674304519	0.5623379186813757	1.7837206202937732	0.063527437554201	1.138342837015812	0.8664355128136685
A0A8I6G5M3	Serine/threonine-protein kinase ATR OS=Rattus norvegicus OX=10116 GN=Atr PE=3 SV=1	Atr	0.47	1	1	1	4034.07	5253.83	3636.43	5270.93	6072.05	5209.1	4804.31	6159.72	6651.15	4203.4	5774.15	3913.06	5230.83	5309.51		0.7896389026452362	1.0283977610414843	0.7118038593148398	1.0317449576035753	1.1885581804001928	1.0196421995080154	0.9404075973811894	1.205718924411801	1.3019126557865535	0.8227839783094952	1.1302464929237692	0.765952104049996	1.0238956837942277	1.0392967028296256		1.280691532946002	0.09891218852411489	1.0642275774404182	0.6408201709214032	0.8392063112309751	0.22051140846089298	0.9551977757478213	0.5452486846690182
A0A8I6G981	protein kinase C OS=Rattus norvegicus OX=10116 GN=Pkn1 PE=1 SV=1	Pkn1	4.31	4	3	0	5324.63	2696.63	3519.64	3558.67	3670.2	4242.66	3379.25	3400.69	4599.4	3425.56	4899.31	2838.56	3754.34	3887.77	3013.58	1.420889261849439	0.7196016643749994	0.9392236984683929	0.9496389400701538	0.979400966609851	1.132163180479797	0.9017603172623669	0.9074816285598752	1.2273600364626855	0.9141182429241025	1.3073916815762927	0.7574759979783278	1.001853911226099	1.037460001078083	0.8041804710795365	0.9939892036149693	0.8882998425460579	0.9919635828873741	0.897874590087366	0.9731422050938279	0.7804350166870662	0.9288813262049612	0.4692612672182804
A0A8I6GCY6	protein deglycase OS=Rattus norvegicus OX=10116 GN=Park7 PE=1 SV=1	Park7	21.88	5	5	0	37191.2	34069.7	44507.8	48441.2	37551	45450.5	56134	36329.8	24901	32651.8	53713.6	30858.9	33756	51896.8	32780.3	0.929418146534949	0.8514110173105937	1.1122619593438288	1.2105586891503575	0.9384096458445512	1.1358202873014773	1.4028038417042965	0.907891527565268	0.6222827245925586	0.8159773128328703	1.3423173910957333	0.7711722569346334	0.8435715694689534	1.2969150677336292	0.8191885625862998	1.1353906539505065	0.3098240675320034	0.8928970570446286	0.546611871495037	0.8918281502129825	0.5027847073830833	0.901024552904041	0.5073777375138043
A0A8I6GH80	vesicle-fusing ATPase OS=Rattus norvegicus OX=10116 GN=Vps4b PE=1 SV=1	Vps4b	18.51	8	8	6	2721.76	2425.83	2126.28	2605.07	3145.51	3127.24	2820.67	3338.94	3220.62	2771.66	3079.17	2077.3	3174.14	3290.5	2490.02	0.9625528501786291	0.8578969418864352	0.751960817367371	0.9212853276610874	1.112412415409654	1.105951213623764	0.9975324598470673	1.1808191073332812	1.1389751338627565	0.9802000296595214	1.088951215274135	0.7346389967065672	1.1225374404304544	1.163688258153834	0.8805977926054428	1.220508477605456	0.1008841524733971	1.0565915956845262	0.5229063786919771	0.893026666456405	0.40788156220299765	1.0086552779849107	0.9655470075395828
A0A8I6GI01	Tyrosine-protein phosphatase non-receptor type OS=Rattus norvegicus OX=10116 GN=Ptpn11 PE=1 SV=1	Ptpn11	8.74	6	6	6	4886.8	3290.94	5171.68	5624.47	4667.18	4211.91	5696.22	4728.46	4224.78	5886.08	6073.07	4176.25	4371.37	5262.98	3727.88	1.0180823435310549	0.6856118334329397	1.077432285829722	1.1717634441188738	0.9723282213475626	0.8774803968940585	1.1867113462528578	0.9850948756022043	0.8801616442872903	1.226265474464122	1.2652216865900268	0.8700512374501858	0.9107011979293909	1.0964531006705964	0.7766409115991137	1.0864561906060337	0.5970077024513565	1.0100595991604822	0.9408677826537021	1.1125130657576487	0.5328122933194759	0.9213069067180749	0.5525941928447468
A0A8I6GI43	Serine hydroxymethyltransferase OS=Rattus norvegicus OX=10116 GN=Shmt2 PE=1 SV=1	Shmt2	24.4	11	11	11	14142.2	13105.8	12194.8	17269.4	15611.2	13678.7	16985.1	19778.3	15050.9	12280.7	13924.8	13099.9	16599.3	15022.5	13338.5	0.9552008018656165	0.8851996626472823	0.8236683640869751	1.1664199861222497	1.0544208650764741	0.9238948118736271	1.147217628075383	1.3358775876128695	1.0165767524712708	0.8294702724803126	0.9405170430214772	0.8848011613723034	1.1211596972470992	1.0146585429442536	0.9009168231028076	1.1804258318374965	0.11066403745758396	1.112866817155756	0.3686574717169447	0.84420083635278	0.09596893688235478	0.9656567001651654	0.728756635799229
A0A8I6GJ67	Peptidylprolyl cis/trans isomerase, NIMA-interacting 1 OS=Rattus norvegicus OX=10116 GN=Pin1 PE=1 SV=1	Pin1	7.65	2	1	1	1355.32	1560	733.705	2495.07	829.794	1432.29	2120.49	1758.93	1648.47	822.365	1920.34	1324.33	1604.44	1407.83	2146.63	0.8777977758553065	1.0103625197992194	0.4751974567880041	1.6159777001765634	0.5374312543296625	0.9276488035148872	1.3733741151340044	1.1392031711220778	1.06766173270091	0.5326197266632597	1.2437433085072007	0.8577265357985259	1.0391448982478588	0.911806837339061	1.3903041640234608	1.303678105795384	0.61206320567015	1.162016197079178	0.4981429482854331	0.8549302797428883	0.7863298190405494	1.084450913298161	0.6562227325403913
A0A8I6GJJ3	Signal transducer and activator of transcription OS=Rattus norvegicus OX=10116 GN=Stat3 PE=1 SV=1	Stat3	8.79	7	7	7	5981.71	5394.53	4482.9	4176.05	5200.61	5067.4	5108.05	5600.69	4801.14	4898.08	5076.6	4905.62	5246.56	5351.03	5123.21	1.1742015683476548	1.0589389299211218	0.8799871960937091	0.8197529568464911	1.0208726966644148	0.994723754151389	1.0027032940744767	1.0994078585937843	0.9424572769085529	0.9614864675640044	0.9965297016862577	0.9629665593480162	1.0298926194065028	1.050399938859515	1.005679181534108	0.910771958630796	0.4506656019546275	1.0737895023975255	0.4208306476897211	1.030202034607998	0.6506993400620156	1.088392044895964	0.273496771776536
A0A8I6GLI8	Integrin subunit alpha 3 OS=Rattus norvegicus OX=10116 GN=Itga3 PE=3 SV=1	Itga3	0.86	1	1	1	2539.28	2569.38	1478.68	839.35	2141.26	1359.18	1143.51		1575.82	1365.24	1117.64	1028.05	516.6990000000001	1678.46	2025.14	1.6629449516269044	1.682657091699669	0.9683703416211173	0.5496805571453491	1.4022862808042538	0.8901111808671182	0.7488714051364487		1.0319861983210628	0.8940798044166515	0.7319294428878633	0.6732579934154717	0.33838016822117684	1.0992039410808156	1.3262406427560998	0.6588076522541724	0.23295685544969663	0.9399060784047154	0.9934710522871623	0.8090091916889989	0.6296409896752777	0.9724661792390876	0.8385159055958666
A0A8I6GLP7	Hormone-sensitive lipase OS=Rattus norvegicus OX=10116 GN=Lipe PE=1 SV=1	Lipe	10.56	8	8	8	8293.84	13550.1	12120.5	5914.34	9795.04	13834.1	11300.2	5334.96	9879.96	13291.1	18320	16620.4	5776.71	22671.4	19068.1	0.6696834673919333	1.0940985058196728	0.9786659094609889	0.4775514982848484	0.7908973829303053	1.1170299953033511	0.9124310474065481	0.43076964484451935	0.79775422126465	1.0731856333680088	1.4792425610598008	1.3420089007553666	0.46643860780020535	1.8305949671840158	1.5396476571257853	0.8698356280863162	0.57249264276685	0.897494811037833	0.7843432272614237	1.632559874462995	0.11074296300643392	1.6083484410096576	0.48721932478377133
A0A8I6GLU8	TAR DNA-binding protein 43 OS=Rattus norvegicus OX=10116 GN=Tardbp PE=4 SV=1	Tardbp	8.94	4	4	4	15169.6	12945.6	12611.1	15254.9	18586.5	15410.5	11877.9	18610.2	15508.5	16707.2	16396.4	16029.9	17532.7	15069.2	15454.2	0.9758951194950858	0.8328201046128825	0.8113009533187742	0.9813826639058105	1.1957121241493125	0.9913927683642957	0.7641325176570694	1.1972367994427966	0.9976973328689971	1.0748124499280336	1.054817973927409	1.031240189325643	1.1279187560365131	0.96943615749231	0.9942040894750656	1.2093389284074416	0.09348284713061637	0.9339050879255422	0.6075913753002022	0.997596031828214	0.9809749758489105	0.9757207336163682	0.7903182860112368
A0A8I6GMR8	Serine/arginine-rich splicing factor 1 OS=Rattus norvegicus OX=10116 GN=Srsf1 PE=1 SV=1	Srsf1	33.99	8	8	8	13139.7	10539.4	12364.7	12746.7	24407.3	14828.9	16959.1	16716.8	19306.6	21297.9	19265.8	16824	18241.1	17751.2	22998.2	0.7657542676914255	0.6142142156142841	0.7205888866354764	0.7428510486527313	1.4224064581249898	0.8641973150200826	0.9883409211173506	0.9742201832723746	1.1251483172835965	1.241197121537418	1.1227705785131672	0.9804675753358556	1.0630532030705464	1.0345028544520827	1.3402870536786184	1.4422147498321487	0.18566074138096184	1.0192294004374516	0.7913998725846414	1.1039726525453561	0.5531844942424395	1.134805868853027	0.49484602874788275
A0A8J8XL70	Serpin family F member 1 OS=Rattus norvegicus OX=10116 GN=Serpinf1 PE=1 SV=1	Serpinf1	31.39	13	13	13	455539	437380	462979	155690	389229	280562	221733	175681	280057	301488	246120	395346	158751	318483	459940	1.441890002443565	1.3844124197242529	1.465439383765867	0.49279612608456935	1.2320029761691236	0.8880459035682378	0.7018380334325249	0.5560724274305557	0.8864474576585923	0.9542817037766371	0.7790287272909898	1.2513647457320969	0.5024849239646185	1.008074947805202	1.4558202211531686	0.6088075946715755	0.10381845570347764	0.8206984776148696	0.6478369100542419	1.1423085449574246	0.5786084539021662	1.1353065667168596	0.8121567374778569
A0A8L2Q8Y6	Cytochrome b-245 light chain OS=Rattus norvegicus OX=10116 GN=Cyba PE=1 SV=1	Cyba	3.72	1	1	1	5667.37	5327.68	5234.87	7099.83	5636.95	5992.19	5025.3	5405.5	6783.95	7475.65	6211.89	5930.17	5883.15	4130.03	2508.33	1.008275012850946	0.9478411715603053	0.9313294555539926	1.263122256794515	1.0028630270637242	1.066063350240995	0.8940451077095476	0.9616860346096668	1.2069244241032744	1.3299839431375	1.1051499142598176	1.0550294462790137	1.046664174362013	0.7347686936488692	0.4462539878258192	1.1539779616905073	0.130067408626723	0.9191509196715036	0.48306595655697177	1.0474526896033256	0.6651736997320121	0.6685637277437041	0.1499139962357547
A0A8L2QK15	TGF-beta receptor type-2 OS=Rattus norvegicus OX=10116 GN=Tgfbr2 PE=1 SV=1	Tgfbr2	3.89	2	2	2	1683.76	1991.96	4657.39		2541.56	2104.11	1693.72	2073.63	1977.6	3587.89	3472.79		2219.5	2573.52	4006.53	0.6329200010640771	0.7487713957568769	1.750698011448082		0.9553642787002992	0.7909282222163108	0.6366639332222221	0.7794708876600598	0.7433735176654148	1.3486763806111273	1.305410658582765		0.8343029543175507	0.9673779405250296	1.5060418182301853	0.8362430113127032	0.8623469183016587	0.8244164279138781	0.1665259899669739	1.519841056295432	0.1312330884588433	1.262760089861455	0.45487106616523526
A0A8L2UJE9	Heme oxygenase OS=Rattus norvegicus OX=10116 GN=Hmox1 PE=1 SV=1	Hmox1	8.8	2	2	2	366.7	866.793		1595.56	1255.67	1187.04	1905.8	2651.11	2070.64	1567.65	1260.5		943.7710000000001	1282.99		0.2595459397021061	0.6135058732266366		1.1293185698148143	0.8887484322490963	0.8401729268175294	1.3489027867037737	1.8764244237896117	1.4655745966314944	1.109564200638142	0.8921670493441636		0.6679899947057443	0.9080852063768888		2.1825660948217784	0.2840064841423725	1.6411854581293477	0.02129177668963675	1.050505538262672	0.740557345163046	0.8271218863523243	0.3231609350141531
A0JPQ4	Tripartite motif-containing protein 72 OS=Rattus norvegicus OX=10116 GN=Trim72 PE=1 SV=1	Trim72	11.95	5	5	5	688.008		887.316	3210.1	768.842	1636.18	2672.68	375.648			2448.81		2516.44	1362.98		0.4152881233082336		0.53559231349253	1.9376466620035824	0.46408028874744034	0.9876136928559924	1.6132548769831887	0.22674467876026347			1.4781248317438684		1.5189469381428289	0.8227075939620706		2.376282381698411	0.2798610474594648	0.8143174805462817	0.6439611183533727	1.3083295429734203		1.0363318909188437	0.8114002712749462
A6JQ21	Amino acid transporter OS=Rattus norvegicus OX=10116 GN=Slc1a4 PE=1 SV=1	Slc1a4	4.35	2	2	2	9412.38	13450	12557.9	5937.6	7581.4	5073.92	5364.03	4670.51	6119.07	6673.48	3996.95	7416.22	4030.39	3355.66	7948.7	1.3629514401301075	1.9476154670497736	1.8184357080791338	0.8597889663312072	1.0978179852707177	0.7347245405630622	0.7767336649605202	0.676309108922724	0.8860665707033648	0.9663474250592804	0.5787748431988544	1.0738992400776113	0.5836170931035491	0.48591340655466486	1.15100453999543	0.5249230102077116	0.015585357368948994	0.8688043620905159	0.39765398192194085	0.9727708181393776	0.8409235899260028	0.8247628667256136	0.43106331304773876
A6KNE7	Small nuclear ribonucleoprotein Sm D1 OS=Rattus norvegicus OX=10116 GN=Snrpd1 PE=1 SV=1	Snrpd1	10.92	2	2	2	21634.4	12848.6	11761.2	16107	22842.1	14550.8	9219.49	14424.6	16174.4	17782.8	12514.6	19630.6	13059.4	15520.4	24309.8	1.3388717947617752	0.7951516169700173	0.7278565133561453	0.9968017600778348	1.4136118137377482	0.9004943844626907	0.5705596237052212	0.8926843402507442	1.000972893040475	1.1005107306830646	0.7744816108940257	1.2148641355549725	0.8081972375712718	0.9604992883288028	1.504442256605212	1.1568996760674852	0.5212576779461294	0.7442722322845463	0.2379082428385405	0.9332353892250266	0.7434310795835131	0.9885925020420597	0.9101316405580828
A6KSS8	DNA replication licensing factor MCM7 OS=Rattus norvegicus OX=10116 GN=Mcm7 PE=1 SV=1	Mcm7	4.87	3	3	3	1937.05		749.4739999999999	3409.26	2462.46	1377.2	2887.62	3352.38	2076.12	1997.33	2401.26	1825.01	1781.28	2724.68	1166.02	0.8995445804086781		0.3480474302972115	1.583222609743729	1.1435391690834793	0.6395564369215206	1.340978767341941	1.556808167301022	0.9641271491588058	0.9275379452196201	1.1151185664552503	0.8475144444860182	0.8272067164969258	1.2653112347889404	0.541486782296857	1.7988349753560118	0.29095713951605057	1.1472219309910991	0.5728886224919199	0.858555481368259	0.7546320698007993	0.7824586283198047	0.5455065522326035
A7VJC2	Heterogeneous nuclear ribonucleoproteins A2/B1 OS=Rattus norvegicus OX=10116 GN=Hnrnpa2b1 PE=1 SV=1	Hnrnpa2b1	34.84	12	12	8	283271	279501	345072	254386	274118	282630	300024	286546	313049	334180	289502	307384	318808	276323	321085	0.9514509909471349	0.9387883102072403	1.159028267447461	0.8544320166309924	0.9207078830393748	0.9492979993412272	1.0077209884101204	0.9624510650646827	1.0514693747860164	1.1224442041533145	0.9723796815811624	1.0324417656636018	1.0708127112266141	0.9281140398116474	1.0784607016894099	0.8934728874123748	0.22004039875868794	1.109088017516218	0.06183501892578234	1.147857197454428	0.05792596117317347	1.1295494949046643	0.10663661518226544
B0BNM1	NAD(P)H-hydrate epimerase OS=Rattus norvegicus OX=10116 GN=Naxe PE=2 SV=1	Naxe	9.57	3	3	3	6432.47	5016.65	6073.21	6833.62	8195.52	7849.36	9003.03	6156.64	7007.91	6516.97	8789.29	6556.99	6718.81	8107.03	6833.97	0.9094703843768023	0.7092912370806058	0.8586755372510154	0.9661879508314851	1.1587434880485679	1.1098008162201916	1.2729152494540794	0.8704714903092585	0.9908303655326859	0.9214176219822384	1.2426951007465539	0.9270759468221147	0.9499552603050933	1.1462321146082712	0.9662374364310343	1.3056768135287942	0.044331826557353925	0.9689262845029178	0.7566459377405158	0.95562427606705	0.6663183355618698	0.9467320847083508	0.5324965498711502
B0K019	BAG family molecular chaperone regulator 1 OS=Rattus norvegicus OX=10116 GN=Bag1 PE=2 SV=1	Bag1	11.73	4	4	4	2652.74	2656.98	3121.59	1841.51	3510.34	3221.93	3890.72	3002.24	3358.72	3840.34	4021.57	3223.65	3919.79	3297.96	2367.23	0.8302385424927873	0.8315655520829355	0.9769763836109308	0.5763446769701867	1.0986450105378331	1.008380190751369	1.2176940454200327	0.9396229414920217	1.0511918987316415	1.2019264173182262	1.2586466880782583	1.0089185059624668	1.2267921984355057	1.0321756009256517	0.740881347190151	1.0168977300087412	0.934608995929814	1.195701312606575	0.3833010515767126	1.2929606311335258	0.24469539116173966	1.1179409781916494	0.6357662720583268
B0LT89	Serine/threonine-protein kinase 24 OS=Rattus norvegicus OX=10116 GN=Stk24 PE=2 SV=1	Stk24	11.6	4	4	0	7603.88	7219.63	8982.2	9623.48	8578.71	6930.84	8198.77	7954.05	8749.88	8179.79	7706.98	7886.18	7260.56	7852.52	7709.45	0.9470368388696757	0.8991798362163365	1.1187018067217265	1.1985710029781567	1.0684485289062524	0.8632120449443578	1.0211283217803977	0.9906492959135789	1.0897671577785284	1.0187644287150486	0.9598775857104285	0.9821963231872753	0.9042775255295471	0.9780040871188006	0.9601852156298917	1.0557563710555156	0.6924393109514027	0.9908355657873323	0.9931002674145313	0.9458847580255942	0.6565959113176345	0.9080691822673191	0.424838077473843
B1H267	Sorting nexin-5 OS=Rattus norvegicus OX=10116 GN=Snx5 PE=1 SV=1	Snx5	20.79	9	8	8	8537.14	10276.4	11152	7083.07	8949.61	7237.86	9261.79	7147.22	8051.56	9121.98	7775.32	8706.83	7920.49	8928.2	8998.47	0.99155356252682	1.1935614304029938	1.2952587551919141	0.8226693356471656	1.039460250004762	0.8406475550442385	1.0757186680639275	0.8301200932821694	0.9351554504082683	1.0594803138168523	0.9030713149586436	1.0112623554041977	0.9199322110751438	1.0369735669031965	1.045135137269708	0.776576694429668	0.08095565680949361	1.05113890782079	0.6612537631196034	1.1002808701474052	0.3254027821786012	1.1107245470023472	0.27026257268664433
B1PLB1	CD34 molecule OS=Rattus norvegicus OX=10116 GN=Cd34 PE=1 SV=1	Cd34	7.25	4	4	4	68740.3	106632	80070.3	28469.2	63321.6	49576.8	50795.9	31285.7	46115.2	84641.7	64229.2	87652.6	37474.3	58288.3	77869.7	1.102593580497428	1.7103759901484534	1.2843266434464675	0.45664562362831373	1.015677698043592	0.7952112723046726	0.8147656215580861	0.5018222495591143	0.7396872501771884	1.3576518441494894	1.0302355910649996	1.4059466437287713	0.6010873187000169	0.9349436269278463	1.2490290460655622	0.5534221778199877	0.08023768648418127	0.9068329659695715	0.8242422413362753	1.6731096800115444	0.09492012403743597	1.2282326360495617	0.5369748283034568
B1PRL5	Caveolae-associated protein 4 OS=Rattus norvegicus OX=10116 GN=Cavin4 PE=1 SV=1	Cavin4	3.59	1	1	1	813.595			1537.62	822.255	1240.15	1737.85			571.7090000000001	1492.28		1210.49	934.998		0.7067264218222524			1.3356481796499875	0.7142489002211864	1.0772519152930713	1.5095772616151786			0.4966130026531359	1.2962637488638828		1.0514878610999554	0.8121827087813499		1.474945560547119		1.4481982764008583		0.8599894445177465	0.6300280255430302	0.8939471253671849	0.7535364427038389
B2GUZ1	Ubiquitin carboxyl-terminal hydrolase 4 OS=Rattus norvegicus OX=10116 GN=Usp4 PE=1 SV=1	Usp4	2.39	2	2	2	2581.2	1967.56	1480.85	2301.76	1993.3	1752.42	1641.76	1122.84	2174.23	1449.24	1672.78	2059.69	1549.76	2006.57		1.4031550876059449	1.0695768728381965	0.8049985322645526	1.251249904868999	1.0835692841023283	0.9526255379755192	0.8924701288656192	0.6103822480115679	1.181923867242164	0.7878151554168757	0.9093327783377779	1.119659267933941	0.8424584025136328	1.090782932022881		1.002963707437131	0.9068519081832722	0.8166757062445845	0.32510310246828744	0.8568378895010815	0.285449471612883	0.8821021317970461	0.42946638708787954
B2GV24	E3 UFM1-protein ligase 1 OS=Rattus norvegicus OX=10116 GN=Ufl1 PE=1 SV=1	Ufl1	4.92	4	4	4	9973.53	9002.7	7290.54	6238.28	6110.82	6626.34	6954.62	8819.31	7534.02	9035.45	7065.08	6360.81	9109.92	8354.5	5918.6	1.307780739846629	1.1804804985413637	0.9559732406762141	0.8179954774057357	0.801282264220349	0.8688799078836993	0.9119256761600117	1.1564334550291393	0.9878995951903989	1.1847748476063364	0.9264097615864815	0.8340622435410368	1.1945397384420162	1.0954851683454767	0.7760773855251109	0.7224123864487335	0.02918031115899072	1.2283219783045873	0.05272954759459728	1.1837058850809257	0.2126588344507227	1.2322781448019124	0.2234075364687809
B2GV72	Carbonyl reductase [NADPH] 3 OS=Rattus norvegicus OX=10116 GN=Cbr3 PE=1 SV=1	Cbr3	31.05	8	7	7	5372.8	6651.87	5915.79	3052.1	5706.61	5277.92	4219.36	3825.06	4982.81	6069.96	5241.71	4810.3	4161.07	5025.87	5554.43	1.0622708015510167	1.3151591864043255	1.169626821230548	0.6034389356413523	1.1282692783723658	1.04351182045156	0.8342210633621756	0.7562629452391176	0.9851648251705668	1.200108188390152	1.036352643537444	0.951057407069099	0.8226963900033294	0.9936783340885958	1.0981813594883512	0.7824007857100654	0.24966458043091785	0.9280881522131736	0.8433394678267545	1.1485641496570045	0.46034205306188203	1.0502072078554467	0.7343410262110439
B2RYB8	Integrin beta OS=Rattus norvegicus OX=10116 GN=Itgb2 PE=3 SV=1	Itgb2	16.8	11	11	11	9703.39	10719.5	8166.41	8996.52	12509.5	9453.16	8594.55	9277.97	9428.44	14287.3	9201.55	13102.4	7344.3	7690.27	11483.8	0.9706039101605464	1.0722426507608143	0.8168639494005897	0.8998976120549168	1.2512915191652974	0.945574078685209	0.85968963795852	0.9280502958607502	0.9431014038098131	1.429120054500208	0.9204062095347889	1.310597705800503	0.7346305051525396	0.7692369504049972	1.148693516750505	1.0828939498343784	0.5941873644329054	0.881837309644506	0.33843768566670507	1.181919223958774	0.39634328976262306	0.8565591853531004	0.39967982062635016
B2RYM5	Lys-63-specific deubiquitinase BRCC36 OS=Rattus norvegicus OX=10116 GN=Brcc3 PE=2 SV=1	Brcc3	16.49	4	4	4	1193.7	1039.26	1358.29	1403.35	601.494	1473.03	1155.75	1525.63	1126.39	840.7180000000001	1455.07	1417.85	1087.77	1503.78	1042.94	0.9824679498329274	0.8553569921616554	1.1179328068849517	1.1550191818698488	0.4950561925247607	1.212368906879783	0.9512334196359268	1.2556610356903821	0.9270688397522922	0.6919481359199456	1.197587031719358	1.1669533238423524	0.8952828698917344	1.2376775183042301	0.8583857950898495	0.9684299338670378	0.7532687826550266	1.094855650319707	0.6374431196963415	1.0677896899082604	0.7614276121063916	1.04503210869629	0.7531175399590699
B2RZ33	Cytoplasmic protein OS=Rattus norvegicus OX=10116 GN=Nck1 PE=1 SV=1	Nck1	13	5	5	2	5337.16	5035.01	4525.07	5078.9	5693.41	5612.61	5510.73	5255.61	5495.2	5089.29	5046.19	4856.58	5275.91	5966.42	5697.62	1.0073190915815664	0.9502922339416661	0.8540477335779699	0.9585758969627325	1.0745566161032094	1.0593066736994234	1.0400781572130655	0.9919275964945768	1.0371470729861993	0.9605368734673777	0.9524023126059522	0.9166159069230084	0.9957589557866172	1.126083680158378	1.0753511984982582	1.0998627933764913	0.18530920382688593	0.9924699052543435	0.8756111017471632	0.9149913457008028	0.0859376369423125	1.0338744406442022	0.5476106694418601
B4F779	DCC-interacting protein 13-beta OS=Rattus norvegicus OX=10116 GN=Appl2 PE=2 SV=1	Appl2	13.44	8	7	1	4329.48	4018.45	3622.95	3834.04	3858.89	6249.55	4438.94	5525.28	5359.2	6189.29	4804.81	4032.98	5186.17	4701.24	3977.48	0.926042457622587	0.8595155339286669	0.7749211272124485	0.8200716539222501	0.8253868777070744	1.3367306561146464	0.9494551093524409	1.1818148762098284	1.1462916421581733	1.3238415058018287	1.027711887064863	0.8626233891235763	1.1092818565852094	1.00555906101278	0.8507523661836266	1.1646996712021174	0.4938721360940339	1.099045506968631	0.5410436358800153	1.0777910386100606	0.6927306426425346	0.9944349929137427	0.9336831220998106
B5D5N9	Cationic amino acid transporter 2 OS=Rattus norvegicus OX=10116 GN=Slc7a2 PE=1 SV=1	Slc7a2	1.67	1	1	1	7727.28	4782.11	4493.9	2824.04	3187.09	2684.34	3623.71	2102.22	4586.29	4119.4	2452.88	4862.35	1691.99	3623.62	4261.62	2.0326802383045113	1.257945938855378	1.1821315809594892	0.742870751439248	0.8383719576225949	0.7061223187059783	0.9532259354321884	0.5529942037260859	1.2064350004314062	1.0836184237754556	0.6452361895689518	1.2790532705842081	0.44508218110497483	0.9532022607081654	1.1210297487813656	0.5113992644952831	0.022833792277614673	1.1859301452365423	0.6306593131133225	1.3150099994594886	0.3275045796439432	1.1014045244247865	0.9324315588300929
B5DF91	ELAV-like protein 1 OS=Rattus norvegicus OX=10116 GN=Elavl1 PE=1 SV=1	Elavl1	15.34	5	5	5	19518.5	20363.7	19082.2	15260.3	20795.4	23337.7	21037.2	21452.8	21910.3	23035	21437.7	20171.6	20366	19628.4	20966.5	0.9494563717537072	0.990570213770575	0.9282330290277733	0.7423208274136383	1.0115697944599762	1.1352372347811817	1.023331894554248	1.043548308115784	1.0658029019666087	1.1205127198988982	1.0428137849089043	0.9812257165492778	0.9906820947888414	0.9548023386700037	1.0198927693405795	1.0072755764495187	0.9536131719021493	1.0843006125259709	0.4914950630104575	1.0884088131004452	0.4973421476509819	1.026391821313479	0.7639138747291077
B5DF94	Sushi repeat-containing protein SRPX2 OS=Rattus norvegicus OX=10116 GN=Srpx2 PE=1 SV=1	Srpx2	22.75	8	8	8	18064	19296.4	20186.8	10548.7	15586.5	15548.5	10024.7	12989.9	17975.3	13276.8	11189.4	13785.3	12707.7	10387.1	13410.5	1.2604103869426397	1.3464007412865342	1.4085281443275952	0.7360324982695873	1.087543539419921	1.084892100386273	0.6994705494898075	0.9063665237680578	1.2542213700404137	0.9263848884721013	0.7807371558711234	0.9618653292249983	0.8866761002076496	0.7247569049054414	0.9357137673878582	0.7243393249367476	0.0650330089244078	0.9833556042289912	0.8969429809306733	0.9176608602403337	0.636431622709738	0.8757691855569443	0.4633377151046166
D2XV59	GTP-binding protein 1 OS=Rattus norvegicus OX=10116 GN=Gtpbp1 PE=1 SV=1	Gtpbp1	3.59	2	2	0	3107.32	2386.15	2233.34	1527.11	3311.69	2767.13	2592.06	2840.05	2652.8	3574.85	2550.35	1976.13	2307.26	2248.88	2146.78	1.2194527221305067	0.9364330396971372	0.8764634934422415	0.5993069418317771	1.2996567412922961	1.0859468001329085	1.0172414244189851	1.1145639018468474	1.0410785439760977	1.4029326119319032	1.0008725364254527	0.7755226715574058	0.9054730403250495	0.8825620913664681	0.8424934396249273	0.9843557690689947	0.8364823535114333	1.0629745474912338	0.661743624292678	1.065133389342263	0.7860479789896498	0.881275531065892	0.7622683297278179
D3Z8L7	Ras-related protein R-Ras OS=Rattus norvegicus OX=10116 GN=Rras PE=1 SV=1	Rras	18.81	4	4	3	16983.5	17686.4	15771.9	8420.81	14145.9	14577.9	10461.8	8930.84	14624.9	14505.4	14780.4	16577.5	11878	14825.3	15182.7	1.2168547658085078	1.2672170123941235	1.1300445538820152	0.6033445862435859	1.0135428993817865	1.0444953684740983	0.7495799563656165	0.6398878450656964	1.0478628824725673	1.0393007990083747	1.0590043383611192	1.1877651768004558	0.8510496015705512	1.0622213889681673	1.0878288252033346	0.7363854977419522	0.13868870687719917	0.9158136267953816	0.7457683147097882	1.2347228844238773	0.2619226313515056	1.127646783746013	0.5006581454024975
D3Z8X6	E3 ubiquitin-protein ligase OS=Rattus norvegicus OX=10116 GN=Dtx3l PE=1 SV=1	Dtx3l	6.13	4	4	4	1051.31		2032.53	1977.19	2815.2	2200.77	2718.63	2794.13	4323.71	1810.36	2720.95	2027.12	2318.46	2638.17	2703.74	0.4312148005391965		0.8336808539250393	0.8109820999306522	1.154707846855776	0.9026876911497537	1.1150978238482234	1.1460655854415778	1.77345192687155	0.7425536010350322	1.116049415992549	0.8314618394850386	0.950960484022891	1.0820956238773454	1.108990407025375	1.511786171353464	0.20267815532985822	1.4065844339325855	0.14705172065851516	0.9378349701708526	0.6926533517789218	1.0954089424523392	0.43331216118323646
D3Z9H7	Nuclear factor of activated T-cells, cytoplasmic 4 OS=Rattus norvegicus OX=10116 GN=Nfatc4 PE=1 SV=1	Nfatc4	3.33	3	3	3	2025.7	2412	1751.87	1411.29	1769.98	1798.91	1356.46	1781.88	1292.13	1273.3	1553.88		864.547		2001.08	1.2367475981691094	1.472594760716736	1.0695665768892322	0.8616327777163857	1.080623248164763	1.0982858378942553	0.8281574996359137	1.0878885374071052	0.7888822007317231	0.7773859489306052	0.9486880376378615		0.527830589798247		1.221716386308062	0.8046083976754446	0.1509437484016754	0.8896204554855446	0.39383695079430137	0.8515294627905013	0.2926576292989685	0.8631094659229183	0.6843268125932145
D3ZB71	Dishevelled segment polarity protein 2 OS=Rattus norvegicus OX=10116 GN=Dvl2 PE=3 SV=2	Dvl2	1.63	1	1	0	2564.01	1922.08	1521.7	2657.34	2245.4	2552.16	1869.4	2487.4	3459.02		2294.96	1768.68	2781.29	2038.82	1953.14	1.1177235843240314	0.8378883650834178	0.663351538514233	1.1584087384868318	0.9788325849903784	1.1125578382956463	0.8149236814736855	1.0843271452325052	1.5078834453252956		1.0004371734432702	0.7710170198720863	1.2124420060158054	0.8887785922018719	0.8514282867409405	1.2408722675060213	0.2121949606344082	1.0484137949536547	0.9262024935294983	0.8176447705535955	0.1749927490689797	0.9085634951508403	0.4347384343191126
D3ZBN0	Histone H1.5 OS=Rattus norvegicus OX=10116 GN=H1-5 PE=1 SV=1	H1-5	22.07	5	5	5	188233	183475	128786	210842	227151	141454	102499	104174	136312	134011	108813	160066	150080	191796	206302	1.1893437809868097	1.1592805205067915	0.8137299420301821	1.3321979752265591	1.435245834656701	0.8937722673267077	0.6476364304206329	0.6582198607073143	0.8612827159630564	0.8467439260587853	0.6875312237520398	1.011371553592806	0.9482753536866564	1.2118564747846878	1.3035121403002703	1.1577501428588555	0.5042180986342288	0.5919178112924909	0.04191563981834562	0.695300864444893	0.12660945244991997	0.9460364796090065	0.8149643299300542
D3ZBP4	[F-actin]-monooxygenase MICAL1 OS=Rattus norvegicus OX=10116 GN=Mical1 PE=1 SV=1	Mical1	11.37	11	11	11	2387.23	2843.61	2105.68	3494.98	2933.01	3158.11	3068.45	3334.76	3030.14	2388.58	2605.77	2478.31	3450.58	2703.73	3630.85	0.821035044191298	0.9779968675045208	0.7242021388189376	1.2020211955897433	1.008744023392601	1.0861621977819398	1.0553256206351245	1.1469170645339466	1.0421497420884538	0.8214993468808831	0.8961970514371713	0.8523599989819731	1.1867507960211663	0.9298882303051396	1.2487506818370975	1.3066276654326576	0.05398844105109851	0.9840654697948068	0.8194984452241512	0.7795307789403406	0.012097582198242177	1.0207654833561088	0.8917744692004143
D3ZCV0	Actinin alpha 2 OS=Rattus norvegicus OX=10116 GN=Actn2 PE=1 SV=2	Actn2	38.36	34	28	22	70463.8	20908.1	36239.2	193697	42786	185910	125028	24169.3	31873.6	54973.4	167979	24361.5	155285	86446.7	22710.4	0.850443061043698	0.2523444458659303	0.43737885521040276	2.3377715876092573	0.5163936206934009	2.2437885762424665	1.508990361521398	0.29170458413090766	0.3846894710543912	0.663486025050872	2.0273754034136586	0.2940242880970945	1.874168732514719	1.0433441875846357	0.2740967999671718	3.310002029604008	0.1392029292030895	0.428678742308703	0.26322470584002905	0.5855066253465375	0.4396927175279276	0.626057013255428	0.5140586913049319
D3ZDK7	Glycerol-3-phosphate phosphatase OS=Rattus norvegicus OX=10116 GN=Pgp PE=1 SV=1	Pgp	11.53	3	3	0	5550.45	5717.62	7314.27	9068.92	7332.69	8829.24	8970.18	8604.39	7488.03	7109.23	9752.79	6565.75	8920.49	7839.84	8549.77	0.7078833360002571	0.7292035635996703	0.9328342473144702	1.1566156516173376	0.9351834642336613	1.1260477737024763	1.1440227266118579	1.097371257726356	0.9549949385130945	0.9066842235842333	1.2438338369879827	0.8373708462095304	1.1376854525231168	0.9998634512351712	1.0904052301407847	1.357786478990267	0.04829161695063773	0.9933315762251372	0.9543170253328784	0.9285366921843695	0.5722796188553361	1.0031409960425433	0.940856809689553
D3ZEY4	Diacylglycerol kinase theta OS=Rattus norvegicus OX=10116 GN=Dgkq PE=1 SV=1	Dgkq	1.28	1	1	1	1157.77	1423.43	712.1110000000001	1086.18	927.9939999999999	708.025	718.3510000000001	1044.31	695.762	1259.7	1660.08	632.986	949.924			1.1598556881863638	1.4259942667672472	0.7133938467658342	1.0881367209327109	0.9296657535631571	0.7093004859584806	0.7196450879400595	1.0461912933742465	0.6970153945290695	1.2619693120467472	1.663070584696804	0.6341263054340098	0.9516352598052664			0.8265842491037134	0.5282225636795056	0.9031018672771536	0.5945781370847121	1.305108847663231	0.5462177754374586	1.0468639507986006
D3ZF77	Aldo-keto reductase family 1 member C15 OS=Rattus norvegicus OX=10116 GN=Akr1c15 PE=1 SV=1	Akr1c15	11.42	3	3	3	3898.94	4821.63	2522.35	2580.49	1202.45	3164.26	1327.32	1729.01	2884.38	2760.35	3213.72	3901.27	1442.86	4803.06	2137.79	1.3796712800319324	1.7061725581671854	0.8925538359627345	0.9131271426104532	0.42549660437821485	1.11969885265068	0.4696828582671147	0.6118240957511557	1.020661063442501	0.9767720503101213	1.1372006714810234	1.3804957692732323	0.5105676166103796	1.6996014142998284	0.7564741867634446	0.6179177651357476	0.20893250165822022	0.8551229272224781	0.7419293620893469	1.421484914785813	0.24829565144956772	1.206775391524643	0.7806894508658984
D3ZFJ3	SH3 domain-binding protein 1 OS=Rattus norvegicus OX=10116 GN=Sh3bp1 PE=1 SV=1	Sh3bp1	7.55	4	4	4	1456.73	1158.14	1439.11	1637.81	2141.83	1661.93	2022.89	1598.81	1703.66	1610.5	1650.58	1547.9	1551.45	2302.25	1279.32	0.8824063892329294	0.7015370972151497	0.8717331686784792	0.9920946286199804	1.2974020420055639	1.006705189333564	1.2253547745398259	0.9684705876651815	1.0319829131551987	0.9755517425052225	0.9998299876710773	0.937632128049571	0.9397825215210975	1.3945755971329703	0.7749412326741889	1.342278452286395	0.06348290721104592	0.9786440310425117	0.8746673528807991	0.883748624018436	0.2622988532965931	0.9432976144752343	0.6964814877072005
D3ZGS3	Inositol polyphosphate 5-phosphatase OCRL OS=Rattus norvegicus OX=10116 GN=Ocrl PE=1 SV=1	Ocrl	1	1	1	0				1043.42	1236.51		850.3439999999999	1286.39	945.785		1526.59	693.67	1300.01						0.9397302785329583	1.1136319858818005		0.7658411799360083	1.1585551676237875	0.8517977434612083		1.3748853250902118	0.6247366375093032	1.1708216819647228					0.9013490180254072	0.5487318399421335	0.9738281438465216	0.8444836916668148	1.1403946612395994
D3ZIF5	AP-3 complex subunit beta OS=Rattus norvegicus OX=10116 GN=Ap3b1 PE=3 SV=2	Ap3b1	9.14	10	10	10	7739.42	6085.1	7199.65	10683.8	11422.4	9224	9177.92	11656.9	10086.1	8651.8	8300.65	7703.34	11203.4	9125.6	6718.94	0.8600692166827113	0.6762273129557469	0.8000854503166492	1.1872733999698621	1.269352822386768	1.0250481889704046	1.019927393160804	1.2954124277980388	1.1208519664759755	0.9614605291992786	0.9224377981111436	0.856059704685958	1.2450157068854109	1.0141131562519865	0.7466649261492638	1.4901991374689223	0.013675389038636684	0.9869365659970255	0.8880416132835278	0.7869656114547626	0.029859965057363082	0.8633184595055252	0.3654359784563664
D3ZKD3	RNA demethylase ALKBH5 OS=Rattus norvegicus OX=10116 GN=Alkbh5 PE=1 SV=1	Alkbh5	2.78	1	1	1	2744.61	3560.96	3795.21	1201	3053.28	2501.02	2823.16		2620.45	3133.55	2361.79	3273.88		1442.66	2769.07	1.0113175384573523	1.3121213220621848	1.3984363662337191	0.4425373235859667	1.1250544207814825	0.9215609467401952	1.0402611744004644		0.9655678014911294	1.1546318320756088	0.8702583059717738	1.206339794289446		0.5315827604034394	1.020330413507238	0.6687899350347202	0.19607055329365553	1.2087420247805427	0.527238042634936	1.2981244356283215	0.34336727137026346	0.9352056903468388	0.9229334799749053
D3ZMY7	Cytosolic purine 5'-nucleotidase OS=Rattus norvegicus OX=10116 GN=Nt5c2 PE=1 SV=4	Nt5c2	8.57	5	5	0	4153.36	2994.11	2382.36	4944.44	5133.06	4683.37	3903.65	3965.67	3287.53	4261.42	3411.42	4229.38	2966.36	4935.88	4374.37	1.044846257646364	0.7532177871606496	0.5993219779567368	1.2438554881245518	1.2913059622267866	1.1781790207622869	0.9820275857766313	0.9976297403934301	0.8270324309475103	1.0720305341360654	0.8581990052054143	1.063970343327903	0.7462368166573253	1.241702078844968	1.1004449708333797	1.5489122051495146	0.04720622167250734	0.7558395948206306	0.012602889343010194	0.8063359409032125	0.04733300841670343	0.8316996220412484	0.2566662968403541
D3ZSI8	Phosphatidylinositol 4-phosphate 5-kinase type-1 alpha OS=Rattus norvegicus OX=10116 GN=Pip5k1a PE=1 SV=1	Pip5k1a	3.3	2	2	0	3490.88	1378.32	1514.19	2745.22	1641.92	2066.57	1879.97	2313.87	1693.58	2854.86	1598.07	2340.37	3044.23	1437.82	1700.4	1.6518218929996495	0.6521963377598992	0.716487588276062	1.2989889360563804	0.7769271365827484	0.9778639109382979	0.8895681330159017	1.0948818417004018	0.8013717233323249	1.3508686203619085	0.7561781019530748	1.107421167075233	1.4404751126725417	0.6803506720920672	0.8045988251835079	1.0110160901965883	0.8165492498445407	0.912253571976429	0.6775468015354236	1.0526193460815563	0.8502604259583724	0.957968362383807	0.7966604443672662
D3ZTB4	Vacuolar protein sorting-associated protein 11 homolog OS=Rattus norvegicus OX=10116 GN=Vps11 PE=3 SV=2	Vps11	5.42	5	5	5	3137.04	2582.48	2586.45	2917.83	3286.25	2369.82	2336.88	2007.99	2847.69	3542.94	3023.24	3483.84	2782.18	3791.57	4790.25	1.0344970864949892	0.8516206474675426	0.8529298285533384	0.9622085258357159	1.0837018496717155	0.7814920707155648	0.7706294951573491	0.6621719215282793	0.9390785607582038	1.1683501350402155	0.996969427159077	1.1488608145942365	0.9174754239998945	1.2503404860128677	1.579673727011011	1.0322575207952835	0.8262047658416238	0.8388901200153955	0.27228895897785804	1.1721643592764086	0.20045444108939806	1.3254178378567512	0.22141879443036228
D3ZU13	Eukaryotic translation initiation factor 4 gamma, 1 OS=Rattus norvegicus OX=10116 GN=Eif4g1 PE=1 SV=1	Eif4g1	16.02	23	23	22	13343.3	12679.4	11110.8	17778.1	16236.5	14185.3	18664.5	19559.9	18514.8	11572.3	14391.9	14312.4	16605.2	14581.5	14216.8	0.8788018758943363	0.8350768179696664	0.7317673950736918	1.17088183806383	1.0693506597287323	0.934256761829827	1.229260948388318	1.2882328068997648	1.219401570211901	0.7621622048827523	0.9478636257660175	0.9426276834478803	1.0936335771211496	0.9603508542379521	0.9363313804841832	1.2980166157243462	0.0383311332030277	1.1771642679756595	0.0693344052296947	0.835615841526642	0.1372296625917066	0.9419832821229919	0.5162334500717363
D3ZWA8	Adaptor protein, phosphotyrosine interacting with PH domain and leucine zipper 1 OS=Rattus norvegicus OX=10116 GN=Appl1 PE=1 SV=4	Appl1	10.47	7	7	6	7566.68	9255.02	8739.14	5788.31	7818.27	8491.07	7714.63	7946.87	9558.47	8133.71	6595.11	8285.77	7267.04	8512.28	9303.86	0.9382024882078074	1.1475419592758016	1.0835773275460807	0.7177000804207571	0.9693974593190745	1.0528188058100338	0.9565470010100331	0.9853427404705866	1.1851671191935802	1.0085092749211972	0.8177362610820323	1.0273633919655125	0.9010497351421844	1.0554486612783354	1.1535976943569823	0.8645118861508464	0.3016842377613171	1.1412964727018482	0.3541922908220087	1.0414949100922497	0.7420159823649369	1.1351062217023078	0.38139670493904376
D3ZYK8	Matrix metalloproteinase-9 OS=Rattus norvegicus OX=10116 GN=Mmp9 PE=3 SV=1	Mmp9	1.13	1	1	1	682.534		1673	1032.03	909.34	968.419	479.166	735.654	469.26800000000003				429.278			0.8325064249218256		2.040606400405275	1.258796786258372	1.1091482511324167	1.1812086130747617	0.5844526039788369	0.8972984225246518	0.5723797276182802				0.5236027700855803			0.8235327247805947	0.8627836953690351	0.5787663641590507	0.01975701034115214			0.4425867305155117
D3ZYL0	Receptor interacting serine/threonine kinase 1 OS=Rattus norvegicus OX=10116 GN=Ripk1 PE=1 SV=1	Ripk1	5.17	4	4	4	2202.97	2343.38	2993.36	3096.1	2704.29	2913.09	4284.27	3499.28	3240.18	2775.69	3421.8	3486.88	2699.04	2372.68	2285.47	0.7456155987299202	0.7931386636003762	1.0131304142199822	1.047903718719595	0.9152919955738553	0.9859622893203919	1.4500508591449888	1.184363723665613	1.096668929078795	0.939457986826263	1.1581399001048773	1.1801668288262595	0.9135150844523549	0.8030555199546554	0.7735384877820718	1.1556784014239274	0.20813754596436332	1.265135169874723	0.067100344948607	1.1114239087023785	0.2861728585134968	0.8443457722976354	0.055861851236324735
D3ZYR1	F-BAR domain only protein 2 OS=Rattus norvegicus OX=10116 GN=Fcho2 PE=1 SV=1	Fcho2	5.81	4	4	4	3803.43	3001.07	3188.36	3072.55	3796.1	3309.22	3815.35	3283.84	3516.62	4210.06	3217.75	4781.69	3691.76	3904.17	3157.68	1.0614292372136376	0.8375133605521152	0.8897806776416219	0.857461397423053	1.059383642498137	0.9235092693626842	1.0647557705026915	0.916426432544212	0.9813887160195461	1.1749081156807535	0.8979825915145494	1.3344338056154783	1.0302653133555288	1.0895429086514983	0.881218761424493	1.018514219152475	0.8454227331375997	1.0430286494128926	0.590892832908968	1.1996124925942266	0.26165147858542737	1.056567828042606	0.5692944721948014
D3ZYW7	Frataxin, mitochondrial OS=Rattus norvegicus OX=10116 GN=Fxn PE=1 SV=1	Fxn	13.94	2	2	2	1274.6	1159.57	970.166	1876.25	1307.72	898.659	1768.67	1148.16	1956.12	1259.57	1331.57	772.326	743.867	1634.9	1512.8	0.9747158136743467	0.886749738005933	0.7419081610616557	1.4348113489773209	1.0000434362609578	0.6872251203520907	1.3525424589450863	0.8780242496691809	1.495889767334586	0.9632220284244445	1.0182820775257726	0.5906153816976727	0.5688521325674685	1.2502454760522435	1.156872809451241	1.199243846670834	0.5619024513808597	1.1935813908145954	0.504792753621252	0.8238480645681987	0.5529030127185293	0.9532012338128203	0.8631878472153786
D3ZZL3	N-acetyl-alpha-glucosaminidase OS=Rattus norvegicus OX=10116 GN=Naglu PE=4 SV=2	Naglu	1.08	1	1	1	1346.03	1700.11		1484	903.3589999999999	1562.99	1413.39	1537.73	1701.51	1150.68		1488.13	1266.36	1541.01		0.9448422048657938	1.1933877260643408		1.0416898821132055	0.634110465105056	1.0971367040728566	0.9921253790296386	1.0794055137614147	1.1943704523682213	0.8077167881064847		1.0445889247096527	0.8889180587014008	1.0817079011019346		0.8645584247605165	0.538615131145449	1.1777769508466216	0.35872258174416743	1.0019912164722664	0.9330404272254821	1.0659956879759234	0.7360312300484002
D3ZZX1	Inositol polyphosphate-5-phosphatase A OS=Rattus norvegicus OX=10116 GN=Inpp5a PE=1 SV=1	Inpp5a	4.61	1	1	1		941.076	154.93200000000002	702.779	1104.14	2194.79	846.681	1605.25	1467.26	518.431		1037.7	1117.04	2199.09			0.8130732659383724	0.13385854834079705	0.6071888102160754	0.9539577205806913	1.896260316221942	0.7315176307524229	1.3869080288388742	1.2676870732871057	0.44791535044321223		0.8965547182844416	0.9651030958007637	1.8999754412952998		2.434111794804418	0.24775721668189302	0.9793793101897215	0.8983885408249861	0.5832999101134041	0.40115285455026467	1.2430176707001934	0.6220062689274448
D4A0U6	DNA ligase OS=Rattus norvegicus OX=10116 GN=Lig4 PE=3 SV=1	Lig4	0.99	1	1	1	1446.16	990.3689999999999		1196.67	564.739			1316.3					1100.7			1.3117220448627034	0.8983022970132146		1.0854251392832406	0.5122397216723725			1.193934092806312					0.9983767043621574			0.722917313933058	0.4931926846122995	1.4945989262005586				1.2497949085079048
D4A1F2	[F-actin]-monooxygenase MICAL2 OS=Rattus norvegicus OX=10116 GN=Mical2 PE=1 SV=2	Mical2	1.18	2	2	0		457.49		2237.33			1463.8	1408.54	1438.46	1860.31		858.052	1661.03		1582.36		0.31752077444836163		1.5528181037761544			1.0159498778935314	0.977596694226093	0.998362659758662	1.2911475046755811		0.59553069041283	1.1528372903931499		1.0982364044156363	4.890445692802028		0.6422536386377214		0.6075013520580335		0.7248349595276513
D4A1J4	Dehydrogenase/reductase SDR family member 6 OS=Rattus norvegicus OX=10116 GN=Bdh2 PE=1 SV=2	Bdh2	20	4	4	0	7424.92	8197.68	7216.21	7122.34	11173.1	15578.5	9598.58	8780.98	10139.3	6130.54	10512	7466.21	10484.4	13092	7471.7	0.7933258901764432	0.8758925056945562	0.7710259803405493	0.7609963098106496	1.1938053882776403	1.6645064701186976	1.0255736119621226	0.9382160043638913	1.0833475913903463	0.6550260612588812	1.1231692405486888	0.7977375775758205	1.1202202802139147	1.3988329240166888	0.7983241642511071	1.4831744736262527	0.20715807507881595	0.8419115107365721	0.6193117063514253	0.7117196877599712	0.3169794007899139	0.9165777585955456	0.8320724823807756
D4A4T0	STIP1 homology and U-box containing protein 1 OS=Rattus norvegicus OX=10116 GN=Stub1 PE=1 SV=1	Stub1	23.68	8	8	8	9246.74	11150.4	11681.9	12323.2	13762.3	12216.6	12886.1	12639.8	12622.7	12432.3	11797.7	12805.5	11404.2	11784	10724.6	0.7728026225381108	0.9319023096084621	0.9763227857848233	1.0299198720913152	1.1501936392886836	1.0210107041507694	1.0769646247529778	1.0563799337233677	1.0549507895227737	1.0390379792424742	0.9860008500204257	1.070228424602809	0.9531138182699118	0.9848558631462654	0.8963157832568261	1.1939914660787856	0.08960978836360395	0.995992386840408	0.9504862938101095	0.9669313170818311	0.5094791003081492	0.8854031502189175	0.06261600002713434
D4A5F1	Polycystin 2, transient receptor potential cation channel OS=Rattus norvegicus OX=10116 GN=Pkd2 PE=1 SV=1	Pkd2	3	2	2	2	1325.96	1056.84	1328.32	948.26	1339.38	806.196	510.555	600.871	1445.02	1109.85	746.451	1198.98	932.752	1369.17		1.261222785719163	1.0052420049318531	1.2634675636719648	0.9019631955609924	1.2739875823829772	0.7668351722191064	0.4856282235986359	0.5715347344398467	1.374469931083822	1.0556639029310182	0.7100070964605681	1.1404423177332363	0.8872123411152075	1.3023231481516082		0.8336663864278171	0.30088571221298827	0.826303010243594	0.47702582796932724	0.9875381241927498	0.9637894670709796	1.1160523699381608	0.6666707354753576
D4A5K6	CAAX prenyl protease OS=Rattus norvegicus OX=10116 GN=Zmpste24 PE=3 SV=1	Zmpste24	5.68	3	3	3	3533.45	2649.36	2351	2821.75	2346.19	2640.1	1943.38	2813.59	3379.52	2606.48	2493.47	3114.68	2495.13	3060.9	3951.83	1.2559409376545436	0.9416971182794273	0.835647071396463	1.0029719794610674	0.8339373893830998	0.9384057138212684	0.6907612954531938	1.0000715625735324	1.2012275587944596	0.9264557118900268	0.886287070657141	1.107091969518135	0.8868771064455367	1.0879762317471007	1.404651282925004	0.9149535787649361	0.5929227816367229	1.042065614417959	0.9190388619294251	1.0520732475755759	0.6029248910510792	1.2177012412846246	0.27342309470292964
D4A8H8	Cytoplasmic FMR1-interacting protein OS=Rattus norvegicus OX=10116 GN=Cyfip1 PE=3 SV=1	Cyfip1	15.48	18	18	18	8543.3	6947.61	6861.43	10134.9	8652.13	9510.44	8408.56	9766.2	9092.12	7787.6	8432.62	8826.22	9194.48	10380.9	8073.1	0.9811493786808078	0.7978934644477622	0.7879961819626907	1.1639355796931068	0.9936478847477646	1.0922199029626845	0.9656752565870674	1.1215924832409616	1.0441782319351243	0.8943615349355237	0.9684384106435867	1.013641130371182	1.055933695327697	1.1921872795228539	0.9271495849411855	1.2659734953924286	0.04771383052434918	0.9635801363160735	0.5903509050349509	0.8851123439657327	0.10787744197332248	0.9770654408326963	0.7743223889503812
D4A8L5	Adenylyltransferase and sulfurtransferase MOCS3 OS=Rattus norvegicus OX=10116 GN=Mocs3 PE=3 SV=2	Mocs3	3.62	1	1	1					442.986			339.74699999999996												1.131895550590048			0.868104449409952										0.7669474881824706
D4A986	Methyl-CpG binding domain protein 2 OS=Rattus norvegicus OX=10116 GN=Mbd2 PE=1 SV=3	Mbd2	6.07	2	2	2	2017.88	1944.69	2900.2	1979.01	2824.14	3423.67	1999.84	2282.82	2138.55	2460.79	2399.74	3000.7	2630.81	1590.43	2230.54	0.844918505318111	0.8142726862385659	1.2143599466388413	0.8286430170325265	1.1825124128338105	1.4335451756806434	0.8373648699007725	0.955853104401793	0.8954449568596975	1.0303719788598698	1.0048093711975357	1.2564408978274502	1.1015620616567583	0.66593838008855	0.9339626354650719	1.198760850210629	0.4458145370119141	0.7805215137805376	0.24567501216333554	0.9555612010473062	0.8909931989671446	0.7842374088651509	0.334789926677741
D4A9D8	Oxysterol-binding protein OS=Rattus norvegicus OX=10116 GN=Osbp PE=1 SV=3	Osbp	9.32	6	6	6	2331.3	2925.05	2621.52	3227.56	3489.62	2856.09	3333.92	3025.05	3950.65	3194.98	3646.54	3063.73	3433.66	2849.38	1732.77	0.7655014620695938	0.9604641408770493	0.8607975776796986	1.059795778714596	1.1458453275285443	0.9378205596887341	1.0947199564290566	0.9932999604656735	1.2972283065779782	1.0490978686926224	1.1973712956270133	1.0060008554825532	1.1274704028867504	0.9356172761943374	0.5689692310858019	1.2152104566335822	0.08930770834084079	1.0769172915837535	0.5045057523472101	1.0346778060161264	0.6813008857226508	0.8373115978134954	0.37141331535068073
D4AC45	1-acyl-sn-glycerol-3-phosphate acyltransferase OS=Rattus norvegicus OX=10116 GN=Agpat2 PE=1 SV=2	Agpat2	7.17	2	2	2	2223.74	3667.69	3019.27	3003.48	4307.74	6214.57	3227.64	1859.15	3998.82	4180.8	7350.92	4247.77	3062.63	5469.13	4793.48	0.5501871036305214	0.9074422990613233	0.7470133272678121	0.7431066410696388	1.065800405530027	1.5375791543117134	0.7985672350014014	0.4599819914714328	0.9893688982254228	1.0343935185131734	1.818729430517809	1.050962915263754	0.757741250862036	1.3531459586457022	1.1859798706282352	1.517926762207234	0.19748452705346764	0.6717249047929917	0.26338731322984094	1.1666224301870725	0.5950582350775416	0.9851727699454152	0.9986921238707789
D4ACX8	Protocadherin-16 OS=Rattus norvegicus OX=10116 GN=Dchs1 PE=3 SV=2	Dchs1	1.46	5	5	5	1951.13	2747.35	2518.71	3115.17	2779.44	2338.39	2939.87	2974.34	2804.44	2676.88	3317.87	2031.01	2370.3	1600.81	2044.76	0.7659405916755276	1.078506754824005	0.9887512506388956	1.2228991163940144	1.0911040874399085	0.9179643694516187	1.1540828992681849	1.1676145307817465	1.1009181514909394	1.0508428710769586	1.3024715477197741	0.797298489131382	0.9304910408063549	0.6284180749412399	0.8026962243594491	1.1407486847374115	0.3649676666156043	1.0589882181464836	0.49561681879378444	0.9748281306935503	0.8266765512701807	0.7307020527146849	0.08687921618404178
D4AD37	Golgi-resident adenosine 3',5'-bisphosphate 3'-phosphatase OS=Rattus norvegicus OX=10116 GN=Bpnt2 PE=3 SV=1	Bpnt2	9.27	4	4	2	3108.8	2593.08	2380.37	2012.05	2163.6	2319.1	2808.62	2354.68	3058.79	2338.79	2353.77	2085.87	2069.1	2225.39	1855.54	1.3052112445437762	1.0886892608085355	0.9993842286974616	0.8447472608673138	0.9083746296625431	0.9736603825339267	1.1791824516374616	0.988598434541411	1.2842148426074553	0.9819271122705026	0.9882163764377908	0.8757401501082496	0.8686993650558181	0.9343167947424325	0.7790374654853186	0.8035819233505522	0.07337825774282324	1.2659594287693907	0.05669128333808469	1.0436783555949036	0.4917678508474259	0.9469232841910774	0.45219568743643407
D4AEH9	Glycogen debranching enzyme OS=Rattus norvegicus OX=10116 GN=Agl PE=1 SV=1	Agl	22.52	31	31	31	5577.6	2823.16	4255.85	21627.6	5644.39	9366.49	12712.4	4369.05	3513.23	4206.37	17360.2	3092.23	13950.1	13618.5	5010.92	0.658107897318366	0.33310812740126905	0.5021529860159152	2.5518671758538964	0.6659885317241847	1.1051636974959664	1.4999517415859862	0.5155095935131252	0.41453033707971226	0.49631477984133954	2.0483513911048297	0.3648560282782507	1.645989489812991	1.6068635971798206	0.5912446257943464	2.894809905654042	0.09745591074906243	0.562105196503785	0.35039389063105386	0.6730301038689378	0.4586871889713271	0.8892159281716926	0.9116386008192516
E9PSP1	Phospholipid transfer protein OS=Rattus norvegicus OX=10116 GN=Pltp PE=1 SV=1	Pltp	4.03	2	2	2	7479.92	8831.08	7148.12	6669.29	8894.84	7317.24	8202.33	6495.9	7442.71	8782.45	7692.07	7628.74	6315.76	7984.62	8435.37	0.9729307311002281	1.1486792800998677	0.9297727271938955	0.8674901864751816	1.1569726927854247	0.9517705620963638	1.066896293493157	0.8449369426616824	0.9680907391612449	1.1423538619866522	1.0005255789866911	0.9922880974092709	0.8215057105227833	1.0385782433712532	1.0972083526563028	0.9753720514665511	0.8052229940579412	0.9676404865617748	0.7950452872247089	1.0534010856867397	0.5845837741226683	0.9936358705794279	0.9588581207453839
F1LLX7	Secreted frizzled-related protein 1 OS=Rattus norvegicus OX=10116 GN=Sfrp1 PE=3 SV=2	Sfrp1	7.01	2	2	2	1870.53	2115.73	1593.5	2516.26	3042.13	1345.13	1763.03		1598.67	1554.06	2625.76	2885.81	1256.5	999.615	509.17699999999996	1.0199221043918922	1.1536194522007444	0.8688691832520624	1.3720117797614275	1.6587467891098817	0.7334433664686832	0.9613068315964126		0.8716881689297613	0.8473641938655162	1.4317175692600788	1.5735120035899806	0.6851171187676287	0.545048427120496	0.27763301168543164	1.2372431789180898	0.563541043775142	0.7304317217883051	0.4777536621309631	1.0234822235613135	0.893181814632853	0.4005626115373027	0.06483571815560432
F1LML7	Huntingtin interacting protein 1 related OS=Rattus norvegicus OX=10116 GN=Hip1r PE=1 SV=1	Hip1r	7.39	7	5	5	3492.67	5260.96	5956.94	4460.24	4667.96	5743.83	4229.05	4887.51	4461	4651.57	4942.45	3959.57	4827.48	3904.91	3390.45	0.7610785194327611	1.1464019353660604	1.2980611038402687	0.9719191493942393	1.0171828674255945	1.2516228651070602	0.9215411454867245	1.065024429594784	0.9720847589922743	1.0136113656995502	1.0769962602737875	0.8628194685413674	1.0519434504236773	0.8509086519247976	0.7388040284970536	1.0109757813599338	0.8771357529449106	0.9129594278655973	0.38317229888875576	0.9113476774858575	0.4236108144318729	0.8151435950572987	0.18038467924450377
F1LMV6	Desmoplakin OS=Rattus norvegicus OX=10116 GN=Dsp PE=1 SV=1	Dsp	3.61	10	10	10	3310.1		2847.53		2156.64	5536.48					1821.28		3299.95	7846.93	1396.7	0.9385159491501335		0.807363016429558		0.611474286751199	1.5697636875474248					0.5163893320045181		0.9356381095429089	2.2248478767604176	0.3960077418138399	1.249363797435052	0.8438894207898917			0.47348280021629724		1.0869954799439847	0.9559984445240146
F1LMX1	Myc box-dependent-interacting protein 1 OS=Rattus norvegicus OX=10116 GN=Bin1 PE=1 SV=2	Bin1	10.87	5	5	0	16400	13035.9	13596.2	26740.7	12150.5	16380	25758.7	13733	11837.4	12269.6	28354.4	11526.5	23893.8	27273.6	12563	0.9265072597116605	0.7364546333460509	0.7681084149080292	1.5106983341324145	0.6864345401906421	0.9253773728095731	1.4552208872399237	0.7758368413183069	0.6687461607384639	0.6931630166925725	1.6018632588273358	0.6511820688455155	1.3498645830547849	1.540804170638533	0.7097384575461946	1.284417911280184	0.4490649183543304	0.9286771410788982	0.8211419383629435	0.9435384069822982	0.8114115418449528	1.1530489658266871	0.6876863756934577
F1LNG5	Phosphatidylinositol 3-kinase regulatory subunit alpha OS=Rattus norvegicus OX=10116 GN=Pik3r1 PE=3 SV=2	Pik3r1	1.66	1	1	0	841.553	703.779	360.485	788.939		1010.42	788.107	1397.73	707.1210000000001		1192.16		696.245	728.013		1.004615634053614	0.8401459995016577	0.4303339977895832	0.9418069375483472		1.2062029711265396	0.9408137259413153	1.66855968689525	0.8441355586250965		1.423157631537594		0.8311521818966346	0.8690756750843665		1.4162107379669717	0.32954975798592623	1.0718476227738138	0.923437730454967	1.3250941029555527		0.7915363193226033	0.3110304552687388
F1LPV8	Succinate--CoA ligase [GDP-forming] subunit beta, mitochondrial OS=Rattus norvegicus OX=10116 GN=Suclg2 PE=1 SV=3	Suclg2	19.29	7	7	7	18473.3	17104	18573.2	13906.2	14716.4	18406.5	17918.4	15643.1	17070.4	18440.6	17496	19020.9	15576.5	17863.3	15113.2	1.0852942558808092	1.0048487791886325	1.0911633153429787	0.8169801270552479	0.8645788455362248	1.0813697997039033	1.052694244914265	0.919021862589201	1.0028748012313864	1.0833731523331322	1.0278785220231708	1.1174653966364043	0.9151091562810881	1.0494571560617572	0.8878905852217984	0.8684887489496863	0.17454987568345948	1.0766078874569152	0.44571807978944294	1.1685849824895653	0.14156717329315013	1.03240334176074	0.7319052086580755
F1LQ55	Sterol carrier protein 2 OS=Rattus norvegicus OX=10116 GN=Scp2 PE=1 SV=4	Scp2	10.77	6	6	4	5182.86	5708.98	6613.76	4752.18	3586.68	4229.31	5253.43	4851.5	5397.49	6230.53	5229.77	6171.03	4752.77	4335.44	6678.65	0.9844065885670771	1.0843351983263432	1.2561846006261779	0.9026053765790881	0.6812361173332415	0.8032940556165178	0.9978103025310234	0.921469722206113	1.0251723407008704	1.183395805069948	0.9933164400910778	1.1720946717150549	0.9027174382375652	0.8234518586913883	1.268509483708514	0.7179513984096518	0.03695176478168876	1.2334667656468683	0.06992127072356613	1.4028557856871764	0.026342687826143997	1.2545072194281266	0.23599301609328974
F1LXF1	Breakpoint cluster region protein OS=Rattus norvegicus OX=10116 GN=Bcr PE=1 SV=4	Bcr	1.81	2	2	1		1418.47	1522.34	780.9110000000001	745.908	860.5889999999999	626.56		410.60900000000004	1254.89				600.197			1.5529797916762464	1.6666995114880236	0.8549627430243074	0.8166405002923189	0.9421963988937864	0.6859750423150781		0.4495459750861082	1.3738879290902204				0.6571121081339105		0.5412132485040969	0.002024195924207069	0.6516496133044708	0.27021116709971515	1.576885894660653		0.7542033033314792
F1LYQ8	FERM, ARHGEF and pleckstrin domain-containing protein 1 OS=Rattus norvegicus OX=10116 GN=Farp1 PE=1 SV=2	Farp1	5.34	5	5	5	823.977	1192.36	698.0110000000001	1162.14	1168.47	1425.34	1471.77	1181.76	1339.91	1497.94	1812.08	2278.94	1427.09	867.253	1117.72	0.6349759444773043	0.9188604987238219	0.5379035992273422	0.8955722600447034	0.9004503060684896	1.0984003348409979	1.1341803785826088	0.9106918908482873	1.0325659791044957	1.1543475925545656	1.3964312225564957	1.756204455836884	1.0997489257638455	0.6683254420642514	0.8613411693059062	1.3837392994560758	0.11456817323525906	1.0632303411919755	0.5399195587043142	1.4880283283856282	0.04915015740759774	0.9084420719125652	0.5194416312273993
F1M3L7	Epidermal growth factor receptor kinase substrate 8 OS=Rattus norvegicus OX=10116 GN=Eps8 PE=1 SV=2	Eps8	5.11	4	4	4	5893.05	5772.35	6129.52	2591.07	4218.57	2918.49	3243.96	3923.65	4127.59	5146.43	3288.54	5089.1	4055.75	4648.3	4988.11	1.3386302125798524	1.311212717961889	1.3923453323172985	0.5885720611413916	0.9582652880737457	0.6629468423163172	0.7368786730810934	0.891273013734643	0.9375988120145718	1.1690324509256378	0.7470052009192774	1.1560097088672465	0.9212800645965562	1.0558802007678414	1.1330694207026388	0.5466801761401568	0.013319615407550276	1.161086457520613	0.368004620760652	1.3902024335612295	0.1866914850519173	1.4074811911436216	0.08579123819991974
F1M5N3	Ankyrin 2 OS=Rattus norvegicus OX=10116 GN=Ank2 PE=1 SV=4	Ank2	2.07	7	6	6	3568	2737.94	3371.44	2304.26	3738.79	2521.02	4061.62	2997.24	2746.09	3439.25	3931.38	4510.57	2771.67	3107.09	3763.14	1.0796961841454926	0.8285155186152776	1.0202160602790022	0.6972815945288938	1.1313781660093405	0.7628743481374636	1.2290682778724822	0.9069811073341469	0.8309817528924037	1.0407357346755566	1.1896569463077094	1.3649229869173585	0.8387223998628189	0.940222314124613	1.138746608297441	0.884957498827162	0.4577224811757532	1.144893724595899	0.4917330648261952	1.3873310236838325	0.10985005218342868	1.1258548797475967	0.48449672588321935
F1M775	Protein diaphanous homolog 1 OS=Rattus norvegicus OX=10116 GN=Diaph1 PE=1 SV=3	Diaph1	4.82	6	6	0	6138.53	7313.12	4028.69	5779.72	5635.96	5270.13	5222.9	6659.31	5591	8384.56	5194.26	7861.21	6386.08	4983.53	4519	1.0349558268141354	1.2329916374426761	0.6792369166441867	0.9744604801726464	0.9502225519287835	0.8885436336660373	0.8805806582141893	1.1227593067170218	0.9426422983544646	1.4136363636363636	0.8757519557593743	1.3253995818721338	1.0766927434583222	0.8402228891286755	0.76190315619099	0.9545472227656899	0.9273775695578952	1.0471897977982487	0.619968463136914	1.2849259340721246	0.20591928636650397	0.9522228768037033	0.6091804376382626
F1M8K0	Dystroglycan 1 OS=Rattus norvegicus OX=10116 GN=Dag1 PE=1 SV=1	Dag1	8.29	7	7	7	9762.72	8723.45	12515.7	6253.89	8443.72	10572.2	9381.72	8005.36	9106.43	10016.5	8816.45	11884.3	8695.83	8466.06	14186.8	1.011114116143401	0.9034780713234787	1.29623721088139	0.6477084726191117	0.8745067445099682	1.0949510647331138	0.9716543674001576	0.8291062839874273	0.9431428864775135	1.0373978301488085	0.9131099784970262	1.2308438109956057	0.9006174984618294	0.8768204736095064	1.4693111902116625	0.8151059919933863	0.3103503882152034	1.0484253739937104	0.6935393791335847	1.2155710707757597	0.29545272283171964	1.2405589911439776	0.40872461115765646
F1M8X9	Golgi brefeldin A resistant guanine nucleotide exchange factor 1 OS=Rattus norvegicus OX=10116 GN=Gbf1 PE=1 SV=3	Gbf1	6.62	12	12	12	4165.98	3097.9	3387.67	4394.19	4539.97	4185.8	3858.66	4916.46	3654.62	2900.5	3473.5	3637.46	3815.41	4009.55	2986.43	1.0958471944318278	0.8148922999223136	0.8911153354458905	1.1558770765343074	1.1942240210717925	1.1010607795651313	1.0150076897311837	1.293258464403647	0.9613356458058961	0.7629668859306855	0.9136926317118552	0.9568217648327637	1.0036309209614882	1.054698802786892	0.7855704868643257	1.2317418591660367	0.07645326044911081	0.9473916079012438	0.5462740062002898	0.7630709239967196	0.019760353078713235	0.8240413842725131	0.0994176338474377
F1M9C3	non-specific serine/threonine protein kinase OS=Rattus norvegicus OX=10116 GN=Braf PE=1 SV=4	Braf	2.37	2	1	1	1090.38			1343.77	584.9159999999999	1095.92	786.936	1015.63	1154.38	698.903	753.061		943.791	490.156		1.2044957929141884			1.4844048053378627	0.6461314965500058	1.2106155921518345	0.8692942839126907	1.1219226894820493	1.2751938346487288	0.7720480228499285	0.831874031353979		1.04256524229193	0.5414542085068021		0.9246336139694418		0.9776301442237435	0.9375339688029983	0.7200759371633859	0.46442482259450285	0.7111407237835276	0.4679601266365248
F1MAN8	Laminin subunit alpha 5 OS=Rattus norvegicus OX=10116 GN=Lama5 PE=1 SV=2	Lama5	7.19	24	24	24	14512.5	22846.1	20412.5	12399.2	22581.8	17860.2	12135	10298.7	14850.3	16935	18155.1	19191.7	14828.8	20602.3	22905.9	0.8356041549990769	1.3154381454280386	1.1753157494517592	0.713924068125034	1.3002202175612854	1.0283588168209827	0.6987118980819155	0.5929809826762442	0.8550540832374016	0.9750874325518943	1.0453386387199821	1.105024238518228	0.8538161511559215	1.186244098710593	1.318881323961644	0.9146649449292121	0.6723812928401964	0.7055857929040217	0.18066630264734881	1.0272628176498642	0.7723140473856027	1.104005965042429	0.6345992714362818
F7EK71	RAD21 cohesin complex component OS=Rattus norvegicus OX=10116 GN=Rad21 PE=1 SV=1	Rad21	10.9	6	6	6	6915.05	6050.62	7896.31	4448.89	5648.5	6516.87	4867.9	4574.6	6166.99	5014.87	6389.43	6639.22	4553.06	4955.13	4243.29	1.2220176475862072	1.069256826608348	1.395424497409483	0.7862014146202562	0.9981947610488271	1.1516518531355704	0.8602482565830902	0.8084167042389953	1.0898215649182095	0.8862205826929151	1.1291308404157223	1.173273368407647	0.8046101865523543	0.8756634161840975	0.7498680795982787	0.7963894127019584	0.158851961014796	0.9395236381277289	0.7041102493727172	1.086026100470319	0.5718967145166054	0.8276913928155691	0.21024808304622433
F7EQF3	BCL2-antagonist/killer 1 OS=Rattus norvegicus OX=10116 GN=Bak1 PE=3 SV=1	Bak1	9.13	2	2	2	2177.82	1576.74	1392.54	2104.84	1936.56	2311.99	1851.02	2067.66	2290.41	1803.93	1629.93	1315.06	3488.4	1731.12	1873.72	1.1054272946364578	0.8003285085751294	0.7068314759130933	1.068383790599132	0.9829675003908397	1.1735298835195487	0.9395487372317161	1.0495118053962302	1.162576213786396	0.9156465913682238	0.8273269188210236	0.6675038424133399	1.7706571592738698	0.8786893766661453	0.9510709014088509	1.2343630393813994	0.18835354377231264	0.9772877156919377	0.7780449784650552	0.7474623783523441	0.049143378152287066	1.1164496434187103	0.8018878398781991
F7EXX5	Interferon regulatory factor 3 OS=Rattus norvegicus OX=10116 GN=Irf3 PE=1 SV=1	Irf3	5.36	2	2	2	1297.15	1692.34	1643.3	1908.27	2298.43	2014.09	2149.77	2716.76	2492.56	3342.07	2264.31	1683.42	1978.7	2187.8	1639.49	0.6214694047551365	0.8108064082359847	0.7873111612643994	0.9142592768855446	1.1011863885991198	0.9649580337071831	1.0299628279385187	1.3016098524168866	1.1941947959113925	1.6011982064911527	1.0848393692950722	0.8065328029548563	0.948002552664679	1.048183142831043	0.7854857760490295	1.3427740087506663	0.04135567147639035	1.1829831902378958	0.13108572744620497	1.1718447335467037	0.5856500426869389	0.9333203660628313	0.5100977382486895
G3V6K6	Receptor protein-tyrosine kinase OS=Rattus norvegicus OX=10116 GN=Egfr PE=1 SV=2	Egfr	4.97	6	6	3	8614.71	13057.7	8705.46	8581.08	10653.5	9998.21	11152.3	8028.49	11423.2	13194.5	10996.5	13266.8	9102.37	13136.4	12903.1	0.793668824707802	1.2029992202160105	0.8020295757768726	0.7905705100141068	0.9815015042902859	0.9211299718599689	1.0274556930864556	0.7396606760388152	1.0524135714843756	1.2156025342242622	1.01310191879928	1.2222634962330094	0.8385966910035924	1.2102498109502897	1.1887560013148721	0.9623054545957305	0.8865681843709152	1.0469062309824002	0.7884293228510754	1.2813624700208226	0.04937533473066539	1.2021387626702758	0.26745675683547376
G3V6S0	Spectrin beta chain OS=Rattus norvegicus OX=10116 GN=Sptbn1 PE=1 SV=4	Sptbn1	24.48	50	50	50	32226.6	33507.8	31590.6	16709.2	21607.6	26671.4	18876.5	18525.6	21864.4	25683.8	26455.6	26329.1	19852.2	28185.2	27066.7	1.2885406806782205	1.339767875606787	1.2631110085157415	0.6680966636749929	0.8639531198395958	1.066422890116894	0.7547534694576044	0.7407231676308529	0.8742209497316158	1.02693492749478	1.0577943944366062	1.0527364486369937	0.7937656253207032	1.1269503079149457	1.0822284709436676	0.6677441561777548	0.036474022257819184	0.9119578631197665	0.6240236368732275	1.207426886727129	0.20231801120291884	1.1556574885902364	0.4364429603812837
G3V6S8	Serine/arginine-rich splicing factor 6 OS=Rattus norvegicus OX=10116 GN=Srsf6 PE=1 SV=1	Srsf6	10.91	4	3	1	5124.3	4419.01	5595.35	4809.71	7539.36	6345.81	8505.22	7259.41	7946.7	8609.88	7051.8	9005.51	10245.9	7840.12	8144.22	0.70880551224015	0.6112481015249586	0.7739622822459503	0.6652906660961637	1.0428624254557493	0.8777677161034027	1.1764625058671756	1.0041390675041013	1.0992066748860916	1.1909393290256662	0.9754219525037741	1.2456638230653538	1.4172375539803197	1.0844642727053928	1.1265281167957524	1.2349098268935295	0.2499564564149235	1.2683328269558294	0.14300606107107264	1.3194623340722165	0.1286106319059096	1.4030707872957728	0.08841220982500005
G3V6U9	Actin-histidine N-methyltransferase OS=Rattus norvegicus OX=10116 GN=Setd3 PE=1 SV=1	Setd3	5.37	3	3	1	2233.54	2457.8	1888.66	1909.18	1747.89	2524.99	1748.82	2072.54	2732.55	2186.37	2731.29	2551.21	2356.4	1692.32	1741.37	1.0284933843296058	1.1317599147565323	0.8696841405338401	0.879133124768035	0.804862819352183	1.1626993519249311	0.8052910627896975	0.9543566171899679	1.258275919549175	1.0067726929881353	1.2576957187628646	1.174773054001958	1.0850675657629965	0.7792741227686445	0.8018605105214348	0.9395227963525834	0.6354857820431539	1.0601498529616342	0.7683243633904315	1.2081522987483138	0.2004789474586773	0.9365955684674689	0.6957288608002404
G3V722	Beta-1,4-galactosyltransferase OS=Rattus norvegicus OX=10116 GN=B4galt1 PE=3 SV=1	B4galt1	5.01	2	2	2	2832.33	2806.38	2181.56	1967.53	1971.45	2388.76	2957.61	3744.41	3527.65	2245.08	2521.96	2657.78	2727.24	2824.18		1.0615383874035174	1.051812500535419	0.8176341331779904	0.7374171171325526	0.7388863069792942	0.895291310791478	1.1084924955667304	1.4033798862341622	1.322139684402601	0.8414410053884572	0.9452137821144341	0.9961182119574065	1.0221513565376805	1.0584838217782764		0.80914597577833	0.12268232650441867	1.6166387999506933	0.007419988409708335	1.1733762765221072	0.117996673566427	1.315972211247617	0.045242673298685136
G3V7Q7	IQ motif containing GTPase activating protein 1 OS=Rattus norvegicus OX=10116 GN=Iqgap1 PE=1 SV=1	Iqgap1	27.22	42	42	42	38719.6	30259.2	29154.8	34890.2	32907.1	33605.7	32099.6	35853.9	33821.1	32555.6	31395.2	33866	31746.5	31775	29427.6	1.1802906495750363	0.9223920397840097	0.8887265836999936	1.0635589422877025	1.0031080495312628	1.0244034928672765	0.9784930044499126	1.0929354363371109	1.030969537090834	0.9923932652017339	0.9570207595517046	1.0323382250464412	0.9677294472756406	0.9685982135726294	0.8970423537287147	1.0333158062070484	0.6773963915064417	1.003664585860379	0.9394440102006916	0.9646341824206386	0.26251638763040136	0.9166306716763805	0.04635363279409093
G3V817	X-ray repair cross-complementing protein 5 OS=Rattus norvegicus OX=10116 GN=Xrcc5 PE=3 SV=1	Xrcc5	9.43	7	7	7	5462.49	4771.21	5895.42	4720.01	6181.06	6282.39	6236.45	5933.18	5808.47	4732.09	6458.24	3390.37	5005.11	6037.46	4304.53	1.0088510644375515	0.8811806130821458	1.0888076211226803	0.871724637053045	1.1415616248912808	1.1602759618254368	1.1517914395837006	1.0957814034441422	1.0727490837060727	0.873955656397411	1.1927531763706978	0.6261573720660617	0.9243789098244635	1.1150405671221622	0.7949908690731468	1.0653687243941394	0.6257944555953114	1.0462444699728695	0.606459594406008	0.8485310874527017	0.41215866347762314	0.8931321165818759	0.44421165726361656
G3V824	Insulin-like growth factor 2 receptor OS=Rattus norvegicus OX=10116 GN=Igf2r PE=1 SV=1	Igf2r	12.74	30	30	30	5441.77	5847.77	5563	8861.52	8402.45	7072.68	9631.9	9279.63	9042.6	7714.65	6895.17	6914.64	7698.53	5955.41	6010.4	0.7398258095647942	0.7950227911871902	0.7563074107521908	1.204751617208117	1.1423396015593648	0.9615531723672128	1.30948721007083	1.2615949915582154	1.2293700148243323	1.0488310203773843	0.9374201275204357	0.94006713548149	1.046639455491293	0.8096567889749604	0.8171328530621907	1.4440938873309306	0.00699895439329082	1.1486433013582393	0.11270445172307192	0.8844462980730707	0.19729161942612727	0.8080134283066895	0.11667866091204594
G3V843	Prothrombin OS=Rattus norvegicus OX=10116 GN=F2 PE=3 SV=1	F2	28.04	16	16	16	47783.1	60943.7	42613.4	34402.4	53202.4	48445.2	41744.2	40812.5	46993.8	64250.6	45720.9	53397.9	36325.5	47622.8	62486.1	0.9862427579431285	1.2578774245969526	0.8795401960386354	0.710065229251821	1.0980970616220695	0.9999084960395297	0.8615999157888363	0.8423696360963172	0.9699516129809033	1.3261318111110576	0.9436789683306858	1.1021321798788983	0.7497579961045457	0.9829341673724398	1.2897125468441797	0.8989680203937882	0.5444289870381909	0.9522271223814772	0.8193043394577281	1.2008041161337741	0.31335433499151166	1.076327820654171	0.763620193754607
G3V8A5	Vacuolar protein sorting-associated protein 35 OS=Rattus norvegicus OX=10116 GN=Vps35 PE=1 SV=1	Vps35	18.47	14	14	14	34034.2	31273.8	27296.8	33659.9	32154.7	34974.4	33289	34186.9	32011.9	33544.6	32410.2	28781	33603.7	35549.6	29580.3	1.0496801692604723	0.9645441255389625	0.8418857985282234	1.0381360375531252	0.9917127753412659	1.0786777450853395	1.0266967683833281	1.0543897308733816	0.9873085487641642	1.0345799638532664	0.9995928866189233	0.8876613803610972	1.0364027214912686	1.0964180190849817	0.9123133292621994	1.08837770828294	0.2685432189792077	0.9870898609967359	0.7006362557288737	0.9399418587345841	0.29222331105927113	0.9796069015467956	0.7197589485895302
G3V8T4	DNA damage-binding protein 1 OS=Rattus norvegicus OX=10116 GN=Ddb1 PE=1 SV=1	Ddb1	14.47	17	17	17	10387	9013.91	10710	11791.7	11599.2	12907	15054.8	12788.2	12486.1	13781	13912.2	12009.5	10799.2	12124.6	9332.65	0.8718945907671898	0.7566361192512063	0.8990075158483299	0.989806435539566	0.9736478037187628	1.083425770966797	1.2637141316147	1.073453586757387	1.048095027416791	1.1567901564804701	1.1678032084019736	1.0080887732568178	0.9064950480998399	1.0177503759714903	0.7833914559086756	1.205473364969707	0.039550061541485736	1.1110587664851137	0.20211938132870177	1.0938015697877839	0.20138349086813986	0.8886588480325309	0.2121952176916909
G3V8T5	RuvB-like helicase OS=Rattus norvegicus OX=10116 GN=Ruvbl2 PE=3 SV=2	Ruvbl2	20.39	9	9	9	18052	18235.1	19721.7	14931	16176	18049	15344.7	16922	17038.3	17237.9	16543.9	16409.7	13834.8	15947.5	12886.6	1.0948117132481192	1.1059163013655429	1.1960751254800264	0.905530339602685	0.9810366869876788	1.0946297702423724	0.9306202800951926	1.0262798477500927	1.033333171606217	1.045438446255249	1.003348964259116	0.9952100471353681	0.839048365302741	0.9671786947166177	0.781542245952981	0.8776477982031395	0.09768424668986771	1.0030311660834892	0.9427757230882376	1.0210655871104242	0.6997237988452545	0.8680303523476278	0.16258385775545164
G3V918	Trifunctional purine biosynthetic protein adenosine-3 OS=Rattus norvegicus OX=10116 GN=Gart PE=3 SV=1	Gart	11.39	10	10	10	6020.33	6382.35	6208.91	6692.04	7515.04	8263.22	7260.25	6994.23	5902.26	6151.66	7089.41	8053.07	6877.9	7337.8	4990.78	0.8876117132768327	0.9409863941399216	0.9154151421403245	0.9866457635573292	1.1079853645471145	1.2182938246546933	1.070420216386498	1.0311993650434812	0.8702039773243857	0.9069744469317398	1.0452322972697363	1.1873102072209105	1.0140481672510855	1.0818538567956812	0.7358192634602674	1.2073283368051844	0.043079434143231954	0.8970392028588848	0.28438731559840086	0.9476571296333381	0.6007397808592655	0.8547496028090412	0.2805061425838716
G3V9M6	Fibrillin 1 OS=Rattus norvegicus OX=10116 GN=Fbn1 PE=1 SV=1	Fbn1	29.49	83	83	83	343721	678905	531735	131923	121063	122337	78701.7	80148.9	104172	176036	116148	83386.4	154240	206705	174145	1.6613616758830005	3.2814601044607357	2.570119808582098	0.6376445325351465	0.5851531578443671	0.5913109857777054	0.3804015122929386	0.38739649548377614	0.5035111863985149	0.8508629498219192	0.5613967023558606	0.4030448219627263	0.7455128574867232	0.9991003319942501	0.8417228771202375	0.2414644989162749	0.002329359552112415	0.7007899862251982	0.01841992204753506	1.0006591655720543	0.8450162717932763	1.4256786820951555	0.017459107713573774
G3V9R2	Complement factor H OS=Rattus norvegicus OX=10116 GN=Cfh PE=4 SV=1	Cfh	19.68	22	22	7	34039.1	48952.7	44328.3	33084.2	54835.2	39796.6	36468.8	32329.4	45954.4	50448.4	40757.7	51082.3	30500.5	42934.1	48752.3	0.805006274989594	1.1577048358412267	1.0483402810186293	0.7824234072878168	1.2968227741129872	0.9411680309776368	0.8624673637475876	0.7645727961858152	1.0867966651110577	1.1930773305752806	0.9638975253206863	1.2080687221724706	0.721320301956283	1.0153682062989542	1.1529654844039703	1.0031094854622324	0.9688648222884775	0.8984982304488085	0.6233074376843958	1.1141000344514393	0.4905190304177495	0.9567078517961729	0.8501288589431022
G3V9T7	ATPase Get3 OS=Rattus norvegicus OX=10116 GN=Get3 PE=1 SV=1	Get3	16.95	5	5	5	10469.7	10672.6	14133.5	12060.5	15941.2	10984.6	16409.4	15125.7	13967.1	16554.9	16043.5	11212.5	16266.6	13614.4	13541.5	0.7586823428472876	0.7733854047653669	1.024178046422738	0.8739589860177189	1.1551722555371386	0.7959943516280615	1.1891001687458362	1.096077396029038	1.0121199414293007	1.199643764157766	1.1625853813834646	0.8125090278780874	1.1787522276817568	0.986561686434197	0.9812790190422405	1.1051854245686845	0.5486091062982182	1.167133069821963	0.24438714233754005	1.1237511638703854	0.5321231664438358	1.1137886898731093	0.40964406670054854
M0R3L8	Glucosylceramidase OS=Rattus norvegicus OX=10116 GN=Gba1 PE=1 SV=1	Gba1	13.93	6	6	6	9163.74	9332.11	8392.29	6979.03	7072.93	10571.6	7788.85	8912.19	8006.19	8340.36	10249.5	7791.67	6944.88	7228.12	6311.64	1.1167566179821928	1.137275348519033	1.0227423953021124	0.8505127753074906	0.8619560775430983	1.2883281566980895	0.9492030310736232	1.086100998414918	0.9756895838732715	1.01641384700504	1.2490748270911753	0.9495466957414018	0.8463510205540721	0.8808686022922353	0.7691800226022485	0.9157777369501944	0.4906437107536677	1.0033979652008078	0.8898740087263929	1.0713938195776729	0.6363698499776371	0.8319122011601896	0.3066672121787214
M0R629	Adenylosuccinate synthetase isozyme 1 OS=Rattus norvegicus OX=10116 GN=Adss1 PE=1 SV=1	Adss1	16.19	6	6	6	8230.87	2867.47	5279.03	16902.7	6248.86	8847.54	13302.7	2831.77	3100.01	6915.09	19021.5	3013.68	15600.8	16795.6	4880.1	0.922483213252587	0.32137464684843703	0.5916527119559419	1.8943874716335576	0.7003474057986044	0.9915971371897252	1.4909137722908012	0.31737353266328805	0.3474368063054272	0.7750158176633614	2.131854158902289	0.3377612828431327	1.7484756913073534	1.8823841290781105	0.5469422222673848	1.9538607236693073	0.18703268420777674	0.6010944057801625	0.2979416340307975	0.9047213827888909	0.6623648513506177	1.1649233884703005	0.8431320011585162
M0RAM5	Glutathione peroxidase OS=Rattus norvegicus OX=10116 GN=Gpx1 PE=1 SV=1	Gpx1	31	6	6	6	63247.4	76076.3	73894.2	61824	59126.6	64143.8	55139.1	60354	59277.9	74087.4	52245.1	56638.3	47337.7	67776.5	66331.1	1.0119590476537905	1.2172215790218106	1.1823079566770922	0.9891846330781652	0.9460262054567715	1.0263014568329325	0.8822261646247453	0.9656646180253555	0.9484470070060845	1.1853991586554615	0.8359221349901664	0.9062133799765633	0.7574036847383582	1.0844246940318043	1.061298279230899	0.868099723334673	0.08870634330753581	0.9442262975000864	0.18772922096443123	0.9885269354448326	0.8460166658894034	0.9802851950140036	0.7987541724740368
M0RC66	Adenylate kinase isoenzyme 1 OS=Rattus norvegicus OX=10116 GN=Ak1 PE=3 SV=3	Ak1	36.19	9	9	1	70321.1	82396	138626	154379	69654.5	115978	101524	67550.8	88511.3	88776.5	141449	76253.2	111692	153550	104218	0.6740560965912135	0.7897988816262775	1.3287861032613761	1.4797849597866777	0.6676664668216606	1.1116958917089714	0.9731484739335186	0.6475016541210781	0.8484164977825129	0.8509585467097338	1.3558456964798695	0.7309176668821892	1.070612853616707	1.4718386605383138	0.9989715501399022	1.1670484044413616	0.6609697785939574	0.7575805524224916	0.4109982548200014	0.9013774534096641	0.7821735855548874	1.086610305827891	0.6702952892572959
M0RC99	Ras-related protein Rab-5A OS=Rattus norvegicus OX=10116 GN=Rab5a PE=2 SV=1	Rab5a	26.98	5	2	0	21544.1	20716.8	17030.3	11879.8	15047.6	12501.6	8541.6	9208.66	12390.4	14269.4	11763.4	13925.2	16001.7	10142.4	8699.89	1.5867474112239905	1.5258158274815457	1.2543009193871142	0.874960750082796	1.108272814605118	0.9207570256431153	0.6290985322065363	0.6782282581236586	0.9125670194637852	1.0509575015767478	0.8663877580029935	1.0256067810108715	1.17854336222831	0.7469992686442322	0.6407567703191818	0.6650059368000649	0.01623503254509131	0.7644287199776815	0.10858277930792104	1.0134165208349184	0.8812755144974087	0.883714778462553	0.47970542256080545
O08557	N(G),N(G)-dimethylarginine dimethylaminohydrolase 1 OS=Rattus norvegicus OX=10116 GN=Ddah1 PE=1 SV=3	Ddah1	21.75	5	4	4	2253.73	3211.24	4113.04	1704.78	1931.89	2456.28	2429.97	1739.92	1382.55	2171.1	2098.27	2654.37	2218.8	1916.24	3661.07	0.940536818456873	1.3401292314968734	1.716472494835609	0.7114465163834656	0.806225090941971	1.0250659024990785	1.0140860940510388	0.7261113004527971	0.5769720323009188	0.9060532923427903	0.8756595466464496	1.1077337191266787	0.9259596725393503	0.7996939620095568	1.5278543259165491	0.6361394485910956	0.10132496536190075	0.9112892769512306	0.6093772345176265	1.13635266988897	0.3604407034195674	1.2795296202988702	0.38401457082092133
O08623	Sequestosome-1 OS=Rattus norvegicus OX=10116 GN=Sqstm1 PE=1 SV=1	Sqstm1	3.42	1	1	1	1295.74	1521			3386.42		4335.1	1768.28		1861.75	6266.88		6892.51	6955.56		0.3401562979461685	0.3992913155232703			0.8889994061238087		1.1380458789775996	0.46420700027185297		0.4887446460719582	1.6451747267761156		1.8094144544097934	1.8259662738994331		2.4044959776195176		0.9011552022489827		1.2001804265271288		2.0446474447942076
O08697	ADP-ribosylation factor-like protein 2 OS=Rattus norvegicus OX=10116 GN=Arl2 PE=1 SV=1	Arl2	16.85	3	3	3	5220.47	4167.65	2290.75	3289.44	3664.59	3733.92	2618.47	2464.39	2886.2	2609.62	2833.59	3634.26	2060.3	3212.39	3740.37	1.6170319046982835	1.2909226597635461	0.7095560046677009	1.0188985720808128	1.135100660982303	1.1565755132375082	0.8110667299103939	0.763340706032101	0.8939956523723315	0.8083254571214342	0.8776997923240645	1.1257059938987837	0.6381745002365445	0.995032462658289	1.1585733900159023	0.9151527502232667	0.8980343974041924	0.745611646761072	0.008337388575794757	0.8493181573641343	0.18374325156253096	0.8432917444411696	0.33785261505356673
O08727	Tumor necrosis factor receptor superfamily member 11B OS=Rattus norvegicus OX=10116 GN=Tnfrsf11b PE=2 SV=1	Tnfrsf11b	10.22	4	4	0	6466.27	5210.41	7555.93		440.533	829.232		901.321	636.259	2873.6		4278.38	266.893		3277.63	2.1727753808918484	1.7507853170920322	2.5389194518234075		0.1480264908317204	0.27863588663135147		0.302859002033757	0.21379371586260187	0.9655778887257748		1.4376075750162098	0.08968053293975786		1.1013387581515386	0.09903219063871206	0.0033214505437035753	1.2109169807011535	0.6113136614273531	5.632522553385863	0.05824998843239698	2.791479525739015	0.7876833647462852
O08769	Cyclin dependent kinase inhibitor OS=Rattus norvegicus OX=10116 GN=Cdkn1b PE=1 SV=1	Cdkn1b	6.6	1	1	1	892.6460000000001	902.79	710.796	469.515	1340.28	700.952	741.102	570.145	529.268	1232.58		947.57	515.185	569.817	602.5790000000001	1.1652011030071632	1.1784424102990847	0.9278261295217584	0.6128738557932351	1.7495129472808264	0.9149764224060568	0.9673855793235107	0.7442296082366571	0.6908714735588298	1.6089284840178177		1.2368952632695351	0.6724884559531384	0.7438014587106565	0.7865668086217307	1.0018015091978716	0.7960929409142512	0.7330547442653521	0.520975044055153	1.3024908523240295	0.4520314366906351	0.6721429917072489	0.3801220777024161
O08815	STE20-like serine/threonine-protein kinase OS=Rattus norvegicus OX=10116 GN=Slk PE=1 SV=1	Slk	9.37	10	1	1	1760.85		3065.41	2197.57	3138.51	1756.85	2782.19	2836.32	2905.14	1740.78		2034.3	1825.16		1542.75	0.7659802152046902		1.3334715685553054	0.9559560107489969	1.3652705030082475	0.7642401914316154	1.2102691853027443	1.233816057011879	1.2637531660276309	0.7572496459232874		0.8849325903915162	0.7939554474163003		0.6711054189777867	0.9797690136876173	0.9719975090747714	1.2017107175736965	0.27794418948908134	0.7983470864649728	0.4422659592828769	0.7122395117391542	0.2605258243565875
O08816	Actin nucleation-promoting factor WASL OS=Rattus norvegicus OX=10116 GN=Wasl PE=1 SV=2	Wasl	6.59	3	3	0	2325.69	2912.39	2575.81	2688.85	3026.01	3231.55	2435.78	3533.15	4406.79	2872.95	3500.78	3557.68	2575.53	2772.56	2682.85	0.7735390436505799	0.9686791340795687	0.8567305204157046	0.8943283316004547	1.0064698568928323	1.0748337467629097	0.8101556663799602	1.1751477935898793	1.4657259231320334	0.9555611433406572	1.164381329081295	1.1833066250509718	0.8566373906640086	0.9221708012950357	0.8923326940641092	1.1449367728493747	0.18052965949710026	1.1597635252576175	0.5372746547063378	1.1101000289501597	0.30451068912616325	0.8976718035502509	0.14220157354236823
O08836	Immunoglobulin-binding protein 1 OS=Rattus norvegicus OX=10116 GN=Igbp1 PE=2 SV=2	Igbp1	6.47	2	2	2	2516.39	3796.83	4999.32	3339.3	4159.32	3418.47	3722.52	3046.79	3241.01	3565.19	3106.04	2559.54	3786.27	3269.69	2722.11	0.7365217793434732	1.1112935544429439	1.4632501567354077	0.9773791732448708	1.2173906935168615	1.0005514276532186	1.0895437726432176	0.8917644689757552	0.9486106891499292	1.043494880562058	0.9091063418277777	0.7491513458171402	1.108202749762482	0.9570050336798195	0.7967339326450439	0.9650432175267448	0.9929144369549546	0.9169403201768969	0.40347443132473887	0.8455339289132909	0.22091297512470606	0.8956663359924667	0.38819311232501413
O09175	Aminopeptidase B OS=Rattus norvegicus OX=10116 GN=Rnpep PE=1 SV=2	Rnpep	9.85	6	6	0	17936.8	13174	14613.3	12775.9	15524.5	16754.1	14815.8	16704.3	13576.1	17360.6	16791	15777.2	12337.1	17823.4	13540.6	1.172315861069512	0.8610281183784035	0.9550980873158589	0.8350090433877825	1.0146524232401342	1.0950167905058152	0.9683331103894603	1.0917619552017888	0.887308625923565	1.1346565015879848	1.0974285058214495	1.0311684248732162	0.8063298921547141	1.1649042481482952	0.88498841200202	0.9853556439601872	0.9210823463009025	1.0009255457279518	0.9725611828418983	1.1081867516008392	0.2736160427564799	0.9699608252227858	0.8022525133843867
O35186	Cathepsin K OS=Rattus norvegicus OX=10116 GN=Ctsk PE=2 SV=1	Ctsk	17.63	5	5	5	1514.69		1488.67	4300.82	3567.22	3161.26	3001.66	3422.75	3505.83	1956.11	1706.66	2978.81	2991.63			0.5410233506200569		0.531729417483155	1.536184992845898	1.2741546565956594	1.129152154817924	1.0721455549466887	1.2225522538174807	1.2522271179609783	0.6986916044744466	0.6095920033599128	1.0639838957545977	1.068562997323202			2.4482135563724183	0.004615287370035326	0.90035088355562	0.3847822271205765	0.6021760220503567	0.04985130447033343	0.8137316058136056
O35263	Platelet-activating factor acetylhydrolase IB subunit alpha1 OS=Rattus norvegicus OX=10116 GN=Pafah1b3 PE=1 SV=1	Pafah1b3	13.36	2	2	2				872.76	1069.24	1302.11		975.965	1470.05		984.8960000000001	916.58	1053.22	540.489					0.8551524118402102	1.047668505472325	1.2758404452326595		0.9562752917430115	1.440392322088204		0.9650261123467799	0.8980883606541316	1.0319717026425892	0.52958484798009				1.1309796831796703	0.6258360748075604	0.879197684418839	0.49921202791002794	0.7368934777180799	0.3176901675677068
O35274	Neurabin-2 OS=Rattus norvegicus OX=10116 GN=Ppp1r9b PE=1 SV=1	Ppp1r9b	7.83	6	6	6	2910.07	3439.48	4299.49	3742.64	3409.81	3687.26	3899.44	4031.08	3891.18	4849.04	3228.8	2382.03	2901.64	3688.44	3343.16	0.812814830152787	0.9606849154879119	1.2008952479128014	1.0453608662070075	0.95239775538158	1.029892617919557	1.0891568454679728	1.1259253576485433	1.0868497358461897	1.3543906586453487	0.9018396545778344	0.6653274010140111	0.8104602376453256	1.0302222050083831	0.9337816710847475	1.0179049003478249	0.8111580787164703	1.0905919069790613	0.04812051414831067	0.964958472136247	0.7282718716865559	0.9163750690747261	0.2924789561322034
O35509	Ras-related protein Rab-11B OS=Rattus norvegicus OX=10116 GN=Rab11b PE=1 SV=4	Rab11b	26.61	6	6	0	51219.9	56055.1	54546.4	44231.5	46252.7	47536.6	43012.9	50354.3	47575.7	47492.6	46320.7	45001.5	43600.7	51126.1	45054.3	1.0679994328457383	1.1688194433825747	1.13736114798695	0.9222824900852261	0.9644270560384552	0.9911979882704715	0.896873145106696	1.0499505825146898	0.992013272521793	0.9902805328469894	0.9658449416929277	0.9383379599961634	0.9091295155140322	1.0660435846929512	0.939438906504342	0.8529205655123488	0.009488107685384183	1.021171446622538	0.7227192743401026	1.005752756106326	0.8315618419244021	1.0127538747782943	0.849179112955595
O35543	Hematopoietic prostaglandin D synthase OS=Rattus norvegicus OX=10116 GN=Hpgds PE=1 SV=3	Hpgds	8.54	2	2	2	11037	9256.21	9046.77	3533.71	6406.99	4722.75	6269.95	5167.96	5530.98	6601.5	6574.57	9087.92	3960.18	10959.9	7463.94	1.5674539172524833	1.3145494811462906	1.2848052074823095	0.5018508273927945	0.9099086321733703	0.6707160449129442	0.890446469917297	0.7339439291659096	0.7854993446810854	0.9375325754047539	0.9337080276117296	1.2906492528474394	0.5624172922012267	1.5565043207117415	1.0600146770986227	0.4997770959625738	0.01709648889969417	1.1572235728972375	0.3950991410075139	1.5183323160647735	0.09814422423485374	1.526517974964964	0.34190722327124523
O35550	Rab GTPase-binding effector protein 1 OS=Rattus norvegicus OX=10116 GN=Rabep1 PE=1 SV=1	Rabep1	9.28	7	7	0	2227.83	2414.42	2087.89	1619.91	1540.56	2502.07	2097.34	2604.97	2657.83	3195.87	2133.68	2665.16	2577.96	3010.38	3200.71	0.9146299407333693	0.9912339907019214	0.8571779296255972	0.6650499307816989	0.6324729900828158	1.0272184752924332	0.8610576030925722	1.0694638085994914	1.0911653471671405	1.312056300836039	0.8759768976735098	1.0941746600256512	1.0583749217907097	1.2359038530699922	1.3140433505270612	0.84137031324757	0.2874502314443762	1.2997947917365706	0.17652527373949978	1.4118593422739618	0.13919245190203816	1.5521391460369378	0.050959961103057214
O35793	Gremlin-1 OS=Rattus norvegicus OX=10116 GN=Grem1 PE=1 SV=1	Grem1	15.76	2	2	2	11525.5	11966.5	18604.5		2928.98	2481.57	1717.86		3632.3		2855.54		1615.13		7701.96	1.7723402056655835	1.8401552272003128	2.8609173880790726		0.45040553690428886	0.38160481403614094	0.2641648818450114		0.5585589630852544		0.43911225984870944		0.24836751866527737		1.1843732046703481	0.19279096837029208	0.004358336346828029	0.9888384729833382	0.8726850283484688	1.0555451848702997		1.722022714881112	0.7891934647352115
O35854	Branched-chain-amino-acid aminotransferase, mitochondrial OS=Rattus norvegicus OX=10116 GN=Bcat2 PE=1 SV=1	Bcat2	16.28	9	9	9	15654.7	12496.9	13225.6	15008.5	14540.3	17080.4	15942.4	14723.7	15601.4	13383.9	16626.1	13053.3	14015.2	18581.4	12518.3	1.0556002842859207	0.842669051000193	0.891805471829666	1.012026858815898	0.9804560172729321	1.151735587121902	1.0749999662848768	0.9928227245326074	1.0520062521324818	0.9024796798951326	1.1211020260091948	0.8801872403092622	0.9450483946881151	1.252948387540509	0.844112058281311	1.1269298067534779	0.21957698441359946	0.9922430579979927	0.9193836946115831	0.9235264598148798	0.4137741504130888	0.9675246412119444	0.7435257002314858
O54748	Serine/threonine-protein kinase 3 OS=Rattus norvegicus OX=10116 GN=Stk3 PE=1 SV=1	Stk3	4.89	2	2	0	3153.64	2689.54	2746.78	4572.9	4558.1	5248.31	4955.18	4734.9	4352.44	3856.82	5018.97	4821.4	5077.25	4558.99	2878.32	0.7482118211033422	0.6381025168789979	0.6516829016534031	1.0849360855149837	1.0814247351540265	1.2451794062781048	1.1756333163249004	1.1233711367633004	1.0326312003408855	0.9150436688613134	1.1907677108874322	1.1438935561026793	1.2045948392007153	1.0816358906824894	0.6828912142534252	1.6739670499047725	0.0016417744688819488	0.9765781529155433	0.7217310676510083	0.9525623969439424	0.6040509906099901	0.8703171431730731	0.41075020776156385
O54874	Serine/threonine-protein kinase MRCK alpha OS=Rattus norvegicus OX=10116 GN=Cdc42bpa PE=1 SV=1	Cdc42bpa	2.14	3	3	0	993.294	1006.12	767.7330000000001	932.5360000000001	1177.75	1386.93	761.1310000000001	739.035	1065.94	984.993	571.448	1946.46	920.523	633.6469999999999	1321.24	0.979658460441929	0.9923083902850853	0.7571938709087778	0.9197345217696621	1.1615823228424633	1.3678907841391617	0.750682500502999	0.7288898254823858	1.0513072054431716	0.9714714132231513	0.5636033922510549	1.9197397818891455	0.907886431390289	0.6249485494563009	1.3031025499744227	1.263834555952394	0.19002288696025418	0.7337567939755508	0.1319102881127802	1.0016255787460653	0.7829014232128397	0.8221997154307883	0.4000365251214433
O54924	Exocyst complex component 8 OS=Rattus norvegicus OX=10116 GN=Exoc8 PE=1 SV=1	Exoc8	5.87	4	4	4	9061.98	9650.74	7335.99	7614.13	5658.11	9323.51	8701.52	10541.4	7552.94	10158.9	8417.98	9687.25	9311.36	9681.32	8589.69	1.0353644029156928	1.102632389146146	0.8381637242794061	0.8699422379184752	0.6464597893375741	1.065245163223544	0.9941805277940317	1.2043935560325099	0.8629510563208098	1.1606915301932061	0.9617850443784077	1.1068037903576309	1.0638569812262955	1.1061262661400437	0.9814035407362296	0.8674421881160335	0.4030518553085791	1.1858805306307603	0.35595195801060303	1.2508604494207984	0.1959573788668834	1.2206884037927486	0.2165545859012156
O54975	Xaa-Pro aminopeptidase 1 OS=Rattus norvegicus OX=10116 GN=Xpnpep1 PE=1 SV=1	Xpnpep1	16.53	10	10	0	5665.98	5203.62	4571.8	8736.56	6474.7	7218.8	9687.95	9207.83	7825.35	6319.37	7703.89	5417.94	9487.13	7058.57	4976.54	0.8051619599562433	0.7394584658024749	0.6496739219919508	1.2415055776538775	0.9200848118293197	1.0258248628714062	1.376702496295096	1.3084752240113617	1.1120184228224577	0.8980117005158305	1.0947583951385822	0.7699143289113849	1.3481650456160583	1.0030554388981854	0.7071893476857742	1.4525923815198105	0.026381065183854416	1.1913088952949746	0.1754443530072721	0.8667475700020418	0.3391720962377539	0.9595266352386038	0.7588127571532423
O55035	Peptidyl-prolyl cis-trans isomerase G OS=Rattus norvegicus OX=10116 GN=Ppig PE=1 SV=2	Ppig	3.06	2	2	0	2670.16		1440.5	3863.12	2556.74	3227.91	2713.76	1914.09	2827.35	2746.43	3288.15	3212.36	2827.83	2733.19	2894.87	0.9605765786507815		0.5182126020712058	1.3897379155246903	0.9197743062961017	1.1612243251313195	0.9762614585190944	0.6885842134664868	1.0171248875154624	0.9880143260717956	1.182895360986071	1.1556302911415888	1.0172975650919942	0.9832513029191245	1.0414148666142806	1.5646749346009319	0.18116777204613566	0.7727381560712994	0.20752486379817625	0.958453611559977	0.82350962739393	0.8764605706811004	0.3832504175704293
O55096	Dipeptidyl peptidase 3 OS=Rattus norvegicus OX=10116 GN=Dpp3 PE=1 SV=2	Dpp3	11.79	8	8	8	13233.5	13696.6	12627.3	12027.5	13044.7	15361	16874.2	19713.4	14354.3	14787.1	15882	11585.7	16509.9	15871.1	14206.3	0.9032094700661495	0.934816853266938	0.8618352621276525	0.8208978653584171	0.8903235405729324	1.0484150579730322	1.1516935988053214	1.345473953768998	0.9797060260830868	1.0092453814044025	1.0839742172207343	0.7907442443303275	1.126829488030009	1.0832302731980856	0.9696047677939124	1.022139978866154	0.8312369922672703	1.2599027531830276	0.12198456307248581	1.0450520859095989	0.7522071615582491	1.1522041292798986	0.16282539883864752
O55207	Synaptojanin-2 OS=Rattus norvegicus OX=10116 GN=Synj2 PE=1 SV=2	Synj2	0.67	1	1	0	792.196	1162.12		1141.52	1564.68	723.7239999999999	1045.88	1655.88	1086.5	920.6419999999999	1522.22	1579.91				0.6603998765618474	0.9687803328343667		0.9516075151766482	1.3043672006154934	0.603319431384211	0.8718789578570265	1.3803944321875292	0.9057410866558872	0.7674765628173486	1.2689711890743898	1.3170634148352534				1.1700339146791003	0.7200564084897014	1.1044734518898962	0.6646783024603529	1.1728458123270369	0.5613625111676696
O70277	Tripartite motif-containing protein 3 OS=Rattus norvegicus OX=10116 GN=Trim3 PE=1 SV=1	Trim3	6.99	5	5	0	6262.88	5883.61	4945.83	5437.75	4312.26	6037.07	4571.64	5718.26	5359.75	5487.02	4916.78	4821.24	4656.88	6115.97	5316.6	1.1765911180791833	1.1053386410472281	0.9291603303160155	1.0215760724036034	0.8101331679432049	1.134168775582846	0.8588622197863471	1.074274762867478	1.0069224135102226	1.0308323002712556	0.9237027817153397	0.9057539282451654	0.8748760388129083	1.148991515155766	0.9988159342634357	0.9236358785700244	0.5278807369713607	0.991294780288692	0.9784898736078331	0.9643987361817385	0.805429150731457	1.019153003595345	0.868090061872007
O88202	60 kDa lysophospholipase OS=Rattus norvegicus OX=10116 GN=Aspg PE=1 SV=1	Aspg	4.61	2	2	0				4727.97	3021.09	3743.65	3055.76	5843.78	2313.28		1679.77		3190.64	2317.03					1.423469464559728	0.9095720498833004	1.1271161748063174	0.9200102900447833	1.7594109919489433	0.6964687684094288		0.5057352949539642		0.9606191689885616	0.6975977964049743				0.9756463010029837	0.7908620469994662	0.43847882701295		0.7188474258899773	0.21013972929900018
O88272	Matrix metalloproteinase-23 OS=Rattus norvegicus OX=10116 GN=Mmp23 PE=1 SV=1	Mmp23	5.37	2	2	2	4015.21	5629.42	4022.43	2342.71	3497.09	2615.48	2591.97	1743.75	3125.75	3098.31	3602.79	3358.69	1746.86	3200.51	3590.68	1.250022570833502	1.7525614004501713	1.2522703145284562	0.7293367910812518	1.0887204983640038	0.8142560497616831	0.8069368732702179	0.542867460952458	0.9731142457761409	0.9645715744479485	1.1216272170006631	1.045633555513354	0.543835671879232	0.9963886666396855	1.117857109501231	0.6186612190185747	0.04249735512133854	0.8824627924799652	0.5436646373649141	1.1897642656422969	0.2165018838378072	1.0097891495018496	0.9357635969730907
O88377	Phosphatidylinositol 5-phosphate 4-kinase type-2 beta OS=Rattus norvegicus OX=10116 GN=Pip4k2b PE=1 SV=1	Pip4k2b	4.57	2	1	0	326.267			781.971	1196.01	788.802	700.9119999999999	763.052	1626.2		1220.61	554.496	981.25			0.3649694560252898			0.8747299926059083	1.3378831420303214	0.8823712997381307	0.7840556089386849	0.8535667822948979	1.819103155968352		1.365401244131429	0.6202714448234087	1.0976478734435773			2.826706347868464		1.1168797842114833	0.8646585501865107	0.9623664017019042	0.8035661218363841	1.063961286447112
O88422	Polypeptide N-acetylgalactosaminyltransferase 5 OS=Rattus norvegicus OX=10116 GN=Galnt5 PE=2 SV=1	Galnt5	3.55	3	3	3	676.495	1369.77	2033.8	1332.61	1185.41	1030.67	1650.14	1697.01	1401.51	1168.49	1090.73	1651.99	1608.73			0.49138182709120987	0.994952047383538	1.4772797432916764	0.9679603494482844	0.8610395223204771	0.7486419082596284	1.1986028103035338	1.232647505734786	1.0180068507329716	0.848749438115297	0.7922673490021291	1.1999465842857786	1.1685240640306906			0.8697631042642704	0.8898107259851312	1.3381444983923645	0.03697603854668792	1.1021560068645049	0.5944851244852685	1.3599919970467975
O88664	Serine/threonine-protein kinase TAO1 OS=Rattus norvegicus OX=10116 GN=Taok1 PE=1 SV=1	Taok1	1.1	1	1	0			1242.66	687.005	1078.75	689.127	581.161	1062.14	914.953	1228.8	1167.53	1720.28	992.0210000000001	447.51300000000003				1.262444611130771	0.6979429289346203	1.095924970834596	0.7000987136744682	0.5904137677638049	1.079050520066983	0.9295201296315422	1.2483639436028287	1.1861184530229578	1.7476688841968377	1.0078151429824398	0.4546379341581484		0.6585019232935797		1.0421087449417124	0.8935316909440818	1.6769074847589416	0.05294102388594178	0.8795946200265432	0.642732264587214
O88778	Protein bassoon OS=Rattus norvegicus OX=10116 GN=Bsn PE=1 SV=3	Bsn	0.48	2	2	0	3884.51	11031.1	12764.4	3561.07	5966.99	1853.56	6314.92	3686.4	8056.85	3784.02	10641.9	7228.85	2125.68	11755.2	7481.45	0.5818799064081274	1.6524028604839978	1.912042413935323	0.533430234009641	0.893824853775182	0.2776538918220956	0.9459430040274865	0.5522040326792622	1.2068752877310964	0.5668270138180831	1.5941026734400607	1.0828450850785278	0.3184160883750146	1.7608693698326994	1.1206832845834054	0.41118554509192734	0.1572925764437537	1.58660805755244	0.27292051315982135	1.9026087674689545	0.2152177706611448	1.876914709856769	0.44501463864528445
O89049	Thioredoxin reductase 1, cytoplasmic OS=Rattus norvegicus OX=10116 GN=Txnrd1 PE=1 SV=5	Txnrd1	15.03	7	7	0	12576.7	12731.5	13317.9	21823.2	15121	19600.2	22153.3	23658.5	17005.1	15120.5	19918.6	15533	18016.5	18733.5	15139	0.7243293779768362	0.7332447681595402	0.7670172798077163	1.2568626811058616	0.870863145689071	1.1288335313891231	1.2758741171479198	1.3625630402939544	0.9793740413171893	0.8708343492091527	1.147171129801093	0.8945914451417458	1.0376235608959161	1.0789177130987508	0.8718998189661296	1.4638909959845805	0.028471384946248634	1.1109305253924349	0.5114355397021292	0.894378576835195	0.483120540294682	0.91766823947199	0.5698235402187893
P00507	Aspartate aminotransferase, mitochondrial OS=Rattus norvegicus OX=10116 GN=Got2 PE=1 SV=2	Got2	41.86	18	18	11	102288	68493.8	80656.8	135195	75649.7	106398	103976	82535	76648.6	91888.5	113214	76611	101821	102013	74948.3	1.1019748312315547	0.7379012562119494	0.8689363714969232	1.4564903733414483	0.8149936003267025	1.146252914255582	1.1201600877144156	0.8891707013109688	0.825755005955097	0.9899383532733138	1.2196834285844795	0.8253499315215924	1.0969437205813795	1.0990121857737427	0.8074372384208504	1.2617104135960033	0.3462318226295322	0.8295213727534155	0.4311642171512555	0.888006248843551	0.6356283045613474	0.8787666351345516	0.6015200532277947
P02091	Hemoglobin subunit beta-1 OS=Rattus norvegicus OX=10116 GN=Hbb PE=1 SV=3	Hbb	68.71	10	10	0	1955820	1735550	1558210	829061	1392090	2345780	1121350	1968440	1438390	1251940	1300070	1868360	1431470	2745290	2230910	1.1654396974249634	1.0341845705974453	0.9285106967535625	0.49402327462999546	0.8295226290703221	1.3978101938959264	0.6681932921779524	1.1729597396484315	0.8571120074337584	0.746009640352491	0.7746894844266202	1.1133237788144639	0.8529884977517934	1.635871372081162	1.329361124941112	0.8699612159448946	0.5078441379906412	0.9915148707085788	0.8839534684370709	0.9679082079409564	0.9112096005717869	1.4030582025434588	0.3334993075974077
P02625	Parvalbumin alpha OS=Rattus norvegicus OX=10116 GN=Pvalb PE=1 SV=2	Pvalb	42.73	9	9	9	32846.7	20992	38385.3	47871.9	29406.4	11646.5	54843.3	16255.7	13995.6	12525	97811.4	14583.3	34291.8	67374.1	22526.6	0.9560398683937847	0.6109955921697562	1.117247003816394	1.3933650861657465	0.8559060966835327	0.3389843828222687	1.5962754649411008	0.4731402938087798	0.40735756048833077	0.36455410594160614	2.8469099782751948	0.42446322500424943	0.998101116976317	1.9609983863569156	0.6556618381560227	0.9642262317834837	0.7419389497410606	0.9569276512289033	0.8865835082695481	1.4047790942459246	0.9724909522984472	1.3966013980351937	0.5025579657834555
P02631	Oncomodulin OS=Rattus norvegicus OX=10116 GN=Ocm PE=1 SV=2	Ocm	11.01	1	1	1						753.008					1275.46		916.334	1869.59	1954.67						0.5562129583094378					0.9421246252434976		0.6768544888494151	1.3809815894728101	1.4438263381248393					1.6938199859762448		2.098514225612477
P02651	Apolipoprotein A-IV OS=Rattus norvegicus OX=10116 GN=Apoa4 PE=1 SV=2	Apoa4	41.94	15	15	15	35022.1	48168.3	50776.7	26395.5	32647.3	47805.4	32723.1	39310.2	31873.2	39803.7	33995.6	36269.5	27539.6	45353	43953.3	0.918995725430409	1.263957952300107	1.3324035466594593	0.6926298443153998	0.8566799006011687	1.2544352923579933	0.8586689268442446	1.031517406603672	0.8363671668971453	1.0444670695450693	0.8920599017032678	0.9517280649503662	0.7226515451690017	1.190083208472517	1.1533544481501794	0.7975704482667759	0.3077193828439898	0.9724684178114373	0.9935923397070291	1.0301418273775318	0.7616164128359064	1.093569194427234	0.7070868758648401
P02680	Fibrinogen gamma chain OS=Rattus norvegicus OX=10116 GN=Fgg PE=1 SV=3	Fgg	33.48	14	14	14	87462.9	111663	73152.1	122773	132244	92152.8	95072.5	109593	106571	109617	91032.5	86419.1	111217	131288	108157	0.8364773249731303	1.0679221422851821	0.6996117545172518	1.1741759148041757	1.2647546258327436	0.881330571394087	0.9092539863017113	1.048125084759141	1.0192232935303023	1.0483546158608923	0.8706162508402591	0.8264946348061345	1.0636566893109725	1.2556116369463206	1.0343914738376943	1.275056376203733	0.20916423741888315	0.8964964694509717	0.44838930570761754	0.8268824073983393	0.2354960070120522	1.0100590546758388	0.8929591094467632
P02696	Retinol-binding protein 1 OS=Rattus norvegicus OX=10116 GN=Rbp1 PE=1 SV=2	Rbp1	25.19	3	3	3		1958.86		3940.83	2004.28	2402.2	5339.71	3194.24	2035.24		2387.65	1107.32	2905.69	3027.09	3181.89		0.7019955203822608		1.412272958040914	0.7182726593997313	0.8608750186650739	1.9135887710915336	1.1447179334030162	0.7293677766163954		0.8556607436165448	0.39682962520531584	1.0413104375093327	1.0848164849932806	1.1402920710766016	1.4204367165936649		1.2661791643056266	0.5899536334995001	0.6280412492168136	0.29128840221916236	1.0919290166532691	0.5594377501999618
P02770	Albumin OS=Rattus norvegicus OX=10116 GN=Alb PE=1 SV=2	Alb	55.43	36	36	36	2035680	2624430	2366820	1248900	1985250	1979890	1825150	1466620	1685140	2278330	1999170	2191570	1214530	2452220	2321050	1.0289960319800504	1.3265975282015854	1.1963807614217474	0.631294282175924	1.003504663055291	1.0007952889240852	0.9225772752929678	0.7413474418487097	0.8518049857201829	1.1516508142444333	1.0105409481124525	1.1077953478967808	0.613920926039815	1.2395487746316312	1.1732449304543424	0.7420082454215424	0.13852344629304011	0.9545208705725311	0.8739619707573419	1.2407020276023968	0.2106270546074405	1.1483993218310562	0.6976179632011444
P03994	Hyaluronan and proteoglycan link protein 1 OS=Rattus norvegicus OX=10116 GN=Hapln1 PE=1 SV=2	Hapln1	31.36	13	13	13	44932.2	55341.9	67027.2	3767.32	16007.1	18198.6	9451.06	13672.6	19639.8	24608.6	8616.64	25384	6601.72	6605.51	23728.5	1.961632241432377	2.4160948126761315	2.926247024916123	0.1644721686405968	0.6988316497263033	0.7945072911838561	0.41261064474278764	0.5969129707472218	0.857426631575654	1.0743525395265043	0.3761818659405922	1.1082046464789053	0.28821528438200117	0.2883807467051242	1.0359294813258235	0.22697384897786216	0.03190615268109205	1.1261537797099097	0.636547544029582	1.5434442664818337	0.43894351189124614	0.9726835000218577	0.9777499837327837
P04157	Receptor-type tyrosine-protein phosphatase C OS=Rattus norvegicus OX=10116 GN=Ptprc PE=1 SV=2	Ptprc	9.19	8	8	0	8771.36	8255.7	8356.67	9011.42	14956.7	8524.51	9117.42	8405.67	11934.6	14728.9	8525.69	14994.8	10070.9	9224.05	11433	0.8417198516371712	0.7922359336706046	0.8019252467782418	0.864756560606364	1.4352792845102331	0.8180315586727237	0.8749285640668923	0.8066273993213162	1.1452716273586974	1.4134190732997767	0.8181447941829447	1.4389354480182153	0.966426694817313	0.8851610237744031	1.0971369392851027	1.2800573438182645	0.30038364329902634	0.9065960496272542	0.7331118870088286	1.1771712539120411	0.5573569698326519	0.9456898379724881	0.8966306760752822
P04182	Ornithine aminotransferase, mitochondrial OS=Rattus norvegicus OX=10116 GN=Oat PE=1 SV=1	Oat	19.13	7	7	7	44668.9	32792.7	40368	38940.2	37622.2	34643	43595.5	45331.3	43595.8	40717.1	36761.7	38598.5	41840.2	34179.4	30239.3	1.1475263138605	0.8424314490066515	1.0370378997002536	1.0003582843318424	0.966499387388597	0.8899649217032275	1.1199510938461754	1.164543106982811	1.1199588007271186	1.0460061401576792	0.9443934838835417	0.9915801469376794	1.0748581334482399	0.8780552216858614	0.7768356163398207	0.9437815285802548	0.6285188287048045	1.1916921300584324	0.008900741530224165	1.0438099228994275	0.39658675264941173	0.9555192463675326	0.6246433036255742
P04218	OX-2 membrane glycoprotein OS=Rattus norvegicus OX=10116 GN=Cd200 PE=2 SV=1	Cd200	11.15	3	3	1	4037.7	5961.75	5125.88	3463.94	2982.05	4449.68	4281.17	3579.21	3875.54	4043.62	4854.87	4008.33	3075.66	4526.45	4246.76	0.968852524314694	1.4305313759895801	1.2299630426565136	0.8311779015465839	0.7155476311099472	1.0677077792784526	1.027273537291116	0.8588371210224623	0.9299419749071426	0.9702730377119111	1.1649337629639842	0.9618051461937038	0.7380094992034406	1.0861288626406733	1.0190168031697924	0.72035915910595	0.11322053749194613	1.0771177908288339	0.5403300345661455	1.184582499286414	0.24730787280936495	1.08748429421963	0.6419652488411738
P04638	Apolipoprotein A-II OS=Rattus norvegicus OX=10116 GN=Apoa2 PE=2 SV=1	Apoa2	26.47	3	3	3	2595.75	4174.54	3642.19	1433.63	1163.36	2390	2135.43	1437.17	1418.76	3266.02		4690.87	2238.48	3004.4	5307.13	0.9342576032071795	1.5024928189896944	1.3108903784359653	0.5159894934742979	0.418714408270097	0.8602044386651869	0.7685800688112134	0.5172636038144129	0.5106375102094647	1.1754999584808676		1.6883293703771403	0.8056696367628652	1.0813381654919196	1.9101325450096962	0.47894353698638553	0.040663500317474795	1.0008762800807702	0.9128005378279174	2.3932943519036534	0.06047604039566631	2.115506548037995	0.0922563293018924
P04762	Catalase OS=Rattus norvegicus OX=10116 GN=Cat PE=1 SV=3	Cat	15.94	8	8	8	14475.1	14347.8	11772.9	9915.39	13742.5	23586.4	13919.1	16070.8	17438.9	17912.9	19399.3	17078	13271.2	25609.7	18222	0.879902532800939	0.8721643069907158	0.715643037244107	0.6027299828470339	0.835369742317283	1.433754039671993	0.8461047829935233	0.9769008590018258	1.0600639912167995	1.0888771808008193	1.1792314529478383	1.038125847501878	0.8067206784967165	1.5567450238182954	1.1076665413502296	1.163772853349361	0.7450415673769346	1.0039054455046315	0.8168684513142352	1.151254469058589	0.46830736972609166	1.2086730481080363	0.5270912682901367
P04897	Guanine nucleotide-binding protein G(i) subunit alpha-2 OS=Rattus norvegicus OX=10116 GN=Gnai2 PE=1 SV=3	Gnai2	31.27	10	10	0	49375.1	57472.7	58546.4	65937.9	83837.5	76252.3	64131.3	57046.4	75427	69523.7	77456.4	69498.2	75330.8	67971.6	65349.9	0.7310084752889285	0.8508951029514473	0.8667914515141383	0.9762241239562824	1.2412313706106024	1.1289309299682222	0.9494770406803605	0.8445836440781352	1.1167121943169334	1.0293126278922955	1.1467578772573497	1.0289350951658836	1.1152879336000379	1.0063334692780155	0.9675186634413694	1.366599917046668	0.024533248626667153	0.8698256895061975	0.2570993814898327	0.9577511959817312	0.6404724953405363	0.9231271211448863	0.39942407462044255
P04904	Glutathione S-transferase alpha-3 OS=Rattus norvegicus OX=10116 GN=Gsta3 PE=1 SV=3	Gsta3	28.51	9	9	2	23947.5	31063.2	25322.1	9886.54	20259	16614.6	14702.2	8195.31	14322.8	20799.9	18422.6	29482.4	13641.9	28538	27804.6	1.1855094336633691	1.537768729085373	1.2535583434666333	0.489428392787984	1.0029120207364526	0.8224977570328181	0.7278253176993669	0.4057048675976927	0.7090433037466836	1.0296890142709976	0.9120019247356419	1.459511987766444	0.6753356777572739	1.4127599214066282	1.3764533082466444	0.5820802959687699	0.06439667442382452	0.7959837160453327	0.4874493826242948	1.4693048395492403	0.18691634185289424	1.4966700270786186	0.29019066858595316
P04905	Glutathione S-transferase Mu 1 OS=Rattus norvegicus OX=10116 GN=Gstm1 PE=1 SV=2	Gstm1	36.24	8	6	1	24408.5	26604.4	21433	9229.9	18469.7	17256.1	17607.1	13575.7	16233.9	23310.8	16371	24603.1	12811.1	19303	25503.6	1.2769473728632965	1.391827383354335	1.1212820551274776	0.48286853173242683	0.9662549887364331	0.9027646746365541	0.9211274797198249	0.7102220312505994	0.8492875824538775	1.2195204465387768	0.8564600627299928	1.2871280049692921	0.6702214592657877	1.0098496482119022	1.3342382784094216	0.6205416731657692	0.08696957943487527	1.054742780114646	0.7130557102307487	1.4299610505453146	0.20394814245452825	1.2816550515285046	0.44150064541458595
P04906	Glutathione S-transferase P OS=Rattus norvegicus OX=10116 GN=Gstp1 PE=1 SV=2	Gstp1	21.43	4	4	3	8872.62	7994.17	10544.8	4601.84	5842.97	2571.56	4328.19	2939.17	3335.15	4139.99	4890.52	3446.09	2049.98	5166.73	3968.7	1.7818299780647269	1.6054166363200155	2.1176429005972226	0.924157291336424	1.1734052745336616	0.5164294986590351	0.8692019598224615	0.5902541996195603	0.669776261278244	0.831406990369044	0.9821309989974898	0.6920556125596582	0.41168401424079115	1.0376004384912647	0.7970079451104048	0.4748491422788682	0.03652961366407788	0.8145519833870732	0.5777539146469796	0.9585314492442977	0.9914502329428296	0.859334053964354	0.6749991828559454
P04961	Proliferating cell nuclear antigen OS=Rattus norvegicus OX=10116 GN=Pcna PE=1 SV=1	Pcna	15.71	4	4	4	3043.41	2802.83	2636.22	3392.2	3881.79	2308.53	3792.39	4365.92	3328.38	3081.63	1949.42	2484.59	2769.92	3396.33	2798.42	0.9917268386022066	0.9133313405158762	0.8590397371566463	1.1053836919463382	1.2649216913980237	0.7522585385203939	1.2357897705030285	1.4226804929963908	1.084587280408099	1.0041812235754362	0.6352388057172427	0.8096295227795981	0.9026072743340608	1.1067294954507714	0.9118942960958881	1.1296864353029663	0.5667831301219397	1.1987128646744278	0.31875975769723314	0.7843072594682818	0.3103761350525329	0.9355232235361888	0.7910284817425081
P05197	Elongation factor 2 OS=Rattus norvegicus OX=10116 GN=Eef2 PE=1 SV=4	Eef2	30.89	29	29	1	60532.5	48656.3	55167.3	92212.9	74701.8	64444.1	93220.2	95599.9	75181.5	60073.8	71719.5	64048.8	83424.6	74876	50293	0.8532496573328513	0.6858459720329478	0.7776232572746642	1.2998079598012386	1.052976256591867	0.9083865071180606	1.3140065866517965	1.3475501906588172	1.059737977330686	0.846783946882786	1.0109385668704156	0.9028144658254711	1.1759304731033775	1.05543173241572	0.7089164501092982	1.407667862647021	0.05123341413213539	1.1410916723288675	0.3471606247815475	0.8464864962992545	0.24417297264627946	0.9016021867333337	0.5684512160041383
P05370	Glucose-6-phosphate 1-dehydrogenase OS=Rattus norvegicus OX=10116 GN=G6pdx PE=1 SV=3	G6pdx	19.81	11	11	11	25584.8	22775.4	19652.9	22140.2	26229	22429.4	23343.6	27453.6	24669.8	23412.2	22726.5	24162.9	20556.8	26110.1	20623.3	1.0906626159339872	0.970899805468205	0.8377897550377199	0.9438216616624583	1.1181244236160748	0.9561500608888782	0.9951217848611917	1.1703282883901889	1.0516567885059986	0.9980461561853011	0.9688152317400862	1.030047986404089	0.8763223970182212	1.1130557975164157	0.8791572467711842	1.0409553453672897	0.670948953397261	1.0659391569889798	0.4223270341433328	0.9929800871768649	0.9431951444415703	0.9504453477893628	0.6026553155600476
P05426	Large ribosomal subunit protein uL30 OS=Rattus norvegicus OX=10116 GN=Rpl7 PE=1 SV=2	Rpl7	23.85	7	7	1	53239.3	51103.1	49959.7	66276.8	56574.6	32058	32773.6	40506.3	37926.4	31893.1	37235	41865.2	39499.1	38262.2	34646.3	1.240395005612605	1.1906247830328631	1.163985295860465	1.5441489972254612	1.318102440951156	0.7469028159635624	0.7635752114686944	0.9437354025286934	0.8836276423782037	0.7430608958702194	0.8675190701978678	0.9753957131099174	0.9202691689446113	0.891451273471864	0.8072062833838161	1.0039357857086846	0.8621227232972543	0.7178796122120413	0.2743865861993687	0.7165046149555805	0.2772177411821274	0.7256344676307569	0.2838872513897009
P05540	T-cell surface glycoprotein CD4 OS=Rattus norvegicus OX=10116 GN=Cd4 PE=1 SV=1	Cd4	1.97	1	1	1	786.7539999999999			1063.93	1736.85	1094.82	1109.35	708.4989999999999	975.576	1580.28	1328.69	1532.18	1538.74	1667.02		0.6242969091012847			0.8442387461647859	1.378207275174408	0.8687502599570749	0.8802799555026224	0.5622008096575944	0.7741289925356528	1.2539674657066608	1.0543283671310042	1.2157996504457638	1.221005073899225	1.322796494723921		1.6504947332118216		0.7170718246226512	0.19384456805424446	1.1400426121778415	0.4083300754846706	1.234377246123832	0.3371821669818855
P05545	Serine protease inhibitor A3K OS=Rattus norvegicus OX=10116 GN=Serpina3k PE=1 SV=3	Serpina3k	24.04	10	7	7	323718	379200	239916	200274	234175	345608	306763	195265	218570	299011	189605	368433	87016.3	425117	256001	1.1934532058529266	1.3979990475025477	0.8844998404024821	0.738351427319423	0.8633344592534523	1.2741552078303282	1.1309450997073418	0.7198847152177874	0.8058034066788814	1.1023657520906758	0.6990179572830183	1.358304280243951	0.3208035456677108	1.5672815429249487	0.9438005120245245	0.8273534895856535	0.3979921088382315	0.9237760830298298	0.753414562788848	1.0987004795803381	0.7564501740305161	0.9847156041161095	0.7357679795892278
P05712	Ras-related protein Rab-2A OS=Rattus norvegicus OX=10116 GN=Rab2a PE=2 SV=1	Rab2a	32.55	7	7	0	21615.4	18303.9	20526.9	18727.2	20245.1	20154.4	21853.1	19581.6	20043.2	16959.8	20127.8	19104.9	19017.1	17858.1	13567.7	1.1270300765208758	0.9543679884540864	1.0702755293788857	0.9764389115640583	1.0555824366966506	1.050853325602688	1.1394237888365863	1.0209874509100538	1.0450553415492296	0.8842864204122407	1.049466397762562	0.9961322440909575	0.9915543394156549	0.9311239120958876	0.7074218367095815	0.9781706707783119	0.7317439186275327	1.0397654528326454	0.4097886688228839	0.9503743655573539	0.40386174189283874	0.8531323412265525	0.18922451316155278
P05942	Protein S100-A4 OS=Rattus norvegicus OX=10116 GN=S100a4 PE=2 SV=1	S100a4	35.64	4	4	4	406714	274310	324809	160970	297194	226028	246820	210775	232848	366586	225004	294616	158699	240326	307718	1.535381260008703	1.0355444696592377	1.2261826533686244	0.6076759625279703	1.1219335901567844	0.853275656695484	0.9317672924840257	0.7956942349619986	0.8790217588539033	1.3838945169862613	0.849409966283428	1.1122014125373703	0.5991027370145142	0.907251869109132	1.1616626193525623	0.680224251938443	0.128492389301647	1.0091363243066274	0.8464062778678576	1.2952592254805668	0.29955825045929235	1.0329600463027924	0.9220741854396486
P06685	Sodium/potassium-transporting ATPase subunit alpha-1 OS=Rattus norvegicus OX=10116 GN=Atp1a1 PE=1 SV=1	Atp1a1	22.68	24	24	21	22498.1	20336.4	21707.8	18889.7	25237.2	24815.5	17690.9	16591.2	22807.7	26341.9	22164	26380	18986.4	20846.6	24585	1.0230178756778254	0.9247225644358649	0.9870819065449571	0.8589392333659919	1.1475683160825323	1.1283930684761414	0.8044282377991406	0.7544234481554416	1.0370957904488443	1.1978004622309313	1.0078259140337773	1.1995329187967445	0.8633363081668882	0.947922022175444	1.1179119336094754	1.0681738952593878	0.585540955437817	0.8280796723061573	0.23279317588919776	1.0862096474738336	0.4697454637459243	0.9343742022325885	0.6176165438875982
P06686	Sodium/potassium-transporting ATPase subunit alpha-2 OS=Rattus norvegicus OX=10116 GN=Atp1a2 PE=1 SV=1	Atp1a2	15	15	9	9	15486.3	16065	17187.6	25019	10064.2	23806.7	16626.5	6975.77	10739.8	16142.4	26144.9	16866.7	18993.5	24191.5	18048.8	0.8854081323098643	0.9184945174481942	0.9826776450726786	1.4304272849073372	0.5754069419546913	1.3611156818259524	0.9505975159883225	0.3988301587288883	0.6140334527538198	0.9229197571401014	1.4947990855419417	0.964330624179487	1.0859275205199053	1.383116098278742	1.0319155833500757	1.2082730632000311	0.7240298838489719	0.5831572137157646	0.2480270871553265	1.00448463998071	0.8718814320366061	1.0398013920893057	0.7439781479897508
P06757	Alcohol dehydrogenase 1 OS=Rattus norvegicus OX=10116 GN=Adh1 PE=1 SV=3	Adh1	5.32	2	2	2	8978.38	6779.14	8235.3	2384.1	5255.98	7183.69	4062.37	1888.66	3033.62	6194.38	4431.78	10117	3240.67	6645.52	3726.66	1.6392430369809117	1.2377130441926916	1.503573939001123	0.43528112248158257	0.9596195101467003	1.311574450215897	0.7416941292460495	0.3448253197374547	0.553868343937997	1.1309494901545514	0.8091397898542125	1.8471285248715117	0.5916708507161572	1.2133171448654867	0.680401303597674	0.6178419210413781	0.16619635454461532	0.6060975042111421	0.31941566722421905	1.3993174475858707	0.4077626498559176	0.9183122781856439	0.9275125070762277
P06761	Endoplasmic reticulum chaperone BiP OS=Rattus norvegicus OX=10116 GN=Hspa5 PE=1 SV=1	Hspa5	36.85	23	21	0	151171	178828	184798	198807	216863	166488	251464	252206	222869	175076	215412	197234	190054	181584	164879	0.769257256339024	0.9099942226789197	0.9403735005850259	1.0116604862109289	1.1035412637440365	0.8472002043604356	1.2796138591928103	1.2833896421419444	1.1341037332757071	0.8909015843700906	1.0961576235025356	1.0036560299050152	0.9671194779174369	0.9240185593471322	0.8390125564289574	1.130849635875889	0.2918798095896514	1.2480099904149733	0.06182658895678948	1.0095575427976597	0.9096179404758681	0.9216003215621874	0.4302836407378375
P06765	Platelet factor 4 OS=Rattus norvegicus OX=10116 GN=Pf4 PE=1 SV=1	Pf4	21.9	2	2	2	5115.07	3623.93	4607.89	1869.47	3022.26	2657.05	3097.34	1884.38	2673.14	5101.33	2853.85	7020.8	2138.87	3762.22	5865.18	1.3876323454888684	0.9831111765405898	1.2500429531667605	0.5071557262991659	0.8198882385729204	0.7208129162613998	0.8402561781122236	0.5112005581922269	0.7251778622814767	1.3839049148912388	0.7742014418519017	1.9046247991148209	0.5802394091959202	1.02062692452794	1.5911245555025446	0.565583443034295	0.030194426606038365	1.0140526018773894	0.9532283561829167	1.98389408619671	0.10011022398875669	1.5586982267333265	0.3055990966537462
P07154	Procathepsin L OS=Rattus norvegicus OX=10116 GN=Ctsl PE=1 SV=2	Ctsl	5.69	2	2	1	6991.54	4552.65	4154.09	4630.67	4451.14	3319.5	4287.18	3839.23	6087.67	7373.53	4700.29	3775.76	4499.06	4038.67	3689.02	1.4898863474925415	0.9701626651512998	0.8852301463276033	0.9867886063361272	0.9485310413410996	0.7073803097030827	0.9135914192356869	0.8181339678931666	1.297273050149169	1.5712878249751383	1.0016245205284842	0.8046086091774399	0.958742719136241	0.8606343230572524	0.786124449495667	0.7899789021472416	0.31597623827952526	1.1461756862783046	0.5057953683614944	1.2780569149549523	0.3877681568896049	0.9859240676992995	0.9571305913953115
P07314	Glutathione hydrolase 1 proenzyme OS=Rattus norvegicus OX=10116 GN=Ggt1 PE=1 SV=4	Ggt1	1.76	1	1	1	501.78	467.66	1756.28	342.611			527.866		192.47	361.61199999999997						0.8463190065053459	0.7887710681619237	2.962200854448581	0.5778592234401592			0.8903165305272249		0.3246263684923351	0.6099069484244313						0.37708678807801244		1.051244706095251		1.0554593985598828
P07632	Superoxide dismutase [Cu-Zn] OS=Rattus norvegicus OX=10116 GN=Sod1 PE=1 SV=2	Sod1	38.31	5	5	5	57255.5	61473.8	58137.8	36971	50479.1	43899.9	43981.5	30170.5	36355.9	38193.2	52313.2	45082.7	30113.7	40679.5	53876.3	1.2648795935571935	1.3580696205328082	1.2843712278175792	0.8167575770607715	1.1151764195777334	0.9698297573019437	0.971632451800014	0.6665219896327392	0.8031688836077926	0.8437582292120163	1.155695071280072	0.9959599907862281	0.6652671728742786	0.8986851817923143	1.1902268331665153	0.7426480108510852	0.03008958779826606	0.8413239436619717	0.27947302107353345	1.03227331556909	0.817061949214305	0.949139703083365	0.7245228480021845
P07872	Peroxisomal acyl-coenzyme A oxidase 1 OS=Rattus norvegicus OX=10116 GN=Acox1 PE=1 SV=1	Acox1	5.3	3	3	0	2653.22	2695.26	1396.43	1686.67	1565.26	2921.61	2533.16	2537.81	2140.55	1695.28	2823.42	2826.1	1747.73	3571.44	2303.63	1.133933203922665	1.1519002597615737	0.5968062746224313	0.7208490502333925	0.6689608425882477	1.248637726201558	1.082621959298037	1.084609276368706	0.9148282915312944	0.724528792164244	1.2066732825093023	1.2078186609500319	0.74694487396136	1.5263620814774361	0.9845254244097245	0.9152887140080445	0.783273700232062	1.1681336801899718	0.3992237956667572	1.189722590280455	0.511481713563529	1.23475348017507	0.5086078045397707
P07895	Superoxide dismutase [Mn], mitochondrial OS=Rattus norvegicus OX=10116 GN=Sod2 PE=1 SV=2	Sod2	16.67	4	4	4	24910.6	11436.2	22890.2	30042.9	25451.2	31710.4	36162.4	35358	27770.5	42030.1	28395.7	31789.5	24152.6	21569.6	27057.3	0.8881265580166912	0.407729759330987	0.8160941341562895	1.071106170459148	0.9074003297148368	1.130556807356406	1.289281986047016	1.2606030701128905	0.9900893025219193	1.4984804880692288	1.0123792804458567	1.1333769245249654	0.8611019206744894	0.7690113688870128	0.9646618996822646	1.4721289059202862	0.16160558146206058	1.1385983521492584	0.3016848916644533	1.172133318808089	0.32784724273208166	0.8345842244379591	0.12394132185443629
P07936	Neuromodulin OS=Rattus norvegicus OX=10116 GN=Gap43 PE=1 SV=1	Gap43	7.52	1	1	1	427.48		341.50300000000004		612.201	801.418		421.583	285.21		1149.87	599.571	237.292			0.7890112810820389		0.6303212302876381		1.12995577638651	1.4791986592640718		0.7781270302994507	0.5264197330340794		2.1223458448998875	1.1066442472387927	0.43797619750753053			1.8382968154042414	0.07787776389255514	0.4999883278309078	0.11218205475131025	1.2375618890238458	0.6966120522603283	0.33572270887700295
P08010	Glutathione S-transferase Mu 2 OS=Rattus norvegicus OX=10116 GN=Gstm2 PE=1 SV=2	Gstm2	45.87	11	11	4	30879.7	36357	28661.3	19813.3	27569.6	30643.7	25126.2	17081.2	20068.5	28686.5	25231.6	27994.6	17265.7	30957.4	29824.5	1.1692108356000899	1.3766001078350005	1.0852146401158318	0.7501991615525817	1.0438791521018738	1.160275070123041	0.951363688683989	0.6467525307905275	0.7598619045599666	1.0861687981243981	0.9553544924182302	1.059971102643169	0.6537383304961016	1.172152822793169	1.1292573621620312	0.813641577509437	0.21737228949690549	0.7981367892487947	0.26859297960502554	1.0498048101544857	0.6664586467017426	1.0002691389859355	0.9469616518604144
P08050	Gap junction alpha-1 protein OS=Rattus norvegicus OX=10116 GN=Gja1 PE=1 SV=2	Gja1	8.12	3	3	3	1960.46	1710.61	3567.66	12195.9	9434.54	3607.41	6494.97	9924.83	6311.3	1739.35	5880.13	1675.02	8581.78	4872.27	3023.6	0.3631385741363004	0.31685853131576097	0.660842335677909	2.2590625344607416	1.7475722040908213	0.6682052802531199	1.203071801953647	1.8383892631041583	1.169050367233421	0.322182079167121	1.0891841832713158	0.3102661489904338	1.5896143521170645	0.9024969551059815	0.5600653891222048	3.486502466592897	0.05279394173226182	0.9006749782568642	0.9874197049212081	0.3682762200425155	0.12787262165187682	0.6528943630301314	0.45357313002474137
P08082	Clathrin light chain B OS=Rattus norvegicus OX=10116 GN=Cltb PE=1 SV=1	Cltb	20.09	5	5	5	14623	15845.1	18231.1	13537.4	11791	16086.2	10813	10946.5	11754.1	15630.2	11466.4	17265.2	9582.41	13250.9	11199.1	1.0857501828641003	1.1764904754496313	1.3536497407381316	1.0051449446423082	0.8754756483724685	1.1943920256847769	0.802859654469638	0.812771960385822	0.8727358424675459	1.1605342616564633	0.8513742663470506	1.2819321655737719	0.7114889837775275	0.9838724679008348	0.8315273796699273	0.8504164339455268	0.20781424836522902	0.8092218686163817	0.09436326547068913	1.071163309557499	0.7043355484109094	0.821749093314918	0.2035747225494886
P08289	Alkaline phosphatase, tissue-nonspecific isozyme OS=Rattus norvegicus OX=10116 GN=Alpl PE=1 SV=2	Alpl	14.89	6	6	6	5107.56	8418.94	9612.85	2039.99	4458.93	9521.98	4992.53	5666.15	8680.92	4361.38	6463.58	2628.52	4608.33	4601.34	2457.36	0.9162050964621536	1.5102075618904298	1.724373705159844	0.3659377931403309	0.7998524522018323	1.7080732491464998	0.8955707676934183	1.016406171894022	1.55720209767095	0.7823537234233385	1.1594508801445007	0.47150957015731576	0.8266521454822725	0.8253982642504769	0.4408065212826159	0.6923660344823861	0.3429372305063738	1.2071481627124567	0.5052947840028934	0.8397455823330772	0.9244598027868067	0.728238113963635	0.7477642976412684
P08461	Dihydrolipoyllysine-residue acetyltransferase component of pyruvate dehydrogenase complex, mitochondrial OS=Rattus norvegicus OX=10116 GN=Dlat PE=1 SV=3	Dlat	10.13	6	6	0	18546.8	15263.8	16848.5	14898.1	14545.4	14400.1	17021.8	13676	14063.5	17471.1	20205.5	17031.7	12766.1	20329.7	15712.4	1.145899279390231	0.9430617368363603	1.0409711653118763	0.9204672533420105	0.8986759645029151	0.8896987196253405	1.0516783679084603	0.8449607773276683	0.8689021564746756	1.0794380108781387	1.2483807389802721	1.0522900315305388	0.7887433298802827	1.2560543371481645	0.9707781308630634	0.8654634606615595	0.06855229477558675	1.020931219151712	0.829310470367289	1.2478058371119158	0.015661584746711418	1.1132343147004349	0.5447839124469153
P08494	Matrix Gla protein OS=Rattus norvegicus OX=10116 GN=Mgp PE=1 SV=2	Mgp	23.3	2	2	2	33852.5	31367.2	33556.4	7068.38	33724.6	9935.32	9457.65	11726.4	16833.6	19444.7	18688.5	41861.4	18403.1	23621.4	49416.5	1.414616738214104	1.3107618684265399	1.4022434122799723	0.2953710556105992	1.409272096582981	0.4151737677132664	0.3952130564705892	0.4900188086254743	0.7034367424680877	0.8125484998021354	0.7809486718001413	1.7492899231984609	0.769022473821076	0.9870830166176985	2.064999868368873	0.5135685656753001	0.1298801417864212	0.7494367049556163	0.8824441304676499	1.576922546192165	0.31662483512733663	1.802563854889677	0.25921173422329313
P08644	GTPase KRas OS=Rattus norvegicus OX=10116 GN=Kras PE=1 SV=3	Kras	24.87	5	3	3	3576.29	3239.17	3257.06	3040.07	4253.3	4327.51	4437.96	3844.39	4354.06	5245.54	6346.04	3966.09	5011.29	3372.97	4413.6	0.8557718598957904	0.7751022806927423	0.77938318592513	0.7274595623155269	1.0177738527062306	1.0355315931922837	1.061961217726505	0.9199256157819353	1.0418847532772413	1.2552073578926106	1.5185464416401024	0.9490472573013082	1.1991535820017882	0.8071193360361447	1.0561321036146567	1.153721213757828	0.3327642625261664	1.0873883905521784	0.48680520248773235	1.3387686646794392	0.18407937450404963	1.101281486427878	0.5897760034621593
P08649	Complement C4 OS=Rattus norvegicus OX=10116 GN=C4 PE=1 SV=3	C4	22.8	41	8	8	35250.8	36135.6	20254.7	27127.3	38669.2	29685.9	26239.3	28969.7	25168.4	14444.3	28958.7	22514	31491.7	48256.7	30728.2	1.1911884468043645	1.2210874430748746	0.6844430377037787	0.9166806527226625	1.3067023808585145	1.0031403858349224	0.886673522650089	0.9789386892606238	0.8504858699533334	0.4880990866072906	0.9785669793160311	0.7607888811418028	1.0641616420117843	1.630681389384189	1.038361592675737	1.041916781880619	0.7868400429039564	0.8418033061590409	0.22831730325928457	0.6903575946980804	0.15734955103876738	1.157036270558763	0.497181436263088
P08661	Mannose-binding protein C OS=Rattus norvegicus OX=10116 GN=Mbl2 PE=1 SV=2	Mbl2	4.92	1	1	0	3740.29	5610.8	3189.23	1068.35	1609.17	2809.04	1428.28	1405.43	2869.94	3241.37	1804.5	2874.69	2584.1		1934.21	1.4477447787356166	2.17175844774865	1.2344473505228177	0.413523586235879	0.6228574430319553	1.087288149651363	0.5528407991285452	0.543996306269941	1.1108605616902687	1.2546290510763243	0.6984633419409778	1.112699132415799	1.0002211814406654		0.7486698701111991	0.4375135562728862	0.055115270543193706	1.0395675979119885	0.8800943656708295	1.44362952378175	0.2789103478383476	1.235284950861742	0.5124777122449454
P08753	Guanine nucleotide-binding protein G(i) subunit alpha-3 OS=Rattus norvegicus OX=10116 GN=Gnai3 PE=1 SV=3	Gnai3	20.9	7	3	1	3963.29	4125.61	4150.98	3572.13	4642.95	1770.32	3878.6	3008.01	4642.05	4677.78	4992.74	5143.45	5224.19	7468.3	2733.06	0.9289910250203693	0.9670386630133767	0.9729853644419288	0.837303530704544	1.0883026171736925	0.4149611538429083	0.9091397777210359	0.7050743935395899	1.0880916581163138	1.0964667326942472	1.170293026818678	1.2056192929715006	1.2245446644078941	1.750561698023517	0.6406264015104044	0.8158086517188079	0.3873241614373232	1.1545516454022873	0.5513485984083526	1.4835630019828947	0.17971598673625613	1.544810423217898	0.3552096846565652
P09495	Tropomyosin alpha-4 chain OS=Rattus norvegicus OX=10116 GN=Tpm4 PE=1 SV=3	Tpm4	41.94	14	14	14	369500	325058	406470	754330	496726	585103	689076	642010	512302	463645	742042	467207	652580	525984	353457	0.6940713719508759	0.610591209806787	0.763516077285176	1.4169387226081305	0.9330535759233309	1.099061547882472	1.2943651547995176	1.2059560527907491	0.9623116427420233	0.8709139952589008	1.3938568578759725	0.8776048808526465	1.2258108143645536	0.9880120067772923	0.6639360890815716	1.66767693464653	0.02205142591066566	1.0039370228830946	0.9450256535631494	0.9110834083540698	0.6278643666065613	0.834361839034637	0.41451485339009264
P09527	Ras-related protein Rab-7a OS=Rattus norvegicus OX=10116 GN=Rab7a PE=1 SV=2	Rab7a	36.71	7	7	0	47184.4	44751.9	47136.2	41516.9	45165.3	41581.7	43941.6	39043.7	47805.2	45213.6	44985.5	47786.8	44753.9	45672.2	53352.9	1.0409979940925893	0.9873313665497951	1.0399345895920498	0.9159597159430368	0.9964519354403156	0.9173893551885755	0.9694542572803495	0.8613951514049735	1.0546942910621953	0.9975175461742588	0.9924851277806263	1.0542883441159314	0.9873754912178673	1.0076353325632106	1.1770895015942242	0.9222808247496808	0.06841846765861587	1.019698449836626	0.8080351957394328	1.0757968532065532	0.09602694740689896	1.1209623284493924	0.14603598373049048
P09811	Glycogen phosphorylase, liver form OS=Rattus norvegicus OX=10116 GN=Pygl PE=1 SV=5	Pygl	10.59	9	4	4	2862.68	3156.9	3399.33	2012.6	2043.08	4014.55	3743.37	2505.3	2839.64	3659.65	4028.42	3418.49	2241.49	4723.94	3598.14	0.8899969697962054	0.9814689151248623	1.0568395347497221	0.6257101392442895	0.6351862621918032	1.2481092315925484	1.163800339830516	0.7788888064437637	0.8828339162295809	1.1377720913670697	1.2524213649679425	1.0627963101983562	0.696871221313069	1.4686560445104189	1.118648852439853	0.8568114569520253	0.42457464902492914	1.1261525384034903	0.5682860615438312	1.3762383476059543	0.18500088754133215	1.3089552590198792	0.42624666194114935
P0C089	Phosphatidylglycerophosphatase and protein-tyrosine phosphatase 1 OS=Rattus norvegicus OX=10116 GN=Ptpmt1 PE=1 SV=1	Ptpmt1	12.95	2	1	1	2652.6	1863.61		1697.37		1277.03	1523.72	1851.15		1027.68	2096.82	2060.47	711.6619999999999	2300.65		1.5306596179504313	1.0753798426481955		0.9794525053609755		0.7368989866211413	0.8792492924162826	1.0681899086816486		0.5930137511028045	1.209951632402482	1.1889761829896421	0.41065832957469645	1.3275699502517002		0.658605335004351	0.21630580474591915	1.1346389187735342	0.5336743105501268	1.162132418863188	0.7544208341738418	1.0127461000537923	0.8514749439489874
P0C0R5	Phosphoinositide 3-kinase regulatory subunit 4 OS=Rattus norvegicus OX=10116 GN=Pik3r4 PE=3 SV=2	Pik3r4	1.4	2	2	0	2909.1	2038.59	2164.54	2568.61	2353.09	2571.78	2230.56	2273.89	1934	1757.33	3149.76	2388.54	1642.55	2331.61	3226.92	1.2277836755262321	0.8603855223577812	0.9135426341561137	1.0840801027099225	0.9931200333587782	1.0854179990529214	0.9414063302333341	0.9596937272497831	0.8162433840252081	0.7416799307388929	1.3293540647710649	1.0080816817371099	0.6932371098400235	0.984054413974672	1.3619193902681617	1.0536048468623767	0.6049255404755862	0.8592069372307659	0.05980331301574943	0.9735970470328873	0.7682037826873531	0.9609794114350075	0.7179791503965718
P0C1S9	Diacylglycerol lipase-beta OS=Rattus norvegicus OX=10116 GN=Daglb PE=1 SV=1	Daglb	7.93	4	4	0	1693.95	1779.51	905.2819999999999	1672	1399.09	1285.43	1258.97	981.3910000000001	1536.4	1592.12	2378.33	3056.74	2372.85	1782.48	2243.86	0.9795996307097243	1.0290783900612541	0.5235183523056528	0.9669060967246135	0.8090841213316025	0.7433553253066507	0.7280536893501116	0.5675316633795845	0.8884895496457513	0.920712042294971	1.375371876209958	1.7676917117834896	1.3722028299120808	1.0307959206278043	1.2976088003567532	0.9949250264116954	0.8953666254013817	0.8669215337012112	0.3674650391625781	1.6130282886340472	0.0936883089495991	1.4688765344816503	0.03058536271219301
P10247	H-2 class II histocompatibility antigen gamma chain OS=Rattus norvegicus OX=10116 GN=Cd74 PE=1 SV=2	Cd74	27.5	6	6	1	4354.38	2687.28	1977.76	6441.67	5145.71	4210.44	5075.65	5087.27	5639.96	6067.61	4745.29	4890.57	3855.25	5049.11	4014.42	0.9432909358821773	0.5821464516595836	0.42844287392242636	1.395461333862489	1.1147170439140082	0.9121091609082703	1.0995399204273335	1.10205716528767	1.2217866026249533	1.3144285789177925	1.0279739125047278	1.0594459721699299	0.8351642209820374	1.0937905504967549	0.8696452764398445	1.751533912380175	0.08299484515039804	1.0003202973574836	0.9168661002617708	0.9940276569805201	0.9846611500170054	0.81775713357919	0.26367224649414855
P10536	Ras-related protein Rab-1B OS=Rattus norvegicus OX=10116 GN=Rab1b PE=1 SV=1	Rab1b	23.88	5	1	0	1115.01	1690.57		1108.82	675.341	1099.95	339.006			935.893			1272.06	906.535		1.0975486113427653	1.6640951703372513		1.0914555485861874	0.664764958819055	1.0827244554277313	0.33369706508180685			0.9212366369049736			1.252139161572253	0.892338391927977		0.6853273357618271	0.24185047378029428	0.35262789816342016		0.973498939534574		1.1330675206328742	0.6197268587436282
P10760	Adenosylhomocysteinase OS=Rattus norvegicus OX=10116 GN=Ahcy PE=1 SV=3	Ahcy	30.09	11	11	8	47635.7	44729.5	45629.5	36448.8	49316.4	60733.7	49361.1	46699.7	51459.9	56264.8	58263.6	45605.1	50647.1	67564.9	47894.2	0.9423431989808163	0.8848519097822102	0.9026559701630323	0.721040706676127	0.9755912926275364	1.2014516243897162	0.9764755609597838	0.9238269761847612	1.0179946297678615	1.113046551683209	1.152587391560084	0.902173282303819	1.0019155850150476	1.3365883991380194	0.9474569207679747	1.0616270045153908	0.8087055819850139	1.0069747963977886	0.8633552743319678	1.093069640795938	0.5639057728801156	1.133839230192172	0.4994230681237874
P10824	Guanine nucleotide-binding protein G(i) subunit alpha-1 OS=Rattus norvegicus OX=10116 GN=Gnai1 PE=1 SV=3	Gnai1	20.9	7	2	0		1114.91	1211.06	453.92800000000005	1361.2	1163.49	1704.15	512.611	791.8489999999999	855.825	891.232	2029.92	1216.95	1776.19	1692.42		0.9304355368036036	1.0106764323589994	0.37882048089100123	1.1359740720749343	0.97097742662244	1.4221791176362764	0.4277937151486954	0.6608286313535591	0.714219078925603	0.7437675905109373	1.6940467884119532	1.0155918652744573	1.4822992852474124	1.4123899787401266	0.8537278354120359	0.598918479918062	1.010069099159409	0.9803773110008448	1.268030005861779	0.5951594300634495	1.5730650926033483	0.20937903023498988
P10860	Glutamate dehydrogenase 1, mitochondrial OS=Rattus norvegicus OX=10116 GN=Glud1 PE=1 SV=2	Glud1	30.29	16	16	1	73945.7	61817	66264.9	34960.9	43240.5	41545	37019.7	41039	45778.3	63951.6	39110.6	59088.3	37012.9	43402.1	55951.1	1.4905850824509128	1.2460967715751976	1.3357567976244933	0.7047359888277226	0.8716347841418595	0.8374571780431206	0.7462369357083382	0.8272573144713352	0.9227913330993234	1.2891256822082664	0.7883849490329347	1.1910920922701966	0.7460998624429466	0.8748922899782241	1.1278529381251279	0.5927229744846744	0.003280904730309629	1.0341605259114262	0.7233681731523134	1.354115864861073	0.16048021002071813	1.1387908112477703	0.43190067762769097
P11232	Thioredoxin OS=Rattus norvegicus OX=10116 GN=Txn PE=1 SV=2	Txn	51.43	6	6	6	94500.5	89603	92834	87242.6	90221.1	101307	114800	100905	80707.9	101544	97950.2	93727.8	105428	125291	105305	0.9568914416959847	0.9073004253975938	0.9400168263491203	0.8833995300692178	0.9135591711197042	1.025812575424417	1.162439749066926	1.0217420111463256	0.817230583830301	1.0282123857077694	0.9918223511241744	0.9490672501097128	1.0675409221657481	1.2686693257869706	1.0662954510060334	1.0066195441209658	0.925495561669143	1.0632857039853902	0.6617603186004096	1.0518393791026102	0.3637008480119149	1.2053777531139391	0.06480459816790843
P11275	Calcium/calmodulin-dependent protein kinase type II subunit alpha OS=Rattus norvegicus OX=10116 GN=Camk2a PE=1 SV=1	Camk2a	4.81	2	1	0				6351.72			3734.49		1960.56		4040.01		2419.85	2558.2					1.8091919089781405			1.0637133079165604		0.5584360282043577		1.1507360847440973		0.6892578767547614	0.728664793402083				0.4483077024805879		0.6360497628988684		0.39186629763276715
P11505	Plasma membrane calcium-transporting ATPase 1 OS=Rattus norvegicus OX=10116 GN=Atp2b1 PE=1 SV=3	Atp2b1	13.36	13	13	0	10534.5	10399.4	10424.6	5999.69	8496.51	8435.65	4502.5	4528.44	7914.2	9697.2	6542.32	9230.06	6524.66	7020.83	9654.82	1.3178516260071067	1.3009507997055678	1.3041032854405699	0.7505530610886684	1.0629018481072325	1.055288344859922	0.5632566278510606	0.5665016865798682	0.9900556588870324	1.2131065345024552	0.8184353362626431	1.1546679556830561	0.8162260942753361	0.8782962866220014	1.2078048541274795	0.7312801951623961	0.047138936152454555	0.738934713073738	0.21081499365714518	1.110663989167904	0.5750256879648208	1.0117068618537102	0.9577826505918612
P11517	Hemoglobin subunit beta-2 OS=Rattus norvegicus OX=10116 PE=1 SV=2	--	71.43	10	2	0	102309	89391.7	62117.3	38873.7	56166	118659	42622.8	144477	92550	56468.2	57370.3	84443	53384.9	123162	94468.1	1.26155501646988	1.102273969697393	0.7659579452889237	0.4793450355662276	0.6925734691478491	1.4631641077451594	0.5255745550830564	1.7815215094910406	1.1412184340995164	0.6962998463578423	0.7074234892471041	1.0412523849882815	0.6582801943010186	1.518689840956938	1.1648702015597678	0.8419367420750302	0.5080899040706308	1.308617226028984	0.6165329365425626	0.9278554338421339	0.9615709161593742	1.2682108033413397	0.5170089528481622
P11884	Aldehyde dehydrogenase, mitochondrial OS=Rattus norvegicus OX=10116 GN=Aldh2 PE=1 SV=1	Aldh2	23.12	11	11	1	58890.6	81512.5	78820.4	40117.3	57652.8	65806.8	53714.6	46521.6	58197.1	65638.9	66437.8	64741.6	46873.5	77902.8	68940	0.9480457748991888	1.312222684545074	1.2688841206553172	0.6458252550553608	0.9281191472171783	1.0593856863342528	0.8647203387365721	0.7489243838838474	0.9368815187209094	1.0566827611542482	1.0695437910905532	1.0422376464191794	0.7545894188501583	1.2541122079383897	1.1098252644997688	0.7461649868741264	0.16771232586341975	0.9685554622932698	0.9297716997584421	1.2032157352291182	0.23677027679700244	1.1842521774162489	0.4748398037175414
P12007	Isovaleryl-CoA dehydrogenase, mitochondrial OS=Rattus norvegicus OX=10116 GN=Ivd PE=1 SV=2	Ivd	16.75	7	7	7	4504.42	5928.04	7086.97	3384.9	3764.91	5328.48	4614.58	3324.19	3800.57	4623.46	4383.06	3918.15	3322.46	5056.51	4260.84	1.0039339367271536	1.3212268248245136	1.5795262634406284	0.7544181009825333	0.8391137855092171	1.187598381849806	1.0284861237944927	0.7408872070386502	0.8470615976989531	1.0304652761288968	0.9768855214902958	0.8732675359285983	0.7405016289374656	1.1269823840583737	0.9496454315904213	0.7122543370417872	0.14674457745283076	0.9407811486990606	0.7757761988334471	1.0357725297296343	0.7381032077504979	1.0129440812803678	0.9282521917982663
P12346	Serotransferrin OS=Rattus norvegicus OX=10116 GN=Tf PE=1 SV=3	Tf	41.69	32	1	1	127259	206150	170542	46607	57450.2	57228.7	22770.5	27372.2	34700	22951.7	27652.2	15935.2	18927.2	28371.2	16008.5	2.169370910449702	3.5142175656669163	2.907211700625599	0.7945046717586125	0.9793475721129152	0.9755716846969792	0.38816634042696346	0.46661104075162735	0.5915272836703468	0.3912552379428444	0.4713841715708693	0.271645693681375	0.3226500058641322	0.48364088963885143	0.2728952311422694	0.32004282162353087	0.001981050455592609	0.5260391639938768	0.009610855836571413	0.41255373222333763	0.006753738721631376	0.39251354272134154	0.006356361853034872
P12369	cAMP-dependent protein kinase type II-beta regulatory subunit OS=Rattus norvegicus OX=10116 GN=Prkar2b PE=1 SV=3	Prkar2b	8.89	3	3	1	5593.84	7774.55	8164.44	4033	5051.19	7839.7	6902.01	4146.29	6895.32	7269.47	9375.74	10415.3	4118.47	10331.8	6491.1	0.8036955536002969	1.117009293480541	1.173026780465013	0.5794417015270364	0.7257302574600424	1.1263697266207555	0.9916470167013689	0.5957186542585013	0.9906858302438395	1.0444418710636612	1.3470604360711869	1.4964193290142678	0.5917216128162791	1.4844224576833707	0.9326094789938374	0.7859575355399173	0.30848218890074275	1.0602538778023258	0.7986379222266259	1.598953313924872	0.0890953949281395	1.2373851401775833	0.6090134334618129
P12711	Alcohol dehydrogenase class-3 OS=Rattus norvegicus OX=10116 GN=Adh5 PE=1 SV=2	Adh5	13.64	5	5	4	6356.94	5763.11	7969.4	6394.23	6127.47	7776.43	7005.95	6268.64	7414.5	7448.74	7986.03	6884.84	6833.97	7423.12	4810.65	0.9306105694467189	0.8436781028111137	1.1666631857699903	0.9360695588558794	0.897017801956238	1.1384137573364779	1.0256209935936538	0.9176840807143816	1.0854297928189818	1.0904422840329708	1.1690976988800557	1.0078913554240796	1.0004443511000254	1.0866916991935316	0.7042447680659025	1.0103875417196588	0.912009169074185	1.0192608875792992	0.8144136748470711	1.0995894695718273	0.3104635373063182	0.9393840713405619	0.6516584728317455
P13221	Aspartate aminotransferase, cytoplasmic OS=Rattus norvegicus OX=10116 GN=Got1 PE=1 SV=3	Got1	31.48	13	13	13	25594.8	17066.5	25657.4	36228.5	20576.1	25974.3	27484.6	18155.1	17243.2	23439	35361.1	20232.1	23405.7	29320	23245.2	1.0404852681799408	0.6937909977570819	1.0430300967305866	1.4727687084195613	0.8364640054463125	1.055912783115564	1.1173098208158845	0.7380449971218233	0.7009742438417318	0.9528472268144167	1.4375069786299446	0.8224796440817423	0.9514935081125557	1.1919228930499892	0.9449688278828653	1.211658008715037	0.440138094064347	0.7596488960351008	0.2878251952036525	0.9547384659617366	0.8478407659089353	0.9177568196726461	0.7392840568037626
P13638	Sodium/potassium-transporting ATPase subunit beta-2 OS=Rattus norvegicus OX=10116 GN=Atp1b2 PE=1 SV=1	Atp1b2	9.66	3	3	3		815.921		2782.14	1739.85	1164.45	1433.86	557.5830000000001	727.547		2368.75	533.1519999999999	1926.79	2160.01			0.5536768448567071		1.887935838334396	1.1806469725916378	0.7901855718793762	0.9730048384172462	0.3783709405515207	0.493707022426145		1.6074130047569861	0.36179227791543916	1.3075028193923854	1.4657638688781585		2.323117066480701		0.47815329098697956	0.1153133740789238	0.7654794563909934	0.5267226549881997	1.0780382805410769	0.7048989607119303
P13852	Major prion protein OS=Rattus norvegicus OX=10116 GN=Prnp PE=1 SV=2	Prnp	9.45	2	2	2	2156.35	2357.79	2270.61	744.25	2459.92	2005.41	1763.21	1410.99	3149.76	2094.47	2126.17	1569.46	2088.61	1302.3	1107.29	1.1306922635658427	1.236318274914976	1.1906050319174708	0.3902509876220829	1.2898706207206103	1.0515461647123967	0.9245474556736752	0.7398592422235576	1.651591468958726	1.0982451945513254	1.1148672386327767	0.8229537319897269	1.09517247599242	0.6828671295669984	0.5806127189574151	0.7678366925826301	0.36047306289177905	1.213909758560191	0.5964722175112704	1.1114331673570614	0.6044433288893474	0.8634477251525073	0.8814216685029896
P13941	Collagen alpha-1(III) chain OS=Rattus norvegicus OX=10116 GN=Col3a1 PE=2 SV=3	Col3a1	15.38	19	19	19	284208	252834	241099	327045	404418	354417	466374	387585	390335	345160	360791	309527	283420	320856	264020	0.8539751594973567	0.759704003674614	0.724443214053275	0.9826898118202619	1.2151766524995848	1.0649359416468736	1.4013391988804687	1.1645976263644338	1.172860700199856	1.0371209327397808	1.0840882444203217	0.9300525291115602	0.8516074132492429	0.9640933885593787	0.7933151832829903	1.3954797395330663	0.013621709860520446	1.1458853648653626	0.19055224215867667	0.935165948355251	0.443822682917085	0.7996242678749035	0.05692562524062269
P14056	Serine/threonine-protein kinase A-Raf OS=Rattus norvegicus OX=10116 GN=Araf PE=1 SV=1	Araf	8.94	5	5	2	3414.2	1906.84	2227.93	2046.6	2120.53	1820.65	1639.42	2581.9	2270.31	1410.73	1781.49	2289.49	1741.98	2326.93	2630.54	1.5899947655259898	0.8880164075612379	1.0375481922436642	0.9531027142889962	0.987531954818355	0.8478776784766252	0.7634787705754257	1.2023922105065765	1.05728458090367	0.6569777152980141	0.8296408455383093	1.0662167171589534	0.8112410174128534	1.0836525451776087	1.2250438845137184	0.7931916539607391	0.3238459643178266	1.0841463781234448	0.6714248835690694	0.9154828667719922	0.5123690221358712	1.1188537321010457	0.48687106572257655
P14272	Plasma kallikrein OS=Rattus norvegicus OX=10116 GN=Klkb1 PE=1 SV=1	Klkb1	11.44	7	7	0	5437.31	7452.3	4831.81	3325.4	7454.39	6133.9	6263.04	4579.22	5102.05	7975.08	7125.08	7298.49	5027.88	9093.72	6031.4	0.8757512396238978	1.2002922333008736	0.7782273950036224	0.5355999882745898	1.200628855654724	0.9879463427189228	1.008746060793675	0.7375444091858925	0.8217531485464518	1.284492919495073	1.1475890913741247	1.17551908294407	0.809807081567945	1.4646647998353286	0.9714373516808085	0.9544206954070269	0.7749041459642647	0.9426866638799696	0.9630992490081851	1.3242911511326032	0.24487830941631725	1.191520005392082	0.5441438075369038
P14408	Fumarate hydratase, mitochondrial OS=Rattus norvegicus OX=10116 GN=Fh PE=1 SV=2	Fh	12.43	6	6	6	24206.7	20481.3	18384.8	24341	17073.6	21593.6	22367.2	18345.5	18047.7	17006.9	26454.6	18212.7	20399.8	22698.8	18092.7	1.18002066252008	0.9984160251200086	0.8962164969326328	1.1865674770374015	0.832298528242298	1.0526380786391203	1.090349290184913	0.8943007127886959	0.879783651260339	0.8290470574433008	1.2896005906919863	0.8878270198035858	0.9944430885365261	1.106514023572432	0.881977297226679	0.9989757867099605	0.9703680078126462	0.9325833780365098	0.6352375835673622	0.9788281525261795	0.8689339788878735	0.9711640707082572	0.8613199406707053
P14423	Phospholipase A2, membrane associated OS=Rattus norvegicus OX=10116 GN=Pla2g2a PE=1 SV=2	Pla2g2a	19.86	3	3	3	10030.2	6783.51	7178.2	984.038	5148.27	1924.63	1461.74	780.04	2388.95	6309.53	2176.07	9375.69	1333.55	2077.37	16785.6	2.013088817072387	1.3614691752406438	1.44068454733794	0.19749914192880275	1.0332719950020195	0.38627855177384574	0.2933752514872475	0.15655618042203986	0.47946885700634856	1.2663400813525887	0.43674325359082655	1.8817268540345562	0.2676471647631035	0.4169338912406197	3.3689162377470288	0.3358189489707156	0.058099602155349074	0.5747506062476835	0.5039138728340409	2.216883138482634	0.2556475726209322	2.506724018479476	0.6004557119740653
P14604	Enoyl-CoA hydratase, mitochondrial OS=Rattus norvegicus OX=10116 GN=Echs1 PE=1 SV=1	Echs1	18.28	5	5	5	9792.72	8619.52	10628.8	10613.1	9460.88	12145.7	10230.5	9906.21	10004	12560	11503.2	10088.9	13089.8	11449	8688.18	0.9251185803597685	0.8142863377879315	1.0041030854479558	1.0026199059317797	0.8937696446497118	1.1474046783197764	0.9664756713528633	0.9358399843910314	0.9450782089061184	1.1865436129409084	1.0867076821960078	0.9530987146974148	1.2365938363593871	1.0815874064140494	0.8207726502452979	1.1094533804574491	0.3397324015637302	0.9354751505911916	0.44542247615357766	1.0599763871025412	0.5702143364362857	1.0312635010651876	0.8841776408439863
P14659	Heat shock-related 70 kDa protein 2 OS=Rattus norvegicus OX=10116 GN=Hspa2 PE=1 SV=2	Hspa2	26.07	14	7	7	12393.1	12489.7	10597.2	7124.16	9233.09	12783.6	9367.68	8560.47	8596.58	10285	11064.3	12081.9	6329.7	10523	11899.4	1.2124036906811035	1.2218539651499447	1.0367127184389533	0.6969489374734885	0.9032632991253835	1.2506058871622883	0.9164300945783993	0.8374616054066267	0.8409942080056936	1.006170527039655	1.0824086108240014	1.1819593282100544	0.6192277671368892	1.0294538119628869	1.164105548804635	0.8213317361894025	0.27764475132074173	0.910224993437048	0.7193186712824586	1.1472280321267225	0.40307301910714133	0.9866596204297403	0.9424887719436168
P14669	Annexin A3 OS=Rattus norvegicus OX=10116 GN=Anxa3 PE=1 SV=4	Anxa3	23.77	8	8	8	15642.6	17129.1	15237.5	14309.7	14969.6	14581.6	12226.4	11733.3	10604.2	14058.7	12823.4	14229.9	11954.8	20482	14538	1.0937820481743499	1.1977230180010519	1.0654561236020006	1.0005812956132927	1.0467236743476627	1.0195934380255902	0.854910106619032	0.8204309325715736	0.7414805464085537	0.9830305499513337	0.8966543104444885	0.9950014171120005	0.8359189411935813	1.4321688153316605	1.0165447826038316	0.913593644551461	0.07744343393553269	0.788034445257621	0.005626386772510957	0.9373268674377404	0.13711349468271233	1.070994895225588	0.7962338526857979
P14942	Glutathione S-transferase alpha-4 OS=Rattus norvegicus OX=10116 GN=Gsta4 PE=1 SV=2	Gsta4	9.91	3	1	0	877.422	2023.88		710.802	1001.88	1097.48		1439.36	770.3480000000001	1211.51	560.5169999999999	755.074	818.748	2024.69	2034.26	0.7442586182630777	1.716722548933441		0.6029259744782239	0.8498280467841156	0.9309191567699038		1.220913180639582	0.6534348786122589	1.0276432077288935	0.47544922276050233	0.6404789621486299	0.6944893736259843	1.7174096179615634	1.7255272112938227	0.6457243449090557	0.3749340933341288	1.1794914314548415	0.674725764596262	0.8992723551168936	0.618227559518442	1.7357355198739435	0.21403450216043257
P15337	Cyclic AMP-responsive element-binding protein 1 OS=Rattus norvegicus OX=10116 GN=Creb1 PE=1 SV=2	Creb1	4.28	1	1	0	1153.63	3072.56	3438.17	2647.36	2994.13	3784.66	3522.33	3690.71	4983.3	3598.94	3031.21	3075.1	2095.65	3266.62	4938.76	0.3510519620076875	0.9349862749636714	1.0462421436820912	0.8055970477021849	0.9111198659934965	1.1516797574022992	1.0718522033394917	1.123090580776672	1.5164283542148773	1.0951647825974937	0.9224033856239195	0.9357592021443961	0.6377105694038906	0.994039128779203	1.5028747413686248	1.2298678558940344	0.4538009948377975	1.2938835049304327	0.16449377002921314	1.0296091193117023	0.7686942639278547	1.0928141393888278	0.8893073443399322
P15650	Long-chain specific acyl-CoA dehydrogenase, mitochondrial OS=Rattus norvegicus OX=10116 GN=Acadl PE=1 SV=1	Acadl	24.65	10	10	10	25789.5	28914.8	26610	34503.1	26073.1	32399	31768.2	25823.2	25222	26925.6	34079.2	30432.8	29089.5	34757.2	27841.1	0.8787315581483517	0.9852206230267341	0.9066886431426603	1.175632052732639	0.8883947261000712	1.1039385700555826	1.08244517674125	0.8798798259902874	0.8593950002759931	0.9174421544457727	1.161188410649656	1.036943785758435	0.9911732162607447	1.184290060407293	0.9486361962645291	1.1434052804980182	0.23378644130517426	0.8907041877834089	0.3660535409780784	0.9834622566017603	0.9019849351915477	0.9861532967931231	0.9201040176145971
P15684	Aminopeptidase N OS=Rattus norvegicus OX=10116 GN=Anpep PE=1 SV=2	Anpep	15.34	14	1	1		1469.1			1258.7		883.451						854.877	800.72			1.3946671709531013			1.194927212632679		0.838690427367564						0.8115641461458541	0.7601510429008014		0.8567830644612349		0.7018757448160801				0.6576614761261618
P15791	Calcium/calmodulin-dependent protein kinase type II subunit delta OS=Rattus norvegicus OX=10116 GN=Camk2d PE=1 SV=1	Camk2d	8.07	5	5	0	2634.54	2134.02	2010.5	3959.86	3065.47	3429.52	3401.52	2563.73	3003.68	2929.41	3530.99	3029.03	3383.3	3288.88	2634.72	0.8781961978409824	0.7113531205131116	0.6701790277465117	1.3199776795883125	1.0218421806446651	1.1431944189192822	1.1338609134346256	0.8545924291492487	1.0012451340769173	0.9764880107788654	1.177018376116715	1.0096952899353477	1.1277874680799669	1.096313554227778	0.8782561989476694	1.5422270934318325	0.01706880214162112	0.8578726619702817	0.2343498512127431	0.907658168218578	0.3695733646378554	0.8901992854990748	0.34141359422323203
P15865	Histone H1.4 OS=Rattus norvegicus OX=10116 GN=H1-4 PE=1 SV=3	H1-4	17.81	5	5	1	1417120	937222	796649	662849	911116	725480	445649	550944	581528	722649	670901	929114	642969	906857	1398140	1.7283093589844596	1.1430292099794888	0.97158739028848	0.8084058726808527	1.111190520153893	0.8847901897905934	0.5435103149500857	0.6719273395875678	0.709227366003948	0.88133752255332	0.818226033964684	1.1331407514984526	0.7841603676730827	1.1059962743878924	1.7051614875031982	0.7297529570855644	0.20783929635893209	0.6863051736397261	0.04007448699670498	1.010097653999117	0.9493125458920714	1.2820337081339193	0.44381688559503324
P16086	Spectrin alpha chain, non-erythrocytic 1 OS=Rattus norvegicus OX=10116 GN=Sptan1 PE=1 SV=2	Sptan1	30.83	73	73	0	41731.1	44140.3	40738	21198	31204.2	38235.5	30641.6	25750.9	30873.7	38975.5	33973.6	35203.5	27009.6	37353.1	38840.2	1.213421901072521	1.283474596641627	1.1845453727769544	0.6163776526124474	0.9073295380530866	1.1117797781141254	0.8909707274407758	0.7487630575836338	0.8977195364402734	1.1332968770354015	0.9878558269079272	1.023617826858302	0.7853624797622962	1.0861220915085388	1.1293627371920925	0.7158844445989003	0.10650482100735942	0.962802454166423	0.9487955676935964	1.1932407817056259	0.31564892059719746	1.1386310552893553	0.521203778843435
P16257	Translocator protein OS=Rattus norvegicus OX=10116 GN=Tspo PE=1 SV=1	Tspo	8.28	2	2	2	5261.85	2843.67	2593.35	3125.2	5627.11	4731.32	2052.24	1707.56	3532.93	5426.93	3506.69	3551.93	2511.42	2800.89	2349.63	1.5289343529360715	0.8262844344505674	0.7535490187266382	0.9080885315612969	1.6350678538441985	1.374778392149813	0.5963188301585037	0.496165254368619	1.0265625290569733	1.5769016045648117	1.0189379792463473	1.0320833539960699	0.7297426404497864	0.813853861245591	0.6827313632447108	1.2602854320129133	0.4188737890696488	0.5408580627026996	0.08546812824184156	0.9259783900922826	0.7744555366827016	0.5682401549137733	0.041431638557064415
P16290	Phosphoglycerate mutase 2 OS=Rattus norvegicus OX=10116 GN=Pgam2 PE=1 SV=2	Pgam2	31.23	7	7	7	52471.5	30858.6	87315.6	113722	65271.5	73319.1	108308	30862.4	34146.3	46031.7	211773	27684	132862	145617	49606.3	0.6505543253744889	0.38259237309779975	1.0825598897052442	1.4099528122931042	0.8092518157224579	0.9090279034821701	1.3428287331724866	0.38263948641524687	0.42335407145850434	0.5707121301914536	2.6256127830828473	0.34323291584321675	1.6472551533290516	1.8053947228125162	0.6150308840194106	1.4785757859705813	0.2622519552597283	0.6869125838344973	0.2990911475089745	1.1314880826403437	0.7310968587844584	1.3003127865988462	0.6481538974610241
P16391	RT1 class I histocompatibility antigen, AA alpha chain OS=Rattus norvegicus OX=10116 PE=1 SV=2	--	17.52	7	7	2	27809.1	27094.5	27557.8	33332	48861.5	29039.3	29077.7	26916.8	43785.9	33889.4	37687.4	34615.8	29899.5	41532.6	34417.9	0.8251677687722593	0.8039637424799789	0.8177110491987216	0.9890464656791104	1.4498468103558098	0.8616709777629722	0.8628104048685188	0.7986909248587387	1.2992406588737238	1.0055859622580596	1.1182824244160239	1.0271401250046488	0.8871953318304501	1.2323794323912223	1.0212679212497617	1.3489074888372015	0.15306532898561567	0.8970411605209976	0.6464336959014809	0.9546878258930822	0.8944275836321867	0.9516077991383838	0.8622268606085888
P16409	Myosin light chain 3 OS=Rattus norvegicus OX=10116 GN=Myl3 PE=1 SV=2	Myl3	43	8	7	5	152781	30828.3	35484.4	517097	70276.8	368112	344677	9914.4	27620.9	150320	274549	57368.9	217095	72106.1	24338.4	0.9741328756663141	0.1965614869054649	0.22624881767558636	3.2970146000381204	0.4480854378268661	2.3470850506756613	2.197663303591665	0.06321429354766696	0.1761110789004634	0.9584415200199	1.7505266157526844	0.36578456438178314	1.3841994530915394	0.4597490692303547	0.15518183269593092	4.361082952179821	0.14231699744526224	0.4000188176527584	0.24778325648745828	0.5047044131896047	0.49345039031830923	0.32814668726630997	0.2501599369886115
P16617	Phosphoglycerate kinase 1 OS=Rattus norvegicus OX=10116 GN=Pgk1 PE=1 SV=2	Pgk1	23.98	12	12	12	54947.5	40388.5	51104.7	64391.1	49903	41804.2	59344.5	49024.5	42475.7	52206.4	74054.2	45299.1	61462.2	58563.2	42277.3	1.0469565997214847	0.7695528755239308	0.9737368022528151	1.2268927086460002	0.9508398961900224	0.7965272867023412	1.1307359922138707	0.9341011660775455	0.809321888034758	0.9947283320933569	1.4110111183783571	0.8631182802937988	1.1710861444724845	1.1158492877894217	0.8055416216098118	1.0659488789660254	0.7359876315962609	0.9663442843387787	0.8691737613821187	1.0990491248142995	0.6698501871309289	1.0397467493239836	0.8207123971208693
P16636	Protein-lysine 6-oxidase OS=Rattus norvegicus OX=10116 GN=Lox PE=1 SV=2	Lox	9.98	5	5	5	24082.6	19517.3	30203.6	9557.03	24830.5	18523.6	12580.2	20705.5	22459.9	20011.2	14522.9	19462.9	15342.6	13601.1	28963.4	1.227183334339456	0.9945481505860441	1.5390927290680905	0.48700007232533915	1.265294269859395	0.9439119203063767	0.641052535135626	1.0550955681349028	1.1444949868756178	1.0197159418058568	0.7400472061271826	0.9917760755863321	0.7818168729886532	0.6930748029151494	1.4758955339459778	0.7169189808071433	0.2749992490810667	1.0535703924675206	0.7905047808572003	1.020522525222954	0.7935441551101348	1.0944219108531608	0.7868174538233097
P17164	Tissue alpha-L-fucosidase OS=Rattus norvegicus OX=10116 GN=Fuca1 PE=1 SV=1	Fuca1	11.69	5	5	0	13433	19653.5	30624.2	21054.6	23135.8	22574.6	22928.2	20533.3	24933	20915.2	27910.9	20543.7	18093.7	24555	23219.3	0.6030834340991537	0.8823569025584542	1.3748937469321298	0.9452602152597364	1.0386970680139356	1.0135016222299376	1.0293767284830055	0.9218561064087062	1.1193835526237026	0.9390017599099694	1.2530783459240726	0.9223230212985024	0.8123286482215333	1.102412992206113	1.0424458558310488	1.0479401419227852	0.6909915970229744	1.0244065004118927	0.7468402463539728	1.039014453680821	0.7933549648139226	0.9865648168950798	0.8386918659230556
P17220	Proteasome subunit alpha type-2 OS=Rattus norvegicus OX=10116 GN=Psma2 PE=1 SV=3	Psma2	18.38	3	3	3	6029.81	6719.27	6990.61	8510.2	8108.28	6880.41	8732.21	11315.7	8500.61	7861.2	8899.27	6220.17	8909.63	9092.62	5510.58	0.7646830751661072	0.8521183994970603	0.8865289539947262	1.079238965453075	1.028268632794042	0.8725537085254155	1.1073936319380266	1.4350243662167	1.07802278937276	0.9969346613733768	1.1285796982547514	0.7888239801346916	1.1298935235093979	1.1530997863808063	0.6988358273890631	1.190438654305108	0.0920153565918844	1.2148880223704184	0.16360139651007605	0.9779457668000487	0.8251560493359651	1.0005932195095173	0.9127189938301166
P17246	Transforming growth factor beta-1 proprotein OS=Rattus norvegicus OX=10116 GN=Tgfb1 PE=1 SV=1	Tgfb1	2.82	1	1	1	3649.12	2691.18	3446.94	1671.74	3209.68	2227.45	2482.3	2018.37	4541.86	3537.86	2822.47	2762.3	2989.91	2588.03	4559.64	1.2110219618419493	0.8931134309833102	1.143925121988723	0.5547950888131002	1.0651863930166363	0.7392168163570532	0.8237930832310999	0.6698300952347238	1.5072927740418172	1.1740984560447887	0.9366842297978818	0.9167158013976019	0.99225201526145	0.8588813653444722	1.5131933666453903	0.7263406230970121	0.17479090275324574	1.2720066620996022	0.5241818336982208	1.283274275658438	0.24485471003709144	1.4260466150035096	0.2284213973595374
P17955	Nuclear pore glycoprotein p62 OS=Rattus norvegicus OX=10116 GN=Nup62 PE=1 SV=1	Nup62	1.9	1	1	1		1656.92	1783.81	1518.53	647.66	1412.18	1682.25	1674.01	1203.69	1553.21	1098.94	1713.92	1718.74	655.664	987.74		1.2014586841512083	1.2934686136782503	1.1011099242233384	0.4696284258608572	1.023993870907861	1.2198258645036393	1.2138509112425246	0.8728145013192959	1.1262569362494859	0.7968586331030639	1.2427902783118308	1.246285335923308	0.475432251819833	0.7162257687054984	0.6933354259125244	0.30826018082653583	1.2743092525367694	0.36949804369866357	1.2201281589103419	0.4601832193646907	0.939574163655519	0.8592834911708037
P17988	Sulfotransferase 1A1 OS=Rattus norvegicus OX=10116 GN=Sult1a1 PE=1 SV=1	Sult1a1	15.46	5	5	5	6131.37	8960.4	8932.45	2191.73	5446.8	5523.89	4532.76	2433.9	4845.81	7332.19	5382.51	8181.61	4130.32	9681.33	12800.7	0.9529859616484766	1.3926961528589874	1.388351943061165	0.3406559907041682	0.8465846843212729	0.8585666211124763	0.7045173668399964	0.37829596518497943	0.7531740708546059	1.1396268922181085	0.8365922246467824	1.2716504588179791	0.6419669628673421	1.5047487886208541	1.9895859162428065	0.5478812631585958	0.11312473495121245	0.8974390727540983	0.8615682680703134	1.5875735617006597	0.18440040590057166	2.0218432476702612	0.20966032185084044
P18265	Glycogen synthase kinase-3 alpha OS=Rattus norvegicus OX=10116 GN=Gsk3a PE=1 SV=1	Gsk3a	2.9	1	1	0	1340.24	1201.16	1990.65	782.5139999999999	1162.2	1188.65	1300.24	1252.95	1455.62	1459.2	1130.07		1673.59	964.78	2287.05	0.9778229242155132	0.87635183523153	1.4523542082683782	0.5709127676532397	0.8479270895684873	0.867224690256051	0.9486394071076664	0.9141371940069146	1.062002779313097	1.0646147040942495	0.8244854294516093		1.221031059913031	0.7038918408827096	1.6686040700375229	0.6913789565428449	0.15176477471546151	1.2793949250709458	0.1411343900330021	1.239532017346213	0.34300713466602667	1.5719271683723943	0.22615093439614567
P18266	Glycogen synthase kinase-3 beta OS=Rattus norvegicus OX=10116 GN=Gsk3b PE=1 SV=1	Gsk3b	7.38	3	3	0	3109.89	3243.73	2975.43	5386.99	4730.52	3485.78	3831.29	3037.54	3554.74	4583.12	4602.36	3236.27	4151.4	4379.05	2480.02	0.8214454323465131	0.8567978906859584	0.7859292073889383	1.4229179583832041	1.2495181651517666	0.9207329066831396	1.011995816731419	0.8023349245696239	0.9389479808544495	1.2105839723900045	1.2156660203461531	0.8548274084742709	1.0965495782305208	1.1566809824517905	0.6550717553122456	1.4581645505169336	0.051245333612285775	0.7662536048264794	0.15603809412422737	0.9131430705366127	0.6403622448862227	0.8093975795561221	0.3670972167927449
P18418	Calreticulin OS=Rattus norvegicus OX=10116 GN=Calr PE=1 SV=1	Calr	25.96	13	13	13	120102	134558	144215	176929	198793	136988	223494	200007	196545	156855	181930	153482	169440	154032	139430	0.7244370275052276	0.8116334244812611	0.8698829821457295	1.0672088627955607	1.1990891909281005	0.826290815505871	1.3480818722856684	1.206411854592247	1.1855295962682966	0.9461255428663343	1.0973741354350974	0.9257801190284703	1.0220363519382338	0.929097635515522	0.8410205887083803	1.285390159824506	0.11870662470895585	1.209350314992881	0.1624528455629014	0.9601275574886389	0.807674341899228	0.9028534649216907	0.4910030603816666
P18420	Proteasome subunit alpha type-1 OS=Rattus norvegicus OX=10116 GN=Psma1 PE=1 SV=2	Psma1	34.6	9	9	9	13873.9	13895.9	15271.9	21459.5	18836	18710.3	19718.1	20466.1	18677	17593.5	18409.7	16806.4	18231.2	18790.5	17821.3	0.7749012981393818	0.7761300678839429	0.8529840300892196	1.198581106064053	1.0520503140251405	1.0450295705300798	1.10131839546502	1.143096566780098	1.043169659962176	0.9826527500425414	1.0282401075657586	0.9386907197723573	1.0182703166837515	1.0495089947807072	0.9953761022157696	1.3708984542896776	0.004557007208421814	0.9975493934494574	0.9835760771823984	0.8949899840354677	0.10178225998240754	0.9294510031217269	0.20490932639002565
P18588	Interferon-induced GTP-binding protein Mx1 OS=Rattus norvegicus OX=10116 GN=Mx1 PE=1 SV=1	Mx1	3.53	2	2	0				1812.47	3450.94		2270.12	928.4639999999999	5852.56		2430.74		1415.49	1594					0.7339872711339186	1.3975105979392128		0.9193195936741194	0.3759956069375397	2.3700831150570916		0.9843651036629909		0.5732241871133594	0.6455145244817659				1.146423326322669	0.9201536224646062	0.9236369577897219		0.571775711943398	0.35194808626887997
P19139	Casein kinase II subunit alpha OS=Rattus norvegicus OX=10116 GN=Csnk2a1 PE=1 SV=2	Csnk2a1	6.91	3	3	3	1869.51	2736.61	2086.98	1702	1976.27	2117.71	2033.68	1896.21	1655.02	1480.54	1862.77	1800.99	2330.06	1861.71	1654.12	0.9648526123909222	1.4123622273189884	1.077088705065823	0.8784008356678219	1.019951362811543	1.092948433432493	1.0495806177913842	0.9786324609880614	0.8541544953272378	0.7641055071913261	0.9613741037937418	0.9294894953169157	1.2025420982116128	0.9608270386434434	0.8536900060486824	0.8659634549013161	0.35894053692260647	0.9635833802049008	0.7000576470368847	0.8875634491492379	0.2803483325591974	1.0086111408251925	0.9846987915560582
P19468	Glutamate--cysteine ligase catalytic subunit OS=Rattus norvegicus OX=10116 GN=Gclc PE=1 SV=2	Gclc	6.59	4	4	4	4589.09	5093.58	4538.18	2989.95	4219.76	5497.99	3408.85	4709.35	4613.12	4087.02	5423.46	4546.73	3704.42	5180.19	5170.95	1.0156952717202694	1.127353161983951	1.0044274503693527	0.6617604095103864	0.9339521081073424	1.2168605207057006	0.7544748146154554	1.0423122074040498	1.0210137896354634	0.904572995828405	1.2003649260232447	1.0063198069309383	0.8198928063005956	1.146522401960437	1.1444773289044072	0.89359637433768	0.47580428912519246	1.0018587155818914	0.920400562795425	1.1061962432226131	0.5572473211572202	1.1060664006861982	0.5979233710221866
P19527	Neurofilament light polypeptide OS=Rattus norvegicus OX=10116 GN=Nefl PE=1 SV=3	Nefl	11.25	7	6	6	2351.41	4640.05	2940.71	1211.11	2178.27	5267.52	3852.71	1218.42	1727.74	3832.36	6245.21	4972.02	1945.25	6048.62	12975.5	0.5743841490125702	1.1334353305573153	0.7183337703091998	0.2958405325785864	0.5320908562392825	1.2867088226241676	0.9411100381227516	0.29762616253222357	0.42203889139494094	0.9361390983749384	1.5255313327981057	1.214526380585895	0.4751705427240261	1.4775098563842173	3.169554235761779	0.8716020768875282	0.5861231372936823	0.7853700516351118	0.7590469376580684	1.7384502535549675	0.18680544664484852	2.4222724069817136	0.31590254663346296
P19633	Calsequestrin-1 OS=Rattus norvegicus OX=10116 GN=Casq1 PE=1 SV=2	Casq1	13.3	5	5	5	25021.5	4976.01	30860.8	131306	46370.2	80131.9	164825	21219.5	7523.88	20258.1	206224	11053.9	161023	137745	10293.5	0.3544683171685291	0.07049289174964621	0.4371910493965007	1.8601529426345695	0.6569057315016337	1.1351925242098537	2.3350015137902527	0.30060709614362063	0.10658741810754563	0.2869873754983426	2.9214824946451152	0.15659562101189792	2.2811402927653446	1.9513713545702314	0.14582337680691623	4.2362020897392645	0.06796158057123773	0.750823500115008	0.3659485030433689	0.9213674822474546	0.4506463497911753	1.1988044595961107	0.8012515932295556
P19804	Nucleoside diphosphate kinase B OS=Rattus norvegicus OX=10116 GN=Nme2 PE=1 SV=1	Nme2	61.18	11	11	9	72823.3	80421.6	87911.1	143559	110373	119992	163889	145905	110337	92937.8	126091	81370.9	125220	118946	71378.5	0.6615668230339583	0.7305939502234557	0.7986326785029052	1.3041687419813714	1.0026889053191366	1.0900731802800852	1.4888576191989704	1.3254810934792804	1.0023618615621355	0.8442979799839531	1.1454798434453648	0.7392179124046001	1.137567201435698	1.0805707422294404	0.6484414669196451	1.550548192871005	0.01004881350433074	1.1235732394818196	0.4809704357469914	0.8033710058728509	0.2025121258659047	0.8438733539435821	0.3776126091691171
P19836	Choline-phosphate cytidylyltransferase A OS=Rattus norvegicus OX=10116 GN=Pcyt1a PE=1 SV=2	Pcyt1a	17.98	6	6	3	7638.76	6502.15	8335.54	6374.64	7207.58	7773.91	6224.22	6229.14	8134.21	8110.2	6068.53	6178.89	7203.7	6506.52	7301.23	1.0831103585034467	0.921948852633567	1.1819077595997023	0.9038690331585771	1.0219727492082842	1.1022734641582574	0.8825407730579733	0.8832383866711562	1.1533609000992728	1.1499564889503864	0.8604652723595089	0.8761133695852943	1.0214225986352863	0.9225684809851137	1.035251512394174	0.9501558297684911	0.6243962633985634	0.9640122063313906	0.7159530973981056	0.9532448060580263	0.652022573180437	0.9838603717059223	0.8448092053384936
P19945	Large ribosomal subunit protein uL10 OS=Rattus norvegicus OX=10116 GN=Rplp0 PE=1 SV=2	Rplp0	15.46	5	5	3	36165.7	29156	34667.1	46099.5	45086	43904.3	48199	41407.3	38765	37299.4	36950.8	35780.2	38603.3	41970.5	28176.9	0.9317358574174165	0.7511451640328322	0.8931274700247838	1.1876600524534073	1.1615492819860156	1.131105179902822	1.2417494087398298	1.0667750428953455	0.9987015462934812	0.9609433369229737	0.9519623654528871	0.9218042323407717	0.9945356739850676	1.0812847478062828	0.72592063974608	1.3510493175235627	0.010621760243079448	0.9502664153770307	0.45142972671627746	0.8144982078587725	0.0004093610526535955	0.8050252498708266	0.13170070273056209
P20037	Rano class II histocompatibility antigen, B alpha chain OS=Rattus norvegicus OX=10116 GN=RT1-Ba PE=3 SV=1	RT1-Ba	7.81	3	3	3	2154.85	2054.86	1105.86	3455.81	2737.27	2631.14	3193.01	4161	4216.55	2477.82	2564.23	3255.7	2546.3	3300.59	2152.22	0.7694571955623807	0.7337526105637578	0.39488221188695927	1.2340060194428526	0.9774286366554692	0.9395315708898542	1.1401649859631238	1.4858163634290396	1.5056522439838302	0.8847838263955162	0.9156392438345701	1.1625504288430484	0.9092367714970834	1.1785798199880446	0.768518071064467	1.6600703217152633	0.07894026198638729	1.3112275079270461	0.09509134407618447	0.9403380695404239	0.6367853571549678	0.9064948516696093	0.5190641874952379
P20070	NADH-cytochrome b5 reductase 3 OS=Rattus norvegicus OX=10116 GN=Cyb5r3 PE=1 SV=2	Cyb5r3	33.22	10	10	3	101792	101844	93983.1	54253.9	74053.5	70653.7	46598	53339.6	65722.9	89392.2	50883.5	74880.5	53475.2	65476	78633.1	1.4203783284768143	1.4211039225616224	1.3114150275372258	0.7570444022648954	1.0333227222950505	0.9858828228809955	0.650216022382531	0.7442865047314315	0.9170797591622998	1.2473548374613435	0.7100147425834052	1.0448624589899804	0.7461786308448929	0.9136345826327009	1.097225235194811	0.6685091783423847	0.014940134337149132	0.8326275839850101	0.2563820098523716	1.081398323591898	0.768129978055931	0.9930800543422809	0.9482788536101683
P20291	Arachidonate 5-lipoxygenase-activating protein OS=Rattus norvegicus OX=10116 GN=Alox5ap PE=1 SV=2	Alox5ap	17.39	3	3	3	12387.2	7905.55	7917.98	4383.66	6346.43	4527.23	4519.44	3107.19	5388.42	10419.4	5025.37	9890.35	3110.05	6333.73	8247.38	1.8672410580791479	1.191679116079308	1.1935528087904876	0.660790972670114	0.956658055753136	0.6824326510726927	0.681258389912589	0.4683764485317866	0.8122480513897282	1.5706157550172655	0.7575220547047926	1.4908669916343564	0.4688075636688722	0.9547436633611824	1.243206419334539	0.5408339309191927	0.03359082642066407	0.8530364441461542	0.44547045666099083	1.660522293561386	0.1475937918846438	1.159519496215587	0.8005866330646065
P20650	Protein phosphatase 1A OS=Rattus norvegicus OX=10116 GN=Ppm1a PE=1 SV=1	Ppm1a	15.71	6	6	0	3650.89	4035.74	4325.87	3296.87	4023.42	4418.4	4140.42	4174.57	4869.48	4878.49	4706.05	4439.71	4152.45	4591.93	4064.76	0.8587763186059696	0.9493022085165139	1.0175476975115672	0.7755023792890126	0.9464042509650059	1.0393129582454184	0.9739254387512438	0.981958332451244	1.1454177222335915	1.147537088916959	1.1069750921489345	1.0443255780037497	0.9767551813928544	1.080131348985127	0.95612840398281	0.977206243496358	0.7923952475570106	1.1231636579550186	0.29901160765684487	1.194703156825847	0.1114373073070251	1.0911899027915382	0.37853353217227226
P20788	Cytochrome b-c1 complex subunit Rieske, mitochondrial OS=Rattus norvegicus OX=10116 GN=Uqcrfs1 PE=1 SV=2	Uqcrfs1	30.66	8	8	8	23518.7	22563.8	24842.8	40148.2	26213.3	31220.6	28835.7	21737.1	25888.6	24884.2	35697.4	20538.2	29562.8	25708.5	22969.7	0.8725072317238214	0.8370819252411893	0.921629284623238	1.4894358463985815	0.9724727054363568	1.15823575617516	1.0697596713176576	0.8064126395890876	0.9604268398850838	0.9231651603048602	1.3243180810902788	0.7619353121809533	1.0967339517067263	0.9537454096855634	0.852140184641441	1.3758433168418036	0.07434301318969495	0.7835596897381795	0.18874500548794867	0.8312979532106812	0.39057259832506086	0.8017966409823114	0.21614893811540795
P20909	Collagen alpha-1(XI) chain OS=Rattus norvegicus OX=10116 GN=Col11a1 PE=1 SV=2	Col11a1	6.54	10	9	9	76690.9	88765.7	87521.4	51403.1	73597.1	94874.5	77889.9	91292	81171.5	63361.7	61279.4	59230.5	96015	58995.3	51684.2	1.0328534865567662	1.1954738141246477	1.178715898996222	0.692283844039203	0.9911869770137917	1.2777455749030189	1.0490013128357845	1.2294973783687544	1.0931970648935214	0.8533392196357568	0.8252953341805443	0.7977012714090009	1.2931055380983651	0.7945336577802894	0.696069627164334	0.8691455383472081	0.4099835738838629	1.138618494988282	0.43804475391937675	0.8362562859665073	0.45338693519165235	0.9400558590870163	0.8060834275528564
P21533	Large ribosomal subunit protein eL6 OS=Rattus norvegicus OX=10116 GN=Rpl6 PE=1 SV=5	Rpl6	21.48	7	7	0	16312.1	15429.9	13852.9	26943.2	23112.6	13717.2	15142.1	20308.6	16602.3	13227.5	14829.8	17167.1	23862	15619.5	17632.6	0.9276693077099812	0.8774985839367242	0.7878145764662795	1.5322600824842643	1.3144138180478118	0.7800973159629573	0.8611313947483957	1.1549503069843199	0.9441729849248974	0.7522480715379244	0.8433708902886494	0.976293167181909	1.3570322043498735	0.8882811380371657	1.0027661573388473	1.3986871338680422	0.22778364907187207	0.8162231665438352	0.48266756263127486	0.7091465040063976	0.22740221336215335	0.8955843381995514	0.7342200782193143
P21588	5'-nucleotidase OS=Rattus norvegicus OX=10116 GN=Nt5e PE=1 SV=1	Nt5e	8.33	5	5	5	55475.8	47793.1	58304.1	13671.5	25169.4	24123.1	15019.5	10848.6	22943.8	31111	18058.8	37266.2	14075.1	18851.9	35284	1.944263952061223	1.6750078680660256	2.0433875651612547	0.4791459450896609	0.8821135903404682	0.8454438465415205	0.5263893883095608	0.3802115861390261	0.8041128431370487	1.0903492299809414	0.6329079320619659	1.3060709226420157	0.49329094040386834	0.660703759078066	1.236600630987353	0.3896938226064999	0.009030602061146533	0.7752350549520362	0.4151788604783628	1.3727844482561464	0.3525958276667175	1.0833333333333335	0.9104533267006863
P21674	Follistatin OS=Rattus norvegicus OX=10116 GN=Fst PE=1 SV=1	Fst	3.78	1	1	1		1010.55	1412.49	419.41900000000004	734.2130000000001	645.814	827.457		995.173	1220.72	998.7739999999999	1326.19	562.735	699.3560000000001	1014.05		1.1070376097766055	1.5473549586199173	0.4594652488792184	0.8043158721358774	0.7074765097424854	0.9064628365473462		1.0901924093159308	1.337274702890998	1.0941372338499027	1.4528150093608792	0.6164651025061977	0.7661307155736261	1.110871790801016	0.4950932162352527	0.06536546588192568	1.5193259480973589	0.1498867529227898	1.9704308992878918	0.020953589262358994	1.2649120896098023	0.3905287132390773
P21708	Mitogen-activated protein kinase 3 OS=Rattus norvegicus OX=10116 GN=Mapk3 PE=1 SV=5	Mapk3	25.26	10	10	6	17568.4	13872.7	15758	14063.9	18470	16509.5	16173.8	16062.2	17350.4	19182	19223.2	17099.1	19728.4	22166.1	19265.7	1.0039338131930173	0.7927456461762467	0.9004797834916991	0.8036716351725414	1.0554551085855872	0.9434237203678263	0.9242403809010054	0.9178630777002393	0.9914763571198362	1.0961418458521242	1.0984961907613677	0.9771159960593293	1.1273654880465567	1.2666661333199234	1.100924823252699	1.0390748976145732	0.7425744908847223	1.0110718261784462	0.8509947535689508	1.13173841944074	0.2182331922577585	1.2470628055966755	0.06705075785925403
P22509	rRNA 2'-O-methyltransferase fibrillarin OS=Rattus norvegicus OX=10116 GN=Fbl PE=1 SV=2	Fbl	20.49	6	6	0	51642.1	47396.9	40066.5	56894.4	58125.7	56068.9	35806.6	50050.5	59674.9	53385.6	49326.5	49060.4	74904.1	50237	45741.6	0.9951820552821322	0.9133738627205651	0.772111548871203	1.0963978212745753	1.1201258971016406	1.0804898162431107	0.690020076268494	0.9645107278344289	1.1499801447027855	1.0287806098216339	0.9505587040394193	0.9454307571722204	1.4434582673256582	0.9681047229142208	0.881474988427914	1.2299226126932437	0.04778551900254091	0.8506216062984762	0.2889745489123042	0.8870967741935484	0.014625139833265303	0.9987941948342677	0.8779426724425426
P22791	Hydroxymethylglutaryl-CoA synthase, mitochondrial OS=Rattus norvegicus OX=10116 GN=Hmgcs2 PE=1 SV=2	Hmgcs2	6.69	3	2	2			1716.23	1013.25	650.446	1053.53	1113.29		1899.61	2037.05	1205.98	1660.9	1943.47	1421.49	2462.52			1.132964303754378	0.6688940764228125	0.4293900581622628	0.6954848026979775	0.7349351950069114		1.2540220839018394	1.3447527050353716	0.7961242322076323	1.0964383632180108	1.2829761368916295	0.9383925395452887	1.6256255031558888	0.5277509424727456		1.6632219771193117	0.17677993174324017	1.8047560269186294	0.053132275450552206	2.1446431029292374	0.02658080518488634
P23457	3-alpha-hydroxysteroid dehydrogenase OS=Rattus norvegicus OX=10116 GN=Akr1c9 PE=1 SV=1	Akr1c9	6.83	2	2	1	2471.46	1439.97	225.072	489.246	728.472	1445.8	1005.01	757.78	1104.02		1259		924.055	1410.15		2.236609481045864	1.3031368318409415	0.20368453024445257	0.4427553924254347	0.6592489386340231	1.3084128360143843	0.9095089115526466	0.6857719455491632	0.9991104850024904		1.1393635084673606		0.8362466614907124	1.2761504777325248		0.6439058895656281	0.8616824778675304	1.076324620295414	0.6525952462111899	1.4180493617839265		1.3145424585078833	0.47868095037937375
P23514	Coatomer subunit beta OS=Rattus norvegicus OX=10116 GN=Copb1 PE=1 SV=1	Copb1	15.74	14	14	14	31997.2	27834.5	26363.3	43451.5	38563.9	43952.6	48654.7	54852.4	47428.2	36602.5	45274.8	32275.8	45478.9	41353.7	29673.7	0.8083398328981671	0.7031782493094406	0.6660115734078059	1.0977078697253106	0.9742332604697169	1.1103670739764722	1.2291554282159205	1.3857268714157307	1.1981705668827536	0.9246827451669258	1.1437695881670251	0.8153780574129817	1.1489257318262989	1.0447115043729116	0.749641646752539	1.4614304774058817	0.005890901295991923	1.1982035120030485	0.0422047885636107	0.9062071319700242	0.37639923520864793	0.9248880668106185	0.5339162997097076
P23562	Band 3 anion transport protein OS=Rattus norvegicus OX=10116 GN=Slc4a1 PE=1 SV=3	Slc4a1	11.65	9	9	2	25185	22962.2	15520.2	10869.4	20879	43450	10764.5	30566.9	23741	14362.3	14930.3	25288	18018.7	33528.8	43887.2	1.0673012132949669	0.9731023990439424	0.6577219889053224	0.4606283028702923	0.8848196161360179	1.8413435663159146	0.4561828036733639	1.2953777826748432	1.0061067343591743	0.6086519839470439	0.6327229424204027	1.071666193440664	0.7636045412744895	1.4208985078548455	1.859871423788718	1.1811130971266297	0.9449687882675734	0.865342879635737	0.8861270849537768	0.7258212940700867	0.6739256099183178	1.2691054596906317	0.5292717870288403
P23640	Ras-related protein Rab-27A OS=Rattus norvegicus OX=10116 GN=Rab27a PE=1 SV=1	Rab27a	18.55	4	4	3	6325.65	8017.36	4754.63	5964.98	5207.86	6406.37	7023.06	6646.01	7350.51	5199.58	4987.49	7200.91	7770.16	6629.03	5438.24	0.9996092574690923	1.2669413066581936	0.7513492153123033	0.942614471021632	0.8229707725851078	1.0123650152588697	1.1098172981054728	1.0502340662591454	1.1615625023703713	0.821662327658208	0.7881468585101173	1.1379219998263834	1.2278775885507487	1.0475508060105028	0.8593765144038504	0.9204912229992814	0.7143261654622147	1.195706746776448	0.05439157468718086	0.9891218092280598	0.8792260081008584	1.128459697563201	0.39527082072079456
P23711	Heme oxygenase 2 OS=Rattus norvegicus OX=10116 GN=Hmox2 PE=1 SV=1	Hmox2	5.08	1	1	0	5260.16	7992.23	8672.51	9597.53	8254.91	6643.27	9570.26	6790.89	9269.01	7950.87	8626.54	8345.97	10046.8	7590.33	9480.37	0.6358397200778618	0.966087968046198	1.0483191254206066	1.1601340622032184	0.9978403059351697	0.8030278427275325	1.156837708258372	0.8208719120101957	1.1204230905141483	0.9610884374573148	1.0427623454116375	1.0088474929618552	1.2144411005897657	0.9175069394274312	1.145971948958693	1.1172552668427222	0.5507964156515652	1.0463121909918105	0.783144455415187	1.0174589754695822	0.8106110868939421	1.107030578007333	0.4822897855861778
P23764	Glutathione peroxidase 3 OS=Rattus norvegicus OX=10116 GN=Gpx3 PE=2 SV=2	Gpx3	19.47	4	4	4	26118.1	43078.7	34117.3	35040	38926	55082.3	39273.2	40176.6	38819.8	56784.8	41783.4	30998.6	36570.6	35810.9	33489	0.6684729945758975	1.102566710114316	0.8732064621026902	0.8968222699943507	0.9962814977682675	1.4097897637702574	1.0051678188910425	1.028289657895406	0.9935633891759902	1.453363962248151	1.069414487331106	0.7933856968791917	0.9359968181237271	0.9165528718190837	0.8571255993105253	1.2490870074849416	0.32346078588746296	0.9164754591885363	0.64542149302837	1.0040178754776314	0.9760340653859246	0.8203943794687726	0.2669636270007765
P23928	Alpha-crystallin B chain OS=Rattus norvegicus OX=10116 GN=Cryab PE=1 SV=1	Cryab	23.43	4	4	4	25128.4	8922.44	6134.43	41076.8	9869.27	50831.8	39325.5	6730.31	3801.7	20565.7	43013.8	13129.7	39577.7	19192.8	12082.3	1.1106224787861134	0.3943530996649357	0.271128915989076	1.815508247106916	0.43620099613224184	2.2466587493497383	1.738104467037428	0.29746555989235157	0.16802715165315607	0.9089607261891555	1.9011195769730715	0.5803051511325048	1.749251177100538	0.848281431004207	0.534012271988565	2.5327158433923675	0.24650746328002054	0.4898659207546788	0.31236411042012996	0.7536923301696135	0.7732740953374628	0.6961513342733541	0.6859289990357965
P23965	Enoyl-CoA delta isomerase 1, mitochondrial OS=Rattus norvegicus OX=10116 GN=Eci1 PE=1 SV=1	Eci1	12.8	4	4	4	8859.27	9262.12	7853.8	6453.36	6615.05	8370.79	7788.73	7375.16	7593.42	8667.8	7951.07	7247.96	7655.75	7070.47	7797.83	1.140066134431822	1.1919073857150382	1.010675981948924	0.8304586257442138	0.8512659036888167	1.0772054805238525	1.0023023683930123	0.9490816006303222	0.9771686591014028	1.1154265802970385	1.0231932923928073	0.9327127110604448	0.9851896723631202	0.9098721905434831	1.0034734131657002	0.8253722109443664	0.11115578111031524	1.0614813052725849	0.4749866800726043	1.1132332363147879	0.3167801090801559	1.0506012351207135	0.5631634643243693
P24090	Alpha-2-HS-glycoprotein OS=Rattus norvegicus OX=10116 GN=Ahsg PE=1 SV=2	Ahsg	14.2	5	5	5	290299	465071	420890	211463	285693	321941	303823	248460	278709	321538	329271	351683	141726	308855	329027	0.9448916544373172	1.5137554956125152	1.3699511484232547	0.6882890534320766	0.9298996256658151	1.0478829211302978	0.9889108027451318	0.8087102623897975	0.9071674656701202	1.0465711999850709	1.071741273474004	1.1446898945827544	0.46130270726658795	1.0052894151589828	1.0709470800262735	0.6963570979205279	0.13351619090879993	1.0145220895693672	0.8586943728723854	1.2238990009730226	0.16578208043641482	0.9517895926856038	0.753954077058205
P24329	Thiosulfate sulfurtransferase OS=Rattus norvegicus OX=10116 GN=Tst PE=1 SV=3	Tst	33.67	9	9	1	9482.82	10528	11150.6	6845.21	8148.11	11130.8	8263.28	5635.97	9207.74	9621.77	12754.4	10247	7887.1	17356.4	13608.8	0.9366179840387705	1.039850396396871	1.1013445887217848	0.6761012853267312	0.8047886980799115	1.099388943029473	0.8161640371901916	0.5566646693180921	0.9094483367134617	0.9503420733795139	1.259751889799036	1.0120960307635578	0.7790087444359576	1.7142913582848265	1.3441409645218216	0.838348188240459	0.26391849052561844	0.8845078800740466	0.5814336458968834	1.2487758439327332	0.22908678243162475	1.487219473804285	0.25099216562460147
P24368	Peptidyl-prolyl cis-trans isomerase B OS=Rattus norvegicus OX=10116 GN=Ppib PE=1 SV=3	Ppib	47.22	10	10	10	176852	169258	175104	241092	242440	187123	216633	233795	261527	203237	218967	189126	244659	184435	154457	0.8560931098636365	0.8193325921635005	0.8476315105826466	1.1670617241718717	1.1735870307112164	0.9058122667372337	1.0486622637521157	1.1317389038324073	1.265982079610676	0.9838158198344147	1.0599605318996161	0.9155082526410225	1.1843286146954937	0.8928003795133773	0.7476849199907704	1.2867171641590596	0.0470343653088771	1.061581588148899	0.5632941319295103	0.9115417017691658	0.41137976478407157	0.8701210011108541	0.3978942306446062
P24473	Glutathione S-transferase kappa 1 OS=Rattus norvegicus OX=10116 GN=Gstk1 PE=1 SV=3	Gstk1	8.41	2	2	2	2967.37	1594.4	1484.41	1468.48	2021.51	1454.93	1459.13	1546.74	1857.85	2201.17	1801.72		1780.86	2744.9	3055.25	1.514034911249504	0.8135073356191541	0.757387370839456	0.7492594406736173	1.0314307664497466	0.7423458528677721	0.744488809973643	0.7891898747463437	0.9479268712243134	1.1230983077927832	0.919287780187997		0.9086444265621718	1.4005245142630558	1.5588737375504393	0.8178585487034788	0.5446111676294945	0.9835791074476433	0.9432502176019848	1.2142431020117617	0.2932941427480881	1.5330905252258884	0.10406357941758126
P24594	Insulin-like growth factor-binding protein 5 OS=Rattus norvegicus OX=10116 GN=Igfbp5 PE=1 SV=1	Igfbp5	6.27	2	2	2	11419.5	10075.7	11583	7125.86	15354.3	7199	8678.86	5398.83	12319.7	10672.4	7057.91	6778.94	5219.96	9610.57	9607.76	1.240330627392203	1.0943735980047833	1.2580892032999595	0.773976304085906	1.667709492724559	0.781920415657119	0.9426556214238011	0.5863946933827092	1.3381059792708723	1.1591842539323567	0.7665959051077283	0.7362955386185123	0.5669667027244805	1.043853436463653	1.0435482279113546	0.8972422925068475	0.5341693484196672	0.8894251050231881	0.7813349171695104	0.8258067276836675	0.6474179617014303	0.8234158244370797	0.6414895867615662
P25236	Selenoprotein P OS=Rattus norvegicus OX=10116 GN=Selenop PE=1 SV=2	Selenop	7.01	3	3	3	4932.02	7959.42	9288.58	4252.26	6643.14	7357.33	5544.78	6964.49	6724.45	7592.58	8953.61	5975.11	3652.31	8211.12	8495.25	0.7214320924810173	1.1642655596561364	1.358688672304112	0.622000078988595	0.971726471272287	1.0761947390670277	0.8110636691957644	1.0187319990111798	0.9836201058154622	1.1106059741707295	1.3096908766710111	0.8740102655918367	0.5342422872756688	1.2010830214015211	1.242644187097652	0.8229356871634922	0.5020249783351801	1.053744837073687	0.705224784990141	1.2338592637923202	0.3376312057136569	1.115377261374052	0.8439180064073721
P25286	V-type proton ATPase 116 kDa subunit a 1 OS=Rattus norvegicus OX=10116 GN=Atp6v0a1 PE=1 SV=1	Atp6v0a1	6.21	5	4	4	13151.5	11789.6	11510.6	11730.8	12449.5	13085.2	9085.88	8361.61	11156.5	11884.6	9817.18	12652.9	11305.7	9956.35	12965	1.1542956668031183	1.034762893460217	1.0102753071743888	1.0296020688236338	1.0926817400194215	1.1484765737179916	0.7974597508339821	0.7338912056037428	0.9791962594904756	1.043100960475105	0.8616453130233235	1.1105339803439285	0.9922914131601731	0.8738601423545016	1.1379267247159965	1.0223254333817078	0.6825625857305537	0.7675729562195597	0.04126668183347496	0.921889683487408	0.3563663272936352	0.9184647998819283	0.3373595233665126
P25409	Alanine aminotransferase 1 OS=Rattus norvegicus OX=10116 GN=Gpt PE=1 SV=2	Gpt	13.31	6	6	6	1704.15	4019.29	4311.5	2851.26	2806.3	6136.63	4733.52	1455.11	3097.93	3855.14	6496.33	3692.78	4008.36	7507.63	2630.43	0.4310203829741026	1.0165747821987388	1.0904816953864644	0.7211519978632983	0.7097805361853265	1.5521008202155722	1.197220669081697	0.36803219755857547	0.7835407534706227	0.9750573125715353	1.6430775721187407	0.9339925768501052	1.0138103232098548	1.8988595826821946	0.6652987976331711	1.1753124582708019	0.689678314058116	0.7873842968444632	0.5542252177121945	1.1907769842608948	0.5403361600858505	1.1994397241353583	0.7105704622294473
P25977	Nucleolar transcription factor 1 OS=Rattus norvegicus OX=10116 GN=Ubtf PE=1 SV=1	Ubtf	3.14	2	2	2		1219.95	805.2610000000001	1086.58	1072.99	685.8389999999999	423.663	555.7769999999999	517.7090000000001	761.915		935.205	1087.5	612.305	562.741		1.535652366729977	1.0136488876473202	1.3677684730041872	1.3506616115230936	0.8633224997300878	0.533299798062152	0.6996026602927057	0.6516833076170415	0.9590856780991601		1.1772201906862643	1.3689265533987869	0.7707591478426152	0.7083688253666085	0.936662566682352	0.8093071245505489	0.5261630226094035	0.02177105661104632	0.8946622436352736	0.6816426692812927	0.7951566892492433	0.3802212170530291
P26342	Transforming growth factor beta receptor type 3 OS=Rattus norvegicus OX=10116 GN=Tgfbr3 PE=1 SV=1	Tgfbr3	3.17	2	2	2	3046.36	2864.83	3429.1	1668.54	3284.3	3026.02	3323.41	2183.47	2945.98	3313.8	4213.5	4218.11	1838.99	3632.86	3897.57	0.9745890318050866	0.9165141007583365	1.09703490361048	0.5337979697501474	1.0507106045107755	0.9680818754260258	1.063222644136393	0.6985339596355822	0.9424755432441172	1.0601482206947623	1.347979518346726	1.3494543458249693	0.5883281961420305	1.1622216383104513	1.2469074478041173	0.8542411424056426	0.4212477800113605	1.0594069829524517	0.7492664442972673	1.4720661848935814	0.13750131310871358	1.1742805363172182	0.6635691754827626
P27008	Poly [ADP-ribose] polymerase 1 OS=Rattus norvegicus OX=10116 GN=Parp1 PE=1 SV=4	Parp1	14.4	12	12	12	6436.6	5161.88	4555.85	5992.16	6824.95	6087.13	5477.22	6044.07	6633.2	7466.71	6152.36	6707.83	6538.84	7000.88	6999.86	1.026248640246328	0.8230078505911064	0.7263826970242415	0.9553873243853022	1.088166991462756	0.9705292989315213	0.873285519890935	0.9636638316896533	1.057594456775618	1.1904889203327313	0.9809295411095761	1.0694934307714516	1.0425497403579993	1.1162171923884834	1.1160545640422987	1.1702274250928388	0.20293370963280677	0.9603395851935864	0.5763201310553154	1.0752561330156623	0.3634675082636779	1.0865065191724186	0.14712294913909965
P28480	T-complex protein 1 subunit alpha OS=Rattus norvegicus OX=10116 GN=Tcp1 PE=1 SV=1	Tcp1	35.61	18	18	18	24340.8	25554.5	25260	31475	31019.7	30575.7	30613	31115.3	29954.5	25186.2	26854.1	25339.9	27758.5	29054.8	25009.9	0.8711563665932653	0.9145946464416782	0.9040545019122578	1.1264891309456972	1.11019396013332	1.0943032159191852	1.0956381815930303	1.1136154807343814	1.0720704900051752	0.9014132025361246	0.9611072842360238	0.9069141200715132	0.9934757280812117	1.0398702589928845	0.8951034318042509	1.2383744060631785	0.0002238317227007009	0.9850908559542024	0.337093126161639	0.8314157884783991	0.0011110226987595146	0.8791538448314393	0.04436703243609671
P28494	Alpha-mannosidase 2 OS=Rattus norvegicus OX=10116 GN=Man2a1 PE=1 SV=2	Man2a1	7.58	8	8	8	3668.92	2537.84	3061.05	4212.08	2783.25	2643.17	3258.55	3296.86	3445.92	3078.91	2840.11	3414.76	2945.26	3354.41	2864.82	1.1609058870507918	0.8030138014437441	0.9685659446258917	1.3327705343067986	0.8806655119583192	0.8363419244562545	1.0310581528758758	1.043180059195151	1.090345064571063	0.9742171387491559	0.8986569396094285	1.0804855343985593	0.9319281076979644	1.06138981405483	0.9064755850061734	1.0399975830320218	0.8856503738913813	1.0376438242465114	0.7099881957180381	0.968385122166312	0.9410447960882529	0.9508211858691705	0.8553167793452899
P29418	ATP synthase subunit epsilon, mitochondrial OS=Rattus norvegicus OX=10116 GN=Atp5f1e PE=1 SV=2	Atp5f1e	15.69	1	1	1	9931.73	8019.33	8489.3	13423.3	7786.02	9863.29	11003.3	5441.7	7183.87	6706.93	9419.66	8569.42	10582.6	9434.98	8117.55	1.1119850435513192	0.8978672415885651	0.9504864339062996	1.502911258673204	0.8717451832451589	1.1043223043930204	1.2319611014101501	0.6092683763546949	0.8043267381228664	0.7509271645670643	1.0546522142002066	0.959456899443455	1.1848583199388416	1.0563674854437066	0.9088642351614483	1.1751961773591586	0.45513029636499136	0.7604404650912813	0.3226606576264842	0.7947838948836289	0.3158062307788751	0.9054640083340281	0.6713553930233506
P29826	Rano class II histocompatibility antigen, B-1 beta chain OS=Rattus norvegicus OX=10116 GN=RT1-Bb PE=1 SV=1	RT1-Bb	22.81	5	5	2	4907.64	6120.29	3444.99	8010.87	5618.14	6067.87	5749.86	7649.31	6768.1	6174.7	5811.28	6115.5	5928.12	7056.15	6950.51	0.7969248266788695	0.9938404299162974	0.5594130903367889	1.300841379216274	0.9122990369622923	0.9853282327269138	0.9336883275724716	1.2421296276750013	1.0990347538623975	1.002675772325194	0.9436619855536226	0.9930626080060123	0.9626349943214131	1.1458096184255782	1.1286553164208764	1.3609472034668886	0.17946053020702188	1.023881447213975	0.8427835247957599	0.9190024003801617	0.5415442732828559	1.0120780550016042	0.8717465807879642
P29975	Aquaporin-1 OS=Rattus norvegicus OX=10116 GN=Aqp1 PE=1 SV=4	Aqp1	5.95	2	2	2	48901.2	59232.5	38783.3	34861	44270.4	49153.9	31978	39668.5	48393	60701.2	32167.2	42502.5	77572.7	40352.9	44961	1.057705465600326	1.2811656767353625	0.8388609764999043	0.7540238324681799	0.9575438648604261	1.0631712245419715	0.6916661631814193	0.8580073548740426	1.0467133852910884	1.3129328320879345	0.6957584528203562	0.9193051817067445	1.67785389257062	0.8728105421303238	0.9724811546313026	0.8731821368527807	0.4570786635577425	0.9357229550073158	0.6764101841972137	1.0552331405079147	0.8935199099937456	1.2697214723744654	0.4142735002129812
P30009	Myristoylated alanine-rich C-kinase substrate OS=Rattus norvegicus OX=10116 GN=Marcks PE=1 SV=2	Marcks	30.42	7	7	7	8848.29	9124.67	9087.96	17696.2	18136.6	17244	29688.7	22943.4	20014.3	10695.3	20443.8	9244.38	16750.7	19303.1	11033.8	0.5524307070148743	0.5696861087710069	0.5673941708649802	1.1048376892570901	1.132333452095938	1.0766052097935863	1.8535727842727234	1.4324393395023294	1.249565045834596	0.6677462131933044	1.2763802822998211	0.5771600364945275	1.045806708866239	1.2051622607960202	0.6888799909429639	1.9613819485812016	2.7078616054974136e-06	1.3687034636602056	0.06139812150420111	0.7608499382027551	0.2413923643014008	0.8871597383414223	0.4340683043537297
P30349	Leukotriene A-4 hydrolase OS=Rattus norvegicus OX=10116 GN=Lta4h PE=1 SV=3	Lta4h	25.37	13	13	13	13757.6	10132.2	15957.3	12671.1	15663.2	14482.6	19266.2	16095	15249.5	14286.9	16178	13920.1	13994.4	14534.8	16254.1	0.9277163138421979	0.6832446963941325	1.0760486956209006	0.8544503535737246	1.0562166487594575	0.9766052426913862	1.2991777668885962	1.085334220451981	1.028319614463031	0.9634086035523707	1.0909311598926468	0.938674177204947	0.9436844494994223	0.9801252455685276	1.0960628115966788	1.074529890506461	0.5930460094539834	1.1820262559877057	0.15207933277013727	1.0366233893626113	0.6524339420617911	1.0459257909844009	0.5747914337614831
P30713	Glutathione S-transferase theta-2 OS=Rattus norvegicus OX=10116 GN=Gstt2 PE=1 SV=3	Gstt2	12.3	3	3	0	9006.79	4581.84	6493.86	4356.06	5193.16	5761.78	3834.73	3284.9	6135.79	2669.56	5884.74	4865.15	6134.9	8928.68	1685.89	1.7141026338837293	0.8719803628189206	1.2358612258165442	0.829011658910173	0.9883220586001924	1.0965374205303546	0.7297961641420476	0.62515676973091	1.167716111950811	0.5080500186315711	1.1199382170252594	0.9258977315158258	1.1675467340321346	1.6992373426165122	0.3208455497950147	0.7624054586856509	0.31945711181346653	0.8657448892952778	0.44299060128914297	0.8764581020181569	0.5187690033311333	1.0939501012344066	0.8332965878089518
P30835	ATP-dependent 6-phosphofructokinase, liver type OS=Rattus norvegicus OX=10116 GN=Pfkl PE=1 SV=3	Pfkl	13.21	10	7	7	7849.05	6094.85	7195.03	8958.19	8494.96	9078.06	9287.43	10804	9543.26	9209.56	6815.24	9918.58	8899.88	8906.27	5924.69	0.9272061021089699	0.7199829420680025	0.8499469006895232	1.0582285030483376	1.0035072714750974	1.072388712941229	1.0971215330402928	1.2762735270109518	1.1273426600687277	1.0879227715123083	0.8050824132012327	1.1716791076953246	1.0513403589017243	1.0520952078315282	0.6998819884067489	1.2550876510778928	0.03919630597830016	1.1169746875472322	0.09872182901019866	0.977843829964785	0.7806953755035428	0.894449970431051	0.40165775877563265
P31000	Vimentin OS=Rattus norvegicus OX=10116 GN=Vim PE=1 SV=2	Vim	57.3	31	31	21	1075480	1058990	1245790	558881	694573	617858	614726	669134	620418	1018670	569388	865889	473487	595866	866630	1.397237778651594	1.3758143668076128	1.61850043912148	0.7260847686340811	0.9023725551673426	0.8027062701697071	0.7986372510129243	0.869322817514278	0.8060321606682269	1.323431591455926	0.7397352106137481	1.1249421866690688	0.6151429353408778	0.7741347921058603	1.1259048760672732	0.5536000189334548	0.001891848067709661	1.0176165171815283	0.7771133411882742	1.3113510734714469	0.2523077042229006	1.0345591755944492	0.974260737664419
P31211	Corticosteroid-binding globulin OS=Rattus norvegicus OX=10116 GN=Serpina6 PE=1 SV=2	Serpina6	10.61	4	4	4	11610.2	23689.7	12260.6	9863.47	12703.3	11594.9	18464.7	8463.46	12240.5	12047.9	13023.7	16299.6	5074.01	15844.4	13691.2	0.8846017638701033	1.8049603284657958	0.934156895325299	0.751515302051631	0.967886994795187	0.8834360296891921	1.4068582960958722	0.6448460529916851	0.9326254406170434	0.9179509044573405	0.9922988399954404	1.2418954807304898	0.3865978360316396	1.2072129840539751	1.0431568508293017	0.7182781930383406	0.30856530823683953	1.1465674833812283	0.7186718074385274	1.2110414976785386	0.18233390450616055	1.0131123566265936	0.812530801448403
P31430	Dipeptidase 1 OS=Rattus norvegicus OX=10116 GN=Dpep1 PE=2 SV=2	Dpep1	12.2	5	5	5	4560.62	19133.6	12572.8	3748.53	4264.68	5195.71	8426.91	4184.26	9034.55	13614.8	15610	12703	5688.51	15526.1	11164.8	0.4703969713853928	1.9735008599049146	1.2967989093224752	0.38663540464833435	0.4398727707916593	0.5359021905347956	0.8691785200558872	0.4315779941080476	0.9318524581811026	1.4042741307142113	1.6100654567418426	1.3102281548361068	0.5867311628014439	1.6014117416988805	1.1515732742749085	0.3642129957189756	0.11979594697464412	1.6387198953434494	0.164244375215188	3.1742034927912353	0.0004999447577922753	2.4513291018493564	0.05654873171673007
P31720	Complement C1q subcomponent subunit A OS=Rattus norvegicus OX=10116 GN=C1qa PE=1 SV=2	C1qa	15.1	3	3	0	7978.23	10356.6	5090.9	6145.27	12509.1	10657.5	6125.78	6773.27	8059.28	7357.72	7662.33	12069.1	9035.72	11838.5	9832.85	0.9101185888283064	1.1814317432637613	0.5807456947049691	0.70102321697531	1.4269787207829516	1.215756986253552	0.6987998903356588	0.7726624745279471	0.91936438791213	0.8393337549047605	0.8740822170753159	1.3767856103957536	1.030752025881393	1.3504798575428267	1.1216848306153637	1.2512681568514619	0.4985445478927379	0.7150117000382438	0.26330299900473836	0.9241699693673587	0.8283016911666687	1.0475984643763774	0.7351020531288571
P31721	Complement C1q subcomponent subunit B OS=Rattus norvegicus OX=10116 GN=C1qb PE=1 SV=2	C1qb	13.83	3	3	0	17072.6	22504.5	12909.4	11123.9	21119.3	15532.9	13797.9	13843.5	14082.9	11222.2	12538.2	20963.2	10967.1	18057.1	11473.8	1.1271101213202848	1.485716863585649	0.8522612490289755	0.7343849371832478	1.394267820085956	1.025461195333801	0.9109188256601314	0.9139292764135143	0.9297341428687745	0.7408745711538081	0.8277551235979287	1.3839623077481695	0.7240332117856505	1.1921054890111944	0.7574848652229118	0.9102550179569984	0.6976745146389264	0.873329970424543	0.6123488645079509	0.9361082214747543	0.8036689885450876	0.8476623248862926	0.5530485086549456
P32038	Complement factor D OS=Rattus norvegicus OX=10116 GN=Cfd PE=1 SV=2	Cfd	23.19	6	6	6	31462.9	37352.4	33380.7	12912.8	33205.2	29298.8	30135.3	15348.7	29393.1	31697	44123.3	34840.6	17855	39449.2	38302.3	1.0287433028313664	1.2213124456003208	1.091449661945434	0.4222101751841333	1.0857113336398134	0.9579836658730008	0.9853347292784224	0.5018568641850495	0.9610669955551661	1.0363976769415986	1.4427007483041687	1.1391840522210763	0.5838054239136903	1.2898715726158472	1.2523713519109125	0.737962346862891	0.27505184550489264	0.9928437695579765	0.9465888806064345	1.4673242566642977	0.22123579601870652	1.2677082559854038	0.552862855288967
P32198	Carnitine O-palmitoyltransferase 1, liver isoform OS=Rattus norvegicus OX=10116 GN=Cpt1a PE=1 SV=2	Cpt1a	3.88	3	2	0	2750.61	1407.95	1626.28	1758.75	2106.04	1858.43	1553.14	1518.41	1769.99	1779.98	2407.85	1680.41	1695.97	1914.1	1393.88	1.5156663099671257	0.7758215018189473	0.8961276977009961	0.9691225301495603	1.1604894461385529	1.0240491165349523	0.8558254251465462	0.8366881825184898	0.9753160978760029	0.9808208791559997	1.3267955560600533	0.925954905977895	0.934528919663255	1.0547249097138724	0.7680685215777509	0.9893480199970958	0.8947966007224211	0.8459468620811362	0.08033048259521697	1.0253388826569658	0.9088240215705282	0.8743242440444365	0.26008882210083256
P32577	Tyrosine-protein kinase CSK OS=Rattus norvegicus OX=10116 GN=Csk PE=1 SV=1	Csk	18.44	8	8	7	8077.19	5864.93	5767.73	5980.62	5952.89	5693.31	4941.38	6057.96	6187.21	6161.27	5154.98	5757.45	5985.3	5749.11	5803.05	1.3592718095980474	0.9869811177235991	0.9706237929741588	1.0064500364505817	1.001783486910438	0.9581000058563263	0.8315612898188107	1.0194652164518339	1.041216082952504	1.0368507639813056	0.8675070158114074	0.9688938207681481	1.0072376113459252	0.96749032191619	0.976567627440725	0.8943152789087692	0.4193674988078672	0.975022721058024	0.7030385621953579	0.9686205452826999	0.5616072565657372	0.9949304525717061	0.8141188705971978
P35213	14-3-3 protein beta/alpha OS=Rattus norvegicus OX=10116 GN=Ywhab PE=1 SV=3	Ywhab	23.98	6	2	0	6087.58	4667.43	5224.01	3422.78	7028.83	6762.82	6023.82	5356.05	5476.27	6548.75	6534.92	8973.89	4389.83	7530.4	7855.33	0.993807213566078	0.7619654448589949	0.8528280239013413	0.5587743330600502	1.1474677880093003	1.1040412282136651	0.9833982911474858	0.8743837659990656	0.8940098741101565	1.0690939568499886	1.0668361871346634	1.4650019573867599	0.7166467989461783	1.2293498961883036	1.2823952406279704	1.077314503642902	0.9070343330031327	0.9791866474812119	0.9130613132417364	1.2813412933219397	0.32664720303652955	1.148778089079917	0.6303078951155534
P35280	Ras-related protein Rab-8A OS=Rattus norvegicus OX=10116 GN=Rab8a PE=1 SV=2	Rab8a	20.29	4	2	0	2969.14	2637.23	2799.67	3084.44	3355.26	2089.38	2382.1	1363.56	2334.15	2078.85	3543.04	2978.43	3151.88	3662	2236.95	1.0951903896318504	0.9727628037912679	1.0326800616140037	1.1377196916939132	1.2376137557394273	0.7706840688849284	0.8786561183177726	0.502959714828673	0.8609693877551022	0.7667999964589653	1.3068778697135304	1.0986170784103115	1.1625954603935271	1.3507571912512837	0.8251164115154449	1.0146370942798273	0.9770888722782405	0.7128330370919256	0.2093970118104856	1.008352600749436	0.9831705913385098	1.0611730690766177	0.7886884906896442
P35284	Ras-related protein Rab-12 OS=Rattus norvegicus OX=10116 GN=Rab12 PE=1 SV=2	Rab12	25.1	6	5	0	3166.36	2874.38	4362.36	2648.75	3709.92	3397.08	3003.32	2879.69	3169.4	4283.61	3693.87	4725.87	2909.2	3638.61	4082.29	0.9039045034219428	0.8205526303218724	1.2453280263607884	0.7561417695520632	1.0590752142318416	0.9697684124624533	0.8573612833718179	0.8220684822506393	0.9047723357879413	1.2228471714850073	1.0544934019047776	1.3490996524673937	0.8304927365666304	1.0387182648833726	1.1653761149314552	0.937773356018879	0.7384253812312449	0.9279050816185326	0.5641658855115079	1.3021397637290828	0.09548254239251883	1.0896240678574174	0.5764110785032517
P35286	Ras-related protein Rab-13 OS=Rattus norvegicus OX=10116 GN=Rab13 PE=1 SV=2	Rab13	22.66	4	3	0	6072.78	6345.97	6699.67	9341.36	8213.52	7081.54	8715.36	7904.7	8187.31	6342.04	7214.16	6052.24	7576.62	5239.41	4988.23	0.8595591163984002	0.8982272313323975	0.9482909681168872	1.3222035291183545	1.1625657431556204	1.0023419694340858	1.233597650613716	1.1188544533795781	1.1588559027792522	0.8976709675903475	1.0211133937268735	0.8566518244743023	1.0724170466386806	0.7416014790670734	0.7060487241744294	1.2886221769372155	0.043210259215966204	1.0069389140142928	0.8904232855581034	0.7959127178380625	0.0787239219227555	0.7226804868564506	0.09465672911586742
P35355	Prostaglandin G/H synthase 2 OS=Rattus norvegicus OX=10116 GN=Ptgs2 PE=1 SV=1	Ptgs2	1.49	1	1	0	2078.93	4061.47		1892.46	3006.89	4036.51	2615.37	2890.27	2578.35	4292.01	3315.38	3569.77	3116.99	2787.21	2421.19	0.6822107315975511	1.3327906279006536		0.6210197174118905	0.986725203221542	1.3245998856146342	0.8582460597991693	0.9484557975566537	0.8460977713605297	1.4084434214350678	1.0879576586628166	1.1714369427229345	1.022855039987999	0.9146361701529202	0.7945249725756398	0.9701713243436909	0.9573536300872256	0.9046683811071347	0.8184294633483096	1.2508208499237903	0.3204355412186768	0.9316831284286011	0.9055984834017761
P35427	Large ribosomal subunit protein uL13 OS=Rattus norvegicus OX=10116 GN=Rpl13a PE=1 SV=2	Rpl13a	29.56	6	6	3	26814	25541.8	28944.3	47234.8	31157.4	19855.4	21559.9	32967.4	28724.3	18847	26850	18032.7	31470.9	29052.1	23840.8	0.9788684542537616	0.9324256837793216	1.0566369135696707	1.724347567053986	1.1374280590947323	0.724838692719853	0.787062951699324	1.2035036875798262	1.048605621709604	0.6880261713030746	0.9801826656490452	0.6582994396592007	1.1488726499953272	1.0605722465811034	0.8703291953521697	1.2084560781598057	0.6359438030217357	0.8473652282600287	0.6912196885907749	0.6486641912881331	0.23837221786270044	0.8586856065695242	0.729601119963242
P35815	Protein phosphatase 1B OS=Rattus norvegicus OX=10116 GN=Ppm1b PE=2 SV=1	Ppm1b	10	4	2	0	1412.1	1559.99	1294.26	891.939		425.27099999999996	427.522	259.092	814.832		620.001					1.6494339330256282	1.822180044742334	1.5117883734563768	1.0418486316754803		0.49674698543427653	0.4993763146483837	0.30263801187980743	0.9517821333582174		0.7242055717794933					0.4631160125165539	0.2603608723851961	0.7599122387470487	0.5778368033196077	0.9413852005374997
P36365	Flavin-containing monooxygenase 1 OS=Rattus norvegicus OX=10116 GN=Fmo1 PE=1 SV=2	Fmo1	8.46	5	5	0	13420.4	13128.6	11342.2	3368.39	8788.27	8877.07	4445	3137.2	6641.57	10139.6	8753.49	10513.4	4475.44	10620.9	12092.4	1.5515639151673606	1.5178282328891994	1.3112983397373579	0.3894274668572163	1.01603250340883	1.0262988796470092	0.5138968736340882	0.36269904881099246	0.767847482344646	1.1722629336108439	1.0120115060488764	1.2154788281810176	0.5174161134166353	1.2279071552711558	1.398030720974769	0.5551085740224644	0.10643335311621757	0.6762362167813316	0.42047653639986254	1.3980634913541252	0.26502316168872975	1.2926257016706024	0.5914677466522504
P36860	Ras-related protein Ral-B OS=Rattus norvegicus OX=10116 GN=Ralb PE=2 SV=1	Ralb	20.39	5	5	1	5876.06	7158.08	9447.49	5892.62	8561.51	9264.26	5985.71	5561.19	7555	7908.36	8755.16	6053.61	7858.51	7654.47	7849.91	0.7913392422505838	0.9639911102284624	1.272309945400484	0.7935694063148836	1.1529934745255828	1.2476340419281617	0.8061059988719894	0.748935150527994	1.0174450184652915	1.0650326255764622	1.1790726575601034	0.8152502102225907	1.0583192391872507	1.030840816742822	1.0571610621973364	1.055012025373605	0.7963172263707115	0.8053624213110587	0.2845647728807291	0.9577854989314197	0.8480844381249373	0.9850116302160477	0.9816778984016302
P36970	Phospholipid hydroperoxide glutathione peroxidase OS=Rattus norvegicus OX=10116 GN=Gpx4 PE=1 SV=3	Gpx4	23.35	4	4	4	8644.79	12028.4	10701.9	7156.09	8502.65	8455.31	8748.56	7715.48	8073.34	8627.54	8633.58	9948.87	6166.48	7546.77	8997.56	0.997880140967894	1.3884549523606953	1.235335211222517	0.8260374280900908	0.9814727229464987	0.9760082008617031	1.009858456488368	0.8906085943134495	0.9319168721601955	0.9958889494604432	0.9965861550665301	1.1484119103033448	0.7118053685139486	0.8711341642136216	1.0386008730307021	0.768573094132957	0.08334838475336083	1.0175553256296639	0.7902141880519626	1.1283873924123076	0.1745743252599003	0.9418081989545515	0.6063766267737798
P36972	Adenine phosphoribosyltransferase OS=Rattus norvegicus OX=10116 GN=Aprt PE=1 SV=1	Aprt	27.78	4	4	4	14259	17296.3	13111.6	8276.14	12267.3	11070.8	8808.22	8922.57	11572.7	8884.29	10088.3	11366.2	8541.71	13353.5	9719.49	1.2766348339112321	1.5485699612720978	1.1739059743537772	0.740978232297223	1.0983142224587457	0.9911893484300769	0.7886163459396586	0.7988543144688506	1.0361253904484546	0.795427034754837	0.9032242930743166	1.0176370607477274	0.7647552091428508	1.1955637320032007	0.870204046696955	0.707777795190622	0.07020322503054659	0.9269079376888391	0.6576209737639536	0.9596558386347419	0.82352931770108	1.000014550405134	0.9806368094412321
P37199	Nuclear pore complex protein Nup155 OS=Rattus norvegicus OX=10116 GN=Nup155 PE=1 SV=1	Nup155	4.39	5	5	2	3855.63	2235.82	2370.25	3231.75	3711.54	3407.33	2060.22	3285.24	3016	3330.18	3941.8	2787.97	4275.33	2860.78	3429.87	1.2099330728157136	0.7016214115106556	0.7438068138907118	1.0141536423547337	1.1647162712911854	1.0692523029951435	0.6465164746815408	1.030939309046017	0.9464492567005113	1.045041905065951	1.2369740318508207	0.8748912911814735	1.3416388927882614	0.8977397561617005	1.0763255676655776	1.2232317383031779	0.26258925984520326	0.8078221401230071	0.19535042817593803	0.971917624258257	0.7499824808987112	1.020806483089902	0.9470342230173996
P37996	ADP-ribosylation factor-like protein 3 OS=Rattus norvegicus OX=10116 GN=Arl3 PE=1 SV=2	Arl3	14.84	2	2	0	19260.3	17955.3	10068	18290.3	16685.4	15753	16759.4	14312.3	20155.3	14331.2	14493	18179.3	19581.9	15560.7	14677.8	1.174106896114494	1.0945541633206428	0.6137447615084255	1.1149757460684897	1.017141124719178	0.9603020687368123	1.0216521609082545	0.8724770709313704	1.228666050022921	0.87362921395804	0.8834925336255076	1.1082091917848746	1.1937116155524272	0.9485794706400632	0.894757932108499	1.0728603575023898	0.6356726090705332	1.0098228419021185	0.9870221647540276	0.9265662238535582	0.4160773001767931	0.9820949482245751	0.8182474547649654
P38983	Small ribosomal subunit protein uS2 OS=Rattus norvegicus OX=10116 GN=Rpsa PE=1 SV=3	Rpsa	14.24	4	4	0	29088	29286	30600.1	20969.6	29479.3	22466.8	29729.7	28766.9	24889.3	23305.6	26113.3	21720.1	22057.4	22816.1	19380.5	1.1461935273375512	1.1539955872389824	1.205776834291866	0.8262933096416911	1.1616124467286122	0.8852894918862518	1.1714792941999173	1.133540792820634	0.9807465126499763	0.9183418547414064	1.0289774284042792	0.8558662690155509	0.8691573538880398	0.8990534288739789	0.7636758682812641	0.8195160164587222	0.11670944446710552	1.1435932179215176	0.29215600823932864	0.9756335055413304	0.8948269570383627	0.881209396604572	0.36448270644947217
P40329	Arginine--tRNA ligase, cytoplasmic OS=Rattus norvegicus OX=10116 GN=Rars1 PE=1 SV=2	Rars1	23.18	15	15	15	11433.9	10429.4	8992.7	15628.7	13204.2	12795.9	13034.9	14045.3	12559.2	10396.6	12390.1	11555.5	13524	11563.3	7447.26	0.958142906049219	0.8739673798397506	0.7535741707753971	1.3096605738874252	1.1064912724490417	1.0722763721490656	1.0923041976981576	1.176974134663859	1.0524412829964713	0.8712187912288293	1.038270967932239	0.9683327955336106	1.1332900114055255	0.968986423313037	0.6240687200783729	1.3491314493129376	0.03255204963516119	0.952210969328926	0.5473044333248118	0.8249625259435776	0.0761424606960671	0.7815397032823429	0.2224400057178347
P41350	Caveolin-1 OS=Rattus norvegicus OX=10116 GN=Cav1 PE=1 SV=3	Cav1	28.65	6	6	1	70671.7	64053.1	57109.8	19988	43566.9	41357.6	34233.3	26950.5	39888.9	54328.9	45620.3	58915.9	28612.4	46875.9	69459.1	1.5108704374071715	1.3693732457870025	1.2209343840071216	0.4273178415531896	0.9314045262739471	0.884172521704032	0.7318641117291778	0.5761671747438081	0.8527735966545439	1.161482303480042	0.9753035885035509	1.259546488951549	0.6116964683638424	1.002146708468239	1.4849466023727813	0.5468903941207687	0.06415206571495057	0.9633999761706183	0.9804379449118192	1.514262838079352	0.1501980468881652	1.3816027642082684	0.4277032485607304
P42123	L-lactate dehydrogenase B chain OS=Rattus norvegicus OX=10116 GN=Ldhb PE=1 SV=2	Ldhb	24.85	7	6	6	13660.2	13290.7	14051.9	10841.5	9785	18671.7	15302.2	10438.7	9626.37	10181.8	16735.2	11829.3	11135.9	17197.9	11534.4	1.0546637769267961	1.0261357710722367	1.0849057793442003	0.837040258382151	0.755471007542254	1.441586919931191	1.1814377569354195	0.8059412576833243	0.7432236528231506	0.7861067659267983	1.2920754629965385	0.9133053847235141	0.8597700146029419	1.3277991661329516	0.890537024976533	0.9584272293599462	0.6964731231552843	0.8999717544315007	0.7490010620662524	0.9859560997704728	0.9824562326277446	1.0145044811212727	0.8888600925272214
P43278	Histone H1.0 OS=Rattus norvegicus OX=10116 GN=H1-0 PE=2 SV=2	H1-0	20.62	4	4	4	64689	48604.8	51459.5	40566.8	64003.5	69235.5	29538.2	27347.9	42125.7	51094.7	51842.4	76143.5	50357.3	51913.5	79692.7	1.215022257282921	0.912920493604553	0.9665389455494825	0.761946620086024	1.2021468417197272	1.3004169718825718	0.5548017505306061	0.5136624030352548	0.7912266862004845	0.9596870832628989	0.9737307713979828	1.4301666009278564	0.9458368550553146	0.9750662083732462	1.4968295110910763	1.0549457886427769	0.8610968663727596	0.5696691364730061	0.05993049911895377	1.030348814596521	0.8650140028785015	1.0469357179104495	0.836302337561909
P46462	Transitional endoplasmic reticulum ATPase OS=Rattus norvegicus OX=10116 GN=Vcp PE=1 SV=3	Vcp	28.54	21	21	21	103600	96227.8	80841.9	120282	107971	124799	139528	139045	119305	110146	122895	102372	130801	121469	90222.8	0.9090348056791862	0.8443476783198416	0.7093446028690752	1.0554104681149021	0.9473880019689904	1.0950447366212042	1.2242838645444545	1.2200457968693286	1.0468378136250511	0.9664724682079116	1.0783381510033163	0.8982597599130274	1.14770908897339	1.065825760724373	0.7916570025659467	1.2578913933352978	0.05263293094316597	1.1269671323204513	0.15319022791487247	0.9500385212376647	0.48900718334790594	0.9700916578860903	0.7532048759698131
P46844	Biliverdin reductase A OS=Rattus norvegicus OX=10116 GN=Blvra PE=1 SV=1	Blvra	28.14	8	8	8	10845.8	10502	10458.5	12192.8	12685.6	13084.1	14719	13953.6	13199.3	13030.5	15820.5	13467.7	15787.8	16770.4	13521	0.8132780373387934	0.7874980128835134	0.784236142424512	0.9142835432761476	0.9512364113726051	0.9811181441981697	1.1037119835871676	1.0463180606143014	0.9897564769999389	0.9770989199084575	1.186308542451307	1.0098825926596167	1.1838565156924712	1.2575372953020068	1.0138793212909907	1.1935528495926908	0.0016576029713279684	1.1029805729338165	0.060168237913523256	1.1147500823180772	0.1713269640643569	1.2138083635166284	0.04760675658062028
P46892	Cyclin-dependent kinase 11B OS=Rattus norvegicus OX=10116 GN=Cdk11b PE=1 SV=1	Cdk11b	2.06	1	1	1		2717.35			3776.67		3614.73			2897.9		2789.87	2561.98	2885.57			0.8953769216539015			1.2444267976898966		1.1910669659815656			0.9548688175100157		0.9192725311110347	0.8441819293572277	0.9508060366963581		1.3898356855024199		0.9571209557626161		0.7530138984872917		0.7212107491520308
P47820	Angiotensin-converting enzyme OS=Rattus norvegicus OX=10116 GN=Ace PE=1 SV=1	Ace	9.22	12	12	12	7790.97	8724.86	8973	4418.49	12802	8135.51	8632.77	5708.76	7609.62	8933.08	11009.7	10140.5	6181.85	9872.43	9109.58	0.9126968321296763	1.022100211241338	1.0511693248336966	0.5176174245051198	1.4997291537413333	0.9530590163688607	1.0113120486286182	0.6687700205993106	0.8914520358454245	1.0464927752463389	1.2897647292568315	1.1879396565781901	0.7241915848348588	1.1565357826332254	1.0671694035571766	0.9947886976373572	0.777884327672793	0.8657181732134406	0.847056027942857	1.1864363464268812	0.45792160554637384	0.9924223063574695	0.8621395267131486
P48032	Metalloproteinase inhibitor 3 OS=Rattus norvegicus OX=10116 GN=Timp3 PE=2 SV=1	Timp3	5.69	1	1	0	2654.19	1630.29	1883.31	1364.32	1160.81	2089.41	1390.89	1298.43	1884.99	1663	1618	1893.94	1752.91	992.9830000000001	1720.23	1.5926603336314542	0.9782638828855595	1.1300898326538242	0.8186672191440949	0.6965499990139093	1.2537611955786496	0.8346106840296488	0.779129586426401	1.1310979252773745	0.9978916862881362	0.970889205300183	1.1364684187183118	1.0518426433020667	0.5958445461969046	1.032232841553482	0.7481674959750574	0.25664504863067483	0.9912819045885398	0.9661492654505714	1.1214422239269788	0.4730797121245631	0.96783709752218	0.9026772847588357
P48450	Lanosterol synthase OS=Rattus norvegicus OX=10116 GN=Lss PE=1 SV=2	Lss	8.73	6	6	0	3172.51	1236.14	1722.44	3704.09	3353.04	3023.51	2678.02	4603.37	2457.24	2978.14	3839.53	1988.35	3246.8	2851.41	2769.16	1.090865640849308	0.42504598985644293	0.5922599501418379	1.2736491016934584	1.1529407719418894	1.039632081148457	0.920835554027336	1.5828659846987019	0.8449204848276454	1.0240316341442448	1.320220063612138	0.6836929424911888	1.1164102123270008	0.9804556004470042	0.9521739877933465	1.6441839868604116	0.11267207532447501	0.9660725906291662	0.7445280921659898	0.8735576312615071	0.4508024361873301	0.8796435543774996	0.1708689738366467
P48508	Glutamate--cysteine ligase regulatory subunit OS=Rattus norvegicus OX=10116 GN=Gclm PE=1 SV=1	Gclm	4.01	1	1	1	3514.83	2227.23	2081.08	3048.3	2553.81	3305.88	2481.58	3789.46	3067.05	3685.02	3446.05	2239.94	3647.33	3021.93	3496.11	1.156052107635904	0.7325514849053624	0.684481730313821	1.0026071359657585	0.8399659252372514	1.087326994930447	0.8162089743364849	1.2463798305471256	1.008774141772063	1.2120287859385688	1.1334298858034977	0.736731892574596	1.199632282000456	0.9939338589997717	1.1498949690388898	1.1386719399115959	0.44796566904921603	1.0482824969493678	0.8049902284655699	1.0519780556556528	0.8569684113359632	1.1411519321418186	0.23020320880634534
P49000	Muellerian-inhibiting factor OS=Rattus norvegicus OX=10116 GN=Amh PE=2 SV=1	Amh	2.71	1	1	1	10129.9	6743.82	3642.28	971.697	2647.86	731.7389999999999	1723.9	736.0310000000001	1726.7	3596.17	3157.33	4563		1692.75	6016.37	2.949665894314686	1.9636932103374432	1.060574052413597	0.282942724065183	0.7710147518652786	0.21307076790885732	0.5019722835574969	0.21432053009983643	0.5027875990595335	1.0471475531997003	0.9193643193019267	1.328673084211879		0.49290189859733907	1.7518713310672414	0.2120928056151297	0.029404562374624747	0.9621572515406905	0.9216277507776754	2.6007194178470048	0.05244005388875956	2.657525482063275	0.26287861264382695
P49088	Asparagine synthetase [glutamine-hydrolyzing] OS=Rattus norvegicus OX=10116 GN=Asns PE=2 SV=3	Asns	1.25	1	1	1	1637.26	1317.38		1920.07	2998.69	2125.28	3562.79	2830.34	3730.7	1993.81	2403.83		2722.31	3123.15	2153.08	0.6545275962838601	0.5266491362351927		0.767586578672142	1.1987866054874903	0.8496234011886703	1.4242969197098652	1.1314853089100452	1.4914223174426766	0.7970656259523369	0.9609793629448172		1.0882981448514684	1.2485419923127283	0.8607370100087057	1.5893735503028006	0.10073836121169681	1.4372192662165462	0.07899102137014646	0.9364597588883652	0.8023937378243001	1.1355046251866827	0.48145548207888067
P49186	Mitogen-activated protein kinase 9 OS=Rattus norvegicus OX=10116 GN=Mapk9 PE=1 SV=1	Mapk9	7.09	3	2	0	3652.85	4345.48	4611.94	3182.35	4373.64	3270.99	3110.64	3719.09	3104.13	3497.58	3478.2	4162.69	3067.5	3777.5	2966.26	1.0086874577049987	1.1999483071322166	1.2735278025892087	0.878764945461079	1.207724328268856	0.9032417392661821	0.858963152999843	1.0269787801514114	0.8571655003862237	0.9658116479789339	0.9604601107052099	1.149473204022618	0.8470505978920797	1.043107948993425	0.8190944764477133	0.8585843126277233	0.26892106385734366	0.9175097765027737	0.5395727063694274	1.028769795455427	0.7778865567513593	0.9061862125911381	0.500812106358116
P49187	Mitogen-activated protein kinase 10 OS=Rattus norvegicus OX=10116 GN=Mapk10 PE=1 SV=3	Mapk10	6.47	3	2	0	2179.4	2280.93	3594.38	3778.83	3580.4	3691.74	3130.32	3341.13	3102.91	2724.13	1920.08	4058.12	2445.74	3795.28	3015.8	0.7009341285729876	0.7335879975617071	1.1560170749106062	1.215339503108866	1.1515208561726737	1.1873297971083974	1.0067670557743391	1.0745673327517051	0.9979515081629847	0.8761290665639776	0.6175321655457566	1.3051641763075217	0.7865938495072491	1.2206301181474206	0.9699353698038067	1.3719885632133246	0.09963379327383486	0.8663818651213424	0.006887490815860343	0.7874720499648449	0.25850932012505495	0.8376477359001068	0.20564852029217023
P49242	Small ribosomal subunit protein eS1 OS=Rattus norvegicus OX=10116 GN=Rps3a PE=1 SV=2	Rps3a	44.32	12	12	5	44382.7	40477	37729.2	77038.9	60856.7	51420	60736.3	68748.4	64953.9	54968.9	56121.8	47645	89783.3	49666.8	31394.1	0.7964136648949722	0.7263288604333173	0.6770216874042225	1.3824042405819672	1.0920270168424602	0.9226926403508456	1.0898665307689823	1.2336375479559718	1.1655481425920808	0.9863749412326255	1.0070628514827322	0.8549531475985228	1.6110927681138094	0.8912328049353828	0.5633431548121058	1.544312739571038	0.028618686473474274	1.0270606331438084	0.7647462945352854	0.8384713145667868	0.2671881299542451	0.9024306501947014	0.6079717639682877
P49684	Urotensin-2 receptor OS=Rattus norvegicus OX=10116 GN=Uts2r PE=1 SV=2	Uts2r	2.59	1	1	1		1568.02	2117.56	2267.16	2473.15	1664.72	1077.68	926.4680000000001	2638.1	1369.93	1242.22	2460.47	1017.16	3556.49	3593.33		0.784781945154766	1.0598224868189987	1.1346961357489567	1.237792545796297	0.8331795511141707	0.5393705479868804	0.46369010546016365	1.3203487516184667	0.6856394243223101	0.6217215519637208	1.231446303360255	0.5090807536470336	1.7799958802333347	1.7984340167746427	1.1585747697784339	0.5047852558979452	0.72478161694793	0.29217090835470755	0.7919744325943828	0.33646678223125387	1.2750884851437072	0.8125314368862397
P50115	Protein S100-A8 OS=Rattus norvegicus OX=10116 GN=S100a8 PE=1 SV=3	S100a8	41.57	3	3	3	2236.25	1923.99	1403.14	814.987	1326.8	2323.21	1316.77	2728.07	1991.72	1149.71	1089.45	1665.11	407.42699999999996	1672.81	1280.59	1.4377925895864532	1.2370256297097553	0.9021461348920452	0.5239943070807355	0.8530634803189742	1.4937033525111878	0.8466147113201806	1.7540073023468374	1.280572501523144	0.7392038091328971	0.7004597592956787	1.0705792370469756	0.26195439749466287	1.0755299370759597	0.8233528506645125	0.8025691216490694	0.42885034213251233	1.3519740326813212	0.39782617165095296	0.8744171608625941	0.8603684154072148	0.7527053209666211	0.5413492250681624
P50116	Protein S100-A9 OS=Rattus norvegicus OX=10116 GN=S100a9 PE=1 SV=3	S100a9	22.12	4	4	0	9660.07	3955.8	3354.58	2616.06	2709.38	5699.18	3498.43	10243.2	4495.61	3306.52	1004.79	5296.32	1268.12	4251.53	2247.71	2.2780569211395547	0.932864624029003	0.791083727811116	0.6169244725055143	0.638931380517645	1.3439919631866155	0.825006720926686	2.4155717975766935	1.0601636919032877	0.7797501230204709	0.2369515763127817	1.2489887167039002	0.2990505806723442	1.002604260831697	0.5300594428626902	0.6496362795329529	0.4063769679784284	1.6542284450620524	0.32574407124346777	0.8714703998867986	0.6444733560673549	0.7045467326765003	0.40538331151196993
P50339	Chymase OS=Rattus norvegicus OX=10116 GN=Cma1 PE=2 SV=1	Cma1	14.57	3	3	3	14917.5	11936.6	6902.11	4545.52	10268	12096.5	8218.58	4477.16	6229.63	8275.46	13073.6	11189.4	9532.11	21276.7	10600.6	1.457361419835564	1.166143142216135	0.6742999047736715	0.44407343597056836	1.0031296838526276	1.181764532598686	0.8029121111333782	0.43739502292146765	0.6086021398927586	0.808468988462706	1.2772220719532248	1.093145625681787	0.9312370949307042	2.078621868370394	1.035622957406327	0.7971872434731269	0.531993243774801	0.7032833866344209	0.43891330842906606	1.2091577784037322	0.48535919620547624	1.538810078922275	0.3208902398343411
P50430	Arylsulfatase B OS=Rattus norvegicus OX=10116 GN=Arsb PE=2 SV=2	Arsb	10.23	7	7	7	4833.9	6567.71	4178.45	9378.5	9272.47	10197.2	9556.55	8262.22	9019.63	6529.7	5756.77	7894.86	10678.7	6922.22	5561.33	0.6326530594438313	0.8595713244046931	0.546868817359291	1.2274430000608147	1.213565964149267	1.3345931396513453	1.2507458977694919	1.0813460685570682	1.180474671497417	0.8545966367219814	0.7534368011366527	1.0332665824449672	1.3976110854347095	0.9059690231786505	0.7278579281898183	1.8516084020215586	0.009762759459284908	0.9303328426031876	0.23144913607090492	0.6995705446827304	0.019458264316690007	0.8029018825110916	0.25710140846059804
P50475	Alanine--tRNA ligase, cytoplasmic OS=Rattus norvegicus OX=10116 GN=Aars1 PE=1 SV=3	Aars1	18.8	15	15	15	6238.38	5634.56	5558.06	8727.39	7192.78	8850.69	8747.61	8419.51	7656.27	5555.2	8265.3	7162.92	8953.47	7536.09	4043.86	0.8621144111007997	0.7786693622722761	0.7680974265374843	1.2060837413394194	0.9940079465947265	1.2231232142296136	1.2088780490591253	1.163536191352129	1.0580600576237291	0.7677021881557652	1.1422251036441253	0.9898814367771985	1.2373269208285926	1.0414517538772285	0.558842196607786	1.4210808329986804	0.010243209678000466	1.0021206369096591	0.9524072831720606	0.8471009888231575	0.26236307171365747	0.828934481887185	0.3976271239702341
P50878	Large ribosomal subunit protein uL4 OS=Rattus norvegicus OX=10116 GN=Rpl4 PE=1 SV=3	Rpl4	23.28	11	11	6	42406.9	41607.6	35302	79214.4	48982.7	27353.4	32169.2	47076	36765.6	29684.5	38744.8	34474.7	58417.7	43265.6	34460.3	1.0098076692890938	0.9907744631348412	0.8406233500030322	1.886280502421398	1.1663928776328119	0.6513485565116125	0.7660240403069952	1.1209898822939988	0.8754750959399321	0.7068575104290129	0.9226044861820148	0.8209233982309653	1.3910623384927805	1.0302553286468528	0.8205805004846608	1.3036797090092316	0.6005490194944738	0.7458079530441882	0.5467333624762926	0.661547214570188	0.3589112053730738	0.8752373023551838	0.8571473216614987
P50904	Ras GTPase-activating protein 1 OS=Rattus norvegicus OX=10116 GN=Rasa1 PE=1 SV=1	Rasa1	6.55	5	5	0	3995.68	3317.51	2481.55	2308.21	2948.73	4037.41	3519.92	3889.41	2886.79	2345.82	3371.14	3343.16	4074.98	3122.15	2376.87	1.2481473606566353	1.0363045465232437	0.7751722066925965	0.7210252621184009	0.9211071874597165	1.261182736202275	1.0995322092165798	1.2149513539651633	0.9017587292450767	0.7327736559423048	1.0530571751001105	1.044316944863662	1.2729186350580066	0.9752791219702565	0.742472874985969	0.9489123754178262	0.7923677649009737	1.107782685179706	0.5463259419846807	0.9747986680079833	0.9520111961732012	1.0300881718463366	0.8938559260308617
P51593	E3 ubiquitin-protein ligase HUWE1 OS=Rattus norvegicus OX=10116 GN=Huwe1 PE=1 SV=3	Huwe1	5.41	22	22	0	4095.41	3587.1	4025.91	4178.71	4195.45	3998.41	4409.48	4779.69	4226.02	3665.57	4073.23	3958.86	3883.15	4531.77	4498.28	0.9891173367785683	0.8663510610069327	0.972331800066466	1.0092358289817067	1.0132788489034417	0.9656900409357781	1.064971056421301	1.1543836254311912	1.0206620698716284	0.8853030187882084	0.9837604561415262	0.9561379837132797	0.9378526170302113	1.0945063554791858	1.0864179004505772	1.056724135280422	0.27087078452761787	1.0842686685143024	0.11175070709179206	0.9454511067627824	0.18032442340292074	1.0436958530038625	0.48413769204791285
P52164	Protein max OS=Rattus norvegicus OX=10116 GN=Max PE=1 SV=1	Max	5	1	1	1				1152.63	2085.37		1627.97	1761.38	1720		1006.23			1481.83					0.7446335671654326	1.3472115960540485		1.051717470774064	1.1379043340307382	1.111171612334005		0.650054774115608			0.9573066455261037				1.051955939880585	0.8057168560084209	0.6215132798023472		0.9152748610253242
P52296	Importin subunit beta-1 OS=Rattus norvegicus OX=10116 GN=Kpnb1 PE=1 SV=1	Kpnb1	10.63	9	9	0	10013	6760.89	6629.76	9837.39	8611.58	9635.38	8819.57	10488.7	8326.19	7478.71	8865.75	5128.67	9466.7	9267.92	5725.32	1.2010264560071833	0.8109465451068018	0.795217932385717	1.1799626134086192	1.0329307308521263	1.1557321775374507	1.0578784480782257	1.2580851082715017	0.9986991378949817	0.8970466959757797	1.0634175873709864	0.6151671181594288	1.1354995656729456	1.1116565576908115	0.686733325587441	1.1999987181486647	0.22891773814500074	0.9839807579666257	0.8224019545887409	0.7645941600927207	0.15528781104452968	0.8709455622081337	0.3933253780373792
P52303	AP-1 complex subunit beta-1 OS=Rattus norvegicus OX=10116 GN=Ap1b1 PE=1 SV=1	Ap1b1	20.97	19	9	0	14895.2	13984.4	12500.2	15164.2	16890.6	14648.4	18435.6	16448.8	15430.5	16129	18193.1	17108.7	14139.7	16492.3	15219.2	0.9480146588656901	0.89004620249754	0.7955833314593225	0.965135338227825	1.0750131852567824	0.9323069128932928	1.1733457117047315	1.046894537888042	0.9820841743398566	1.0265406595980393	1.1579116420195357	1.0888943011262309	0.8999303716608841	1.0496631235841494	0.9686358488780756	1.1286473110068198	0.14256439076817826	1.0773330307130988	0.33631841688018344	1.101226468421864	0.15351792653662744	0.9817571386971344	0.7791135068270016
P52555	Endoplasmic reticulum resident protein 29 OS=Rattus norvegicus OX=10116 GN=Erp29 PE=1 SV=2	Erp29	21.15	5	5	5	18401.4	23376.6	27312.7	24471.3	26300	22712.8	38207.3	36745.6	29555	26367.5	32839.4	26117.8	33282.8	33110.5	22790.2	0.6547128982148334	0.831728104188207	0.971772635509922	0.8706769999067816	0.9357412600698923	0.80811042173823	1.3593972260786464	1.3073906481378037	1.0515525833218886	0.9381428773723531	1.16840994433229	0.9292586723290279	1.1841859015457876	1.178055551009284	0.8108642762450518	1.0635888766505477	0.5838937327301272	1.4221838465736127	0.018357186677675538	1.1611314556482286	0.16583087361291418	1.2136434956677702	0.24448740278516526
P52925	High mobility group protein B2 OS=Rattus norvegicus OX=10116 GN=Hmgb2 PE=2 SV=2	Hmgb2	27.14	5	4	0	1948.84	6192.6	4552.07	7076.02	4827.59	4865.12	3036.67	2139.49	2327.33	4959.33	2218.19	1221.2	2996.09	1799.96	2114.06	0.5592127413411037	1.7769446552969554	1.306200377391986	2.030438898003159	1.3852598663671203	1.3960289670539552	0.871361710170301	0.6139190841587189	0.6678191074205121	1.4230621931585845	0.636501770650963	0.3504190183523305	0.8597174227769685	0.5164921522055854	0.6066220356517588	1.3210475274372493	0.37274441760438465	0.4474691881853903	0.008295599983111098	0.5008560576740159	0.1199044234823291	0.41208308560040025	0.010420381224343505
P52944	PDZ and LIM domain protein 1 OS=Rattus norvegicus OX=10116 GN=Pdlim1 PE=1 SV=4	Pdlim1	35.78	9	9	9	41711.1	42342.1	37021.2	32885.9	32147.7	41198.3	38306.9	30060.1	33999.5	46136.9	41699.7	44795.2	31741	33439.8	44090.6	1.0946339594384649	1.11119343709323	0.9715558385936428	0.8630322126891262	0.8436594608590984	1.081176431480678	1.0052967584363235	0.7888740954833653	0.8922566727784232	1.2107812434391927	1.0943347866250508	1.1755707027586881	0.8329863395244027	0.8775683373689589	1.1570797234313548	0.8774100883423746	0.2062493234219993	0.9636135661698605	0.7535579431539117	1.2485119818058417	0.054858152349343096	1.0286119329504604	0.8619081803711068
P54311	Guanine nucleotide-binding protein G(I)/G(S)/G(T) subunit beta-1 OS=Rattus norvegicus OX=10116 GN=Gnb1 PE=1 SV=4	Gnb1	21.76	7	2	0	12101.5	25916.8	28143.9	19267.5	22019.2	28943.1	19448.6	20524.7	31054	15132.8	25661.8	14950.4	18047.1	18075.1	17879.8	0.572325937528672	1.2257039918806005	1.331032016957666	0.9112333182939047	1.041371671580493	1.3688292230290549	0.9197982257257472	0.970691085402201	1.4686617083845293	0.7156876376840794	1.2136440725259905	0.7070612483104292	0.8535159630767836	0.854840189515721	0.8456037101041317	1.0614792132063324	0.7273093650175959	1.0113555784011916	0.9875626474897385	0.7937513705008413	0.3093423288041957	0.7689328461707137	0.10706823687547157
P54313	Guanine nucleotide-binding protein G(I)/G(S)/G(T) subunit beta-2 OS=Rattus norvegicus OX=10116 GN=Gnb2 PE=1 SV=4	Gnb2	29.71	9	9	0	62240.8	68228.9	65848.9	57336.9	67039.6	63554.1	59085.7	56886.6	66329.9	66997	64960	76436.6	56491.3	71802.1	59294.4	0.9699534395087627	1.063271298391078	1.0261816532382064	0.8935316282208772	1.044737384533805	0.9904197550462694	0.9207847254659788	0.8865142050224157	1.0336775016913708	1.0440735110533375	1.0123291382901445	1.191179147349576	0.8803538954724451	1.1189556345508433	0.9240370821648882	0.9572735339392194	0.4441376957273931	0.9700506463556225	0.6640626212928218	1.1088859398096957	0.20349919031614658	0.998175922388371	0.9548860220797042
P55053	Fatty acid-binding protein 5 OS=Rattus norvegicus OX=10116 GN=Fabp5 PE=1 SV=3	Fabp5	56.3	6	6	4	9593.2	14086.3	10957.3	8862.86	10430.3	11963.5	17294.6	8901.66	10252.5	13583.2	18687.1	19827.6	22406.8	43445.3	32616.9	0.5689711782635598	0.8354562302854086	0.6498757340186072	0.5256548281058431	0.6186194471753332	0.7095532972476439	1.025739997039253	0.5279560499834882	0.6080741572308663	0.8056174486708904	1.1083289523129891	1.175971827350473	1.3289437723716726	2.5767338876510273	1.9345031922929474	0.9024118856245381	0.531349061357071	1.1661117982535563	0.6182397087545857	1.6667775763629253	0.025824488298724475	3.1503366002637523	0.00601130620846867
P55213	Caspase-3 OS=Rattus norvegicus OX=10116 GN=Casp3 PE=2 SV=2	Casp3	11.55	3	3	3	10099.4	11458.5	9852.72	16984.3	16146.3	14724	18291.6	16415.8	14365.9	10596.2	14272.1	11521	16339.8	10901.8	9758.98	0.7509651590951002	0.8520243059479974	0.7326226748439981	1.2629084452164394	1.200596941233857	1.0948384064911039	1.3601158785773346	1.220636261428733	1.0682110203620314	0.7879059170647267	1.0612362959305681	0.856671643655529	1.2149850987763746	0.8106295395194727	0.7256524118567341	1.5235165686000467	0.0025528359843157706	1.0254667262917254	0.8001190471427243	0.7604138369143196	0.046036509560790556	0.7731875305613254	0.15818880302226312
P55770	NHP2-like protein 1 OS=Rattus norvegicus OX=10116 GN=Snu13 PE=2 SV=4	Snu13	26.56	3	3	1	6995.18	5742.35	7818.59	7685.35	7441.25	8108.54	7719.12	7286.34	6977.57	7442.72	7055.74	5606.14	8250.53	7089.93	6154.29	0.9772202935469078	0.8022010802651377	1.0922499227929685	1.0736364157906912	1.0395358674624424	1.1327556744839795	1.078354054123526	1.0178950811390952	0.9747601925388764	1.039741225127508	0.9856804705512451	0.7831726669599727	1.152591548540219	0.9904567825026701	0.8597487241747601	1.130327123990325	0.23774045920363782	0.9461113640804402	0.22213796535039704	0.8652670050621601	0.1694558947214144	0.9250966424131725	0.393155879458654
P56522	NADPH:adrenodoxin oxidoreductase, mitochondrial OS=Rattus norvegicus OX=10116 GN=Fdxr PE=1 SV=1	Fdxr	5.26	2	2	2	3547.55	1915.51	2867.18	2583.95	2249.59	2441.73	1902.18	2516.81	2286.98		1195.61	2511.28	2141.37	2149.96	2056.01	1.5345160047469995	0.8285664056187861	1.2402175017943373	1.117704508876833	0.9730748993301863	1.0561863157026372	0.822800426747938	1.0886626618109105	0.9892481889011551		0.5171689420686276	1.0862706240647897	0.9262636290073661	0.9299792898101109	0.8893406015193241	0.8733565899661953	0.598925146685289	0.9217486086427035	0.3978267521610437	0.7642788515065421	0.5319917323096092	0.8724542181939638	0.034059554904771125
P57093	Phytanoyl-CoA dioxygenase, peroxisomal OS=Rattus norvegicus OX=10116 GN=Phyh PE=1 SV=2	Phyh	7.4	2	2	2	1293.68	2335.86	1802.81	1270.79	1946.3	1432.58	1385.93	915.515	1658.45	1830.46	931.4680000000001	1145.7	901.446	1562.87	2045.99	0.8639951230304354	1.5600238452181936	1.2040218970305632	0.8487078430491674	1.2998529064019975	0.9567606621041841	0.9256050652878387	0.6114344312822405	1.1076098508053192	1.2224881832464678	0.6220887771774423	0.765165429206581	0.6020383307118404	1.0437759399005753	1.3664317155471526	0.8559223908621499	0.537653525765615	0.8516507623121641	0.46821438060072273	0.840409749509105	0.4489679362113754	0.9700271202042295	0.8131571636630773
P58775	Tropomyosin beta chain OS=Rattus norvegicus OX=10116 GN=Tpm2 PE=1 SV=1	Tpm2	44.01	15	7	7	58254.9	25068.7	50625.7	239776	70436.4	128410	160766	50719.7	32876.2	69100.6	262600	55438.6	168442	137044	32972.8	0.5664866120084672	0.2437749087279638	0.49229818047163504	2.3316475331850577	0.6849428562760075	1.2486940299958846	1.5633326409650214	0.49321226223177533	0.31969717832684913	0.6719531710079716	2.5535943639663525	0.5391001390182217	1.6379761685271148	1.3326534120921736	0.320636543199504	3.2745404417940214	0.062444334107943984	0.5571122222668062	0.30375906009005443	0.8826252375619669	0.6919880958955312	0.7716404816534678	0.6051356327602753
P59215	Guanine nucleotide-binding protein G(o) subunit alpha OS=Rattus norvegicus OX=10116 GN=Gnao1 PE=1 SV=2	Gnao1	20.06	6	4	0	3581.29	3759.57	4345.57	1646.97	2849.21	4651.92	2746.57	2049.88	3666.16	4344.72	3954.39	3752.87	1825.83	3768.92	3590.27	1.0630308539929638	1.1159495343148216	1.2898913487001065	0.4888685154234345	0.8457282542059684	1.3808249235071577	0.8152617220754128	0.6084639018295355	1.0882227341753514	1.2896390440205374	1.173777766872059	1.1139607797817475	0.5419593565854687	1.1187248857900818	1.0656963787253528	0.7827967993647333	0.342562347505293	0.9250675003552651	0.9593019975055437	1.3174298488210663	0.29925259845580143	1.0040358107147933	0.9188286403393866
P60123	RuvB-like 1 OS=Rattus norvegicus OX=10116 GN=Ruvbl1 PE=1 SV=1	Ruvbl1	23.68	9	9	9	6962.47	7416.53	6492.74	5035.98	6047.42	6048.64	4567.06	4770.1	5246.44	5591.67	5497.56	3570.02	4935.87	5049.21	3520.55	1.2933018840587247	1.3776450343309277	1.2060479793382872	0.9354499799757925	1.1233283130404028	1.123554932084873	0.848346535440618	0.8860618885465249	0.9745436226800338	1.0386712396656141	1.021189995177844	0.6631430501140153	0.9168542155971857	0.9379074963350871	0.6539538336140684	0.8208247132246762	0.05045021858939578	0.8512471369434113	0.09640998603781115	0.8556628399186553	0.3386454961311148	0.7883258502781921	0.13352376291781043
P60825	Cold-inducible RNA-binding protein OS=Rattus norvegicus OX=10116 GN=Cirbp PE=2 SV=1	Cirbp	6.4	1	1	1	5767.26	3706.62	2958.17	1038.18	2796.53	2446.03	2157.7	1026.52	2220.51	2181.97	2501.8	3513.75	911.97		2120.5	2.2842242636044237	1.4680717255614328	1.1716350034273986	0.41118935958996833	1.1076146523475063	0.9687929927737485	0.8545948498211048	0.40657121251256456	0.8794718496437233	0.864207408103145	0.9908816773798211	1.3916821863831428	0.36120168011834497		0.8398611387336761	0.5052054970821385	0.11809592351603687	0.8605243968067456	0.7748600186830386	1.3051837840763987	0.38665157135108374	0.7242307435111149	0.5702920262507841
P61107	Ras-related protein Rab-14 OS=Rattus norvegicus OX=10116 GN=Rab14 PE=1 SV=3	Rab14	38.14	7	7	6	33495.8	27684.6	30282.7	15427.8	30980.5	27483.7	25859.8	22669.3	27643.1	26651.6	23813.7	28232.9	24015.7	24682.6	25182.2	1.2748778247476569	1.0536987510974205	1.1525845838429256	0.5871948156079836	1.1791434284177353	1.04605233109874	0.9842453553105002	0.8628122890795877	1.0521192268070012	1.0143819175551754	0.906369098668886	1.0745675021440932	0.9140573855764693	0.9394401506193765	0.9584553394264488	0.8078886458036082	0.3179246870888928	1.0308585503166785	0.7693127105268213	1.0650435771125426	0.6638979742893791	0.9998443674552048	0.8530234119420653
P61203	COP9 signalosome complex subunit 2 OS=Rattus norvegicus OX=10116 GN=Cops2 PE=1 SV=1	Cops2	12.19	5	5	5	2887.28	2696.9	3125.35	2983.73	3478.14	3525.59	3752.26	3882.71	3068.67	2776.4	3013.87	2747.3	3413.75	2792.24	3006.94	0.9185188138651184	0.8579539875290368	0.9942550687544496	0.9492020657829408	1.10648673743344	1.1215818157486361	1.193691434330418	1.2351909699725117	0.9762236875341056	0.8832450038843183	0.9587903831785154	0.8739875375203097	1.0860026048156215	0.8882841195958611	0.9565857700547155	1.1467277797998285	0.11783011651788768	1.0717079217338545	0.5028499953771282	0.8548289555102098	0.06399566436264566	0.9224497519889943	0.36339426763680327
P61227	Ras-related protein Rap-2b OS=Rattus norvegicus OX=10116 GN=Rap2b PE=2 SV=1	Rap2b	16.39	3	1	0	1175.06	1410.99	560.851	959.939	1842.25	743.76	965.128	994.2669999999999	1219.54	938.674	1278.73	3692.73	2196.15	1031.13	1784.21	0.8476676431459603	1.0178634008497598	0.40458805961061994	0.6924831325156928	1.3289667894283232	0.5365353992700284	0.6962263859668225	0.717246748717346	0.8797547338197407	0.67714293505216	0.9224533601007897	2.663870556290217	1.5842640328961934	0.7438390693897284	1.287097752946619	1.1268066583600818	0.7819516708172921	0.8964976653640535	0.8960594902728429	1.6667284272842053	0.45916002747919743	1.4133000784839267	0.34759229907578504
P61983	14-3-3 protein gamma OS=Rattus norvegicus OX=10116 GN=Ywhag PE=1 SV=2	Ywhag	31.98	8	6	1	20538.2	28952.8	35132.3	34953.6	28656.8	35611.4	35759.9	31118.4	29076.2	31784.9	37242.9	33957	27424.9	30049.1	32218.3	0.6520385026393895	0.9191818347867736	1.1153661122336826	1.1096928165981517	0.909784545989252	1.1305763860948064	1.1352909042922117	0.9879344314756686	0.9230994882922269	1.0090942050687368	1.1823725910716867	1.0780531611400097	0.8706746808890259	0.9539867256946215	1.0228536137337565	1.172511589597664	0.3575819561599229	0.9670707445339632	0.742769019537483	1.0379251333880255	0.6577098913520962	0.9039575980278528	0.3049635058921709
P62083	Small ribosomal subunit protein eS7 OS=Rattus norvegicus OX=10116 GN=Rps7 PE=1 SV=1	Rps7	8.76	2	2	0	6242.01	5543.73	5317.69	7676.74	8903.92	6516.8	7334.74	10015.5	8439.3	8866.99	9165.55	7322.33	9222.74	7040.66	4935.43	0.8319416570193399	0.738874164294486	0.7087473153864177	1.0231639802093633	1.1867238211357625	0.8685659571938581	0.9775818605554994	1.3348763724949493	1.1247987789323173	1.1818017518994548	1.2215941426709682	0.9759278427049016	1.2292164860130865	0.9383865688952413	0.6577993005943535	1.3504577736746373	0.04476169975539753	1.1165530755329807	0.43594311216004944	1.0977341231460083	0.44514539470633424	0.9177991865772254	0.6161780812786279
P62138	Serine/threonine-protein phosphatase PP1-alpha catalytic subunit OS=Rattus norvegicus OX=10116 GN=Ppp1ca PE=1 SV=1	Ppp1ca	27.58	9	4	4	19969.1	15879	18380	24192	23124.6	18620.6	16511.5	17934.2	22992.4	21382.5	18877.5	14129.4	18433.5	13214	16339.9	1.0698488678842288	0.8507208724045485	0.9847124903832485	1.2960916521954051	1.2389054654579144	0.9976026876186243	0.8846071972232321	0.9608286585980008	1.2318228217566813	1.1455720797399245	1.011366160892806	0.7569856725582736	0.9875787644983466	0.7079429188206879	0.8754136899680762	1.215923109974349	0.13888338758721744	0.8711031102321601	0.3307602664927428	0.8248666913366051	0.2435276377954226	0.7277743064612996	0.06426675103889025
P62260	14-3-3 protein epsilon OS=Rattus norvegicus OX=10116 GN=Ywhae PE=1 SV=1	Ywhae	45.88	12	12	1	52282.6	52562.1	60382.8	31406.5	46525.7	45549.3	46361.9	42130.4	47050.4	50731.1	46736.6	45564	35297.4	47678.6	44326.7	1.1290738470003936	1.1351098157593424	1.304002484357231	0.6782420494737803	1.0047501670419263	0.9836642282360678	1.0012128086064493	0.9098310490232963	1.0160813756566682	1.0955682815996464	1.009304677994564	0.9839816834802771	0.7622683494530054	1.029647728337783	0.9572614539795715	0.7473423007671242	0.08877769266803734	1.0976761701145514	0.4616278894617328	1.1583249312650072	0.28733632127583064	1.0309455262529204	0.8199657710475254
P62716	Serine/threonine-protein phosphatase 2A catalytic subunit beta isoform OS=Rattus norvegicus OX=10116 GN=Ppp2cb PE=2 SV=1	Ppp2cb	18.77	5	5	5	5696.56	5016.71	5325.02	5795.16	4947	5403.43	6054.84	5164.19	4834.81	5822.6	6380.78	5665.41	5198.54	6810.03	6095.99	1.014693198887035	0.8935956994727654	0.948513063662533	1.032256210495841	0.8811786858901094	0.9624797547400836	1.0785114118606973	0.9198654048689799	0.8611949711599677	1.037143928939509	1.1365690995257514	1.0091446409599119	0.9259839591160641	1.2130287621330547	1.0858412082876991	1.006690239420786	0.9243922240111222	0.9943173337115585	0.9248539071286324	1.1067288343132708	0.15402164536529636	1.1213315834230895	0.29023550487747257
P62744	AP-2 complex subunit sigma OS=Rattus norvegicus OX=10116 GN=Ap2s1 PE=1 SV=1	Ap2s1	17.61	3	3	0	62413.1	57380.8	57170	66277.2	66316.7	65300.5	55928.4	58215	73691.6	56637.8	62401.6	59816.1	53886	55647.6	56640.9	1.0313677086398465	0.9482096581634514	0.9447262177802421	1.095221418244965	1.0958741501953293	1.079081587968492	0.9242089522214534	0.9619946959607625	1.2177433365431956	0.9359316875528039	1.0311776727555633	0.9884526485108402	0.8904585791727502	0.9195687716730417	0.9359829146172628	1.1182755352927913	0.01800038846314366	0.9491678390090876	0.5264545262143905	0.9037926287959638	0.023258292181872687	0.8397129984476569	0.0003466753699080217
P62747	Rho-related GTP-binding protein RhoB OS=Rattus norvegicus OX=10116 GN=Rhob PE=1 SV=1	Rhob	18.88	3	3	3	1351.03	1764.18	1785.49	2309.84	1795.97	1328.6	1725.14	2108.66	2338.25	1912.1	1461.03	1700.75	2805.85	2353.23	1589.69	0.7153401311198347	0.934093804370732	0.9453769721717161	1.2230085552991712	0.9509258974910176	0.7034639483992304	0.9134229986011204	1.1164882503624276	1.2380510141084606	1.012414131969117	0.773582667868228	0.9005090397711811	1.4856347430498125	1.2459825886583782	0.8417052567595761	1.108904850327504	0.6637560601644524	1.1357350659961247	0.47376645724830047	0.9336579315877898	0.794623685839385	1.2418588218408253	0.4068049748490885
P62755	Small ribosomal subunit protein eS6 OS=Rattus norvegicus OX=10116 GN=Rps6 PE=1 SV=1	Rps6	26.51	7	7	0	48202.9	34749.1	29046.9	58562.4	45266.4	31688.3	34488.3	43283.9	40684	25928.8	33516.7	34429.4	41091.1	26606.1	31198.2	1.2940549537577686	0.9328742667686815	0.7797930173559378	1.5721660693432127	1.2152216808279306	0.8507040362957892	0.9258728305077921	1.1619994899260393	1.0922025799004014	0.6960845112014926	0.899789258916227	0.9242916012295468	1.103131585658868	0.7142673056014174	0.8375468127088954	1.2099859909338395	0.47601386119774425	0.874105186725513	0.6007117103462787	0.692716269754887	0.15993785162434385	0.7297632549692991	0.24145101391630674
P62804	Histone H4 OS=Rattus norvegicus OX=10116 GN=H4c2 PE=1 SV=2	H4c2	51.46	7	7	7	1562720	1275250	1110190	1029760	892244	626209	382413	575081	743953	755751	546186	1081260	735183	679580	1091300	1.7911405752849374	1.4616514913945662	1.2724649043178462	1.1802785648135412	1.0226620453149213	0.7177410851007253	0.43830976810717137	0.6591397775516005	0.852695559284424	0.8662180562814623	0.6260212362115919	1.23930624707727	0.8426436607707755	0.7789132487919384	1.250813779697228	0.6454178655373642	0.06526809410618169	0.6677020327578582	0.16053079205189014	0.9352424620704783	0.7485503275691741	0.9834589965595498	0.9354996979108507
P62828	GTP-binding nuclear protein Ran OS=Rattus norvegicus OX=10116 GN=Ran PE=1 SV=3	Ran	32.41	6	6	6	63660.5	52716.5	62769.4	71736.9	71063.9	71082.2	80180.9	78345.2	77877.4	74551.2	61008.7	54419.7	90234.2	64330.7	62378.1	0.9214092075547436	0.763007963966033	0.9085116062972601	1.038305388450199	1.0285645225021725	1.0288293930026908	1.1605221374325703	1.1339525867330276	1.1271817441022893	1.0790389977184471	0.8830275904359075	0.7876597364514398	1.3060315692829345	0.9311095468688111	0.9028480092014759	1.193900630992306	0.04087152672200604	1.1052935483418502	0.0004437839776437125	0.8882407671483942	0.23956626692925562	1.0143068874104064	0.9983898327865197
P62832	Large ribosomal subunit protein uL14 OS=Rattus norvegicus OX=10116 GN=Rpl23 PE=2 SV=1	Rpl23	35	5	5	5	28648.4	27852.8	21560.2	41450.8	33745.7	35517.4	36972.4	34959	32370.7	30225.3	32609.2	32300.2	46357.2	36242.9	23064.8	0.8701073344172738	0.8459434231600175	0.6548249867882083	1.2589409913804448	1.0249221972272446	1.0787321539573618	1.1229233189640335	1.0617724656139078	0.9831607869975721	0.9180008382653979	0.9904044934265008	0.9810195656003416	1.4079578518538014	1.1007669925912726	0.7005225997566195	1.418292523577594	0.0320544444343468	0.9420867659797008	0.47574603254026704	0.8592841549254429	0.0887537593202401	0.9543959701537021	0.717911530768339
P62836	Ras-related protein Rap-1A OS=Rattus norvegicus OX=10116 GN=Rap1a PE=1 SV=1	Rap1a	30.43	6	3	0	18912.6	17701.4	13389.7	11977.3	16578.7	17258.8	11298.5	11027.9	15067.8	15379.2	14860.9	15664.8	13667.9	14097.5	14137.4	1.2835421526700703	1.2013415956174185	0.9087192856406017	0.8128638804381859	1.1251472714735837	1.171303644369479	0.7667957346923634	0.7484309140694706	1.0226069629771732	1.0437407587715888	1.0085652727078587	1.0631235849722471	0.9275998957562289	0.9567555755034378	0.9594634703402946	0.9162281991132658	0.5985856277241244	0.8162034975597404	0.26016325430369003	1.0019666134087675	0.9066448190818153	0.9146127452264333	0.5460022782088999
P62845	Small ribosomal subunit protein uS19 OS=Rattus norvegicus OX=10116 GN=Rps15 PE=1 SV=2	Rps15	17.24	3	3	2	4032.83	1863.15	1859.89	4352.67	4143.41	3583.65	2868.41	4664.97	4789.22	3951.91	4443.85	2965.04	3605.53	3056.57		1.1251172254095667	0.5197992869825493	0.5188897812124486	1.214349227099446	1.1559678843229821	0.9998007217856923	0.8002562717835998	1.3014776479590924	1.3361420933379302	1.102541395067067	1.2397874897122625	0.8272150271715846	1.0059050120463682	0.8527509361094118		1.5574951617291162	0.12551911741512561	1.0201055818300573	0.9879897796302848	0.9404845969239378	0.6184320527521024	0.8272660067733301	0.14630249013611668
P62909	Small ribosomal subunit protein uS3 OS=Rattus norvegicus OX=10116 GN=Rps3 PE=1 SV=1	Rps3	44.03	11	11	2	81286.8	78668.1	67410	110657	98789.8	82045.9	91497.9	95147	88327.8	81448.4	82339.2	72347	88327.6	82636.8	65267.1	0.9629643552927492	0.9319419167516193	0.7985727964476916	1.3108985304333514	1.17031370488812	0.9719570360490678	1.0839301865018727	1.1271592621808117	1.046375585967548	0.9648787502475918	0.9754316155060936	0.8570589838985484	1.0463732166668616	0.9789571349278832	0.7731869242401889	1.2820479326404384	0.0797590087962189	0.9433261965050924	0.5983551388862005	0.810087525347976	0.10116915332389001	0.8104199521977737	0.171071372450339
P62944	AP-2 complex subunit beta OS=Rattus norvegicus OX=10116 GN=Ap2b1 PE=1 SV=1	Ap2b1	22.2	20	20	0	31101.4	26209.5	28762.8	35698.8	34277.6	38019.7	34640.7	32989.8	39257.5	33409.7	31700.9	30304.6	40195.7	37503.3	29054.2	0.9272444965100208	0.7813993785257058	0.8575224267788082	1.0643095112120975	1.021938432146845	1.133503880338571	1.032763747942365	0.9835444864529019	1.1704071463581105	0.9960632143585446	0.9451177458061218	0.9034890252187224	1.1983782597686226	1.1181081406613291	0.8662101079212333	1.2546933616191702	0.01691020014569338	0.9897394442947479	0.8496678826168943	0.8835059784566295	0.04000090239033791	0.9884912510729557	0.8549141669963476
P62959	Adenosine 5'-monophosphoramidase HINT1 OS=Rattus norvegicus OX=10116 GN=Hint1 PE=1 SV=5	Hint1	38.89	4	4	0	31633.5	31465.2	41697.5	39847	37401.1	52037.2	45299.4	41951.5	36995.6	40589.7	42695.9	36492.6	42894.7	40458.1	33174.3	0.7979749872736693	0.7937295136347057	1.051845734169277	1.005165704645199	0.9434663346300989	1.3126711874360213	1.1427059332196834	1.0582530443552354	0.9332373414001536	1.0239007805314635	1.0770310038136108	0.9205488491815039	1.0820458591875024	1.020581087537479	0.8368426389843959	1.2336830915624801	0.20400711046517497	0.96102573146367	0.7939827635138184	0.9264641842498722	0.5741730883192521	0.9013174738349992	0.47996195782883694
P63004	Platelet-activating factor acetylhydrolase IB subunit alpha OS=Rattus norvegicus OX=10116 GN=Pafah1b1 PE=1 SV=2	Pafah1b1	38.29	14	14	14	12039.2	11694.2	10908	15196.6	15443.5	16323.1	16132.8	16433.3	16174.5	14529	15928	16555.7	17051.7	16710.6	11801.6	0.8100957376084348	0.7868813189199081	0.733979359578112	1.0225514059190262	1.0391648551195978	1.098351529549824	1.0855465907775728	1.1057666858961301	1.0883525074712297	0.9776298235524743	1.0717659735387026	1.1140027579177987	1.1473776902931878	1.1244256954680965	0.7941080683899016	1.3556957859670802	0.0011155216780679039	1.0378466544017442	0.16882914596458604	1.0010540167620603	0.9993550608562105	0.970204330198964	0.7385574677499833
P63039	60 kDa heat shock protein, mitochondrial OS=Rattus norvegicus OX=10116 GN=Hspd1 PE=1 SV=1	Hspd1	17.63	9	9	9	26668.4	26643.5	26421	27121.4	27489.4	27868.9	30563.3	28797	28915.9	28952.4	31192.1	25973.7	26878.7	29068.1	25572.4	0.9567111556271767	0.9558178846482234	0.9478358447760508	0.972962230063555	0.9861639858970809	0.9997782966004044	1.0964381088771762	1.0330732683099026	1.0373387269202456	1.0386481402026468	1.1189958916709835	0.9317892540577462	0.9642555285939987	1.0427988009361766	0.9173928828186323	1.0344500200042894	0.01572189182122002	1.0702778986829486	0.031066114623948204	1.044113884992307	0.4937125205197876	0.988354710310537	0.7492760470439754
P63088	Serine/threonine-protein phosphatase PP1-gamma catalytic subunit OS=Rattus norvegicus OX=10116 GN=Ppp1cc PE=1 SV=1	Ppp1cc	21.98	7	2	2	16468.2	14890	11762.1	16223.1	15592.1	19767.1	16370.4	19870.9	21133.2	18360.4	17770.7	18531.7	17083.7	17970.2	12516.3	0.9713456130920478	0.8782584726284957	0.6937652102688804	0.9568888534116419	0.9196705124963578	1.1659249868565973	0.9655770651657168	1.1720474334287156	1.2465018101915732	1.0829534493517954	1.0481711107816796	1.093057255689019	1.0076497158390485	1.059938240754103	0.7382502700443276	1.1962416773538218	0.2126370631888539	1.1122904562223865	0.37470298065444013	1.0597200977854806	0.4429374681318942	0.922219443491275	0.5504175929054826
P63095	Guanine nucleotide-binding protein G(s) subunit alpha isoforms short OS=Rattus norvegicus OX=10116 GN=Gnas PE=1 SV=1	Gnas	23.1	8	7	0	28184.9	30330.8	26539.5	30457.9	32548.2	40952.5	30442.4	29955	32124.8	27991.1	36352.1	28020	35040.8	32902.9	26958.6	0.9018177202931306	0.9704789767097589	0.8491707044452717	0.9745457299091408	1.0414279817790686	1.3103360377473197	0.9740497843970211	0.9584546977772043	1.0278806701770367	0.8956168015674012	1.1631394097501822	0.8965414999738696	1.1211824194248527	1.0527771348854473	0.8625804311632962	1.222248610314243	0.11795424832578379	0.8899908232700325	0.3032638980121031	0.888461368275448	0.39905735062506487	0.9128855140411664	0.49778549054260357
P63100	Calcineurin subunit B type 1 OS=Rattus norvegicus OX=10116 GN=Ppp3r1 PE=1 SV=2	Ppp3r1	12.94	2	2	2	9407.59	8750.32	12823.1	7186.43	9959.71	8806.15	9791.22	8451.39	9081.65	8371.53	8769.17	11206.4	9476.23	10886.3	13396.8	0.9641295649291882	0.8967697587364217	1.3141654583207254	0.7364957049886386	1.0207131549228743	0.9024914529864897	1.003445587948238	0.8661341495268067	0.9307258568176506	0.8579497593636253	0.8987015863669748	1.1484792126806604	0.9711640820942368	1.1156740124398088	1.3729606578776656	0.8376837940402847	0.3184207326175887	1.0528650843528644	0.603740463530763	1.0922774059630191	0.5359810439936427	1.3008227790302898	0.13176254235316331
P63102	14-3-3 protein zeta/delta OS=Rattus norvegicus OX=10116 GN=Ywhaz PE=1 SV=1	Ywhaz	28.98	7	5	0	68049.4	81608	84401.1	57669.6	88071.4	84969.5	91535.7	86319.2	89303.4	95114	86412.4	94419.4	88604.6	89720.1	90537	0.7994933638528533	0.9587895622489494	0.9916049127822004	0.6775439973908441	1.0347262407196858	0.9982828853729059	1.075427332285452	1.014140133095769	1.0492006640689984	1.1174677779598394	1.0152351138231681	1.1093071168734492	1.040990658357554	1.0540963557976175	1.0636938853707127	0.9856958837213772	0.8643730264829701	1.1579806727478812	0.29651172324325814	1.196069533029489	0.2321879130917361	1.165363951792398	0.2773631599921112
P63170	Dynein light chain 1, cytoplasmic OS=Rattus norvegicus OX=10116 GN=Dynll1 PE=1 SV=1	Dynll1	12.36	1	1	1	8169.6	8596.4	8121.19	11391.3	14215.3	8871.05	9014.45	11733.6	10998.9	11928.3	12419.8	13786.1	16225.9	12358.8	20343.7	0.687775611298571	0.7237067010584405	0.6837001097632492	0.9590014591883826	1.1967460643474068	0.7468287109050856	0.7589011529659229	0.9878187319737701	0.925966408528184	1.0042099765291743	1.0455879770375527	1.1606129253480255	1.3660128147485167	1.040452558866625	1.712678797441091	1.3853572862183314	0.08851452034914635	0.9207979662186954	0.6786909909966459	1.1060556621463467	0.4577250912921956	1.419133844679089	0.15414223198675597
P63245	Small ribosomal subunit protein RACK1 OS=Rattus norvegicus OX=10116 GN=Rack1 PE=1 SV=3	Rack1	31.55	10	10	10	115837	95232.9	97021.5	127425	114598	100129	112914	121900	109664	102954	99310.8	94236.4	105689	100543	86429	1.097021902367068	0.9018929800144405	0.9188317247555313	1.206764815293245	1.0852880855638636	0.9482609706925434	1.0693399439201214	1.1544408945202793	1.0385611669948474	0.9750148306352816	0.9405122952216944	0.8924557334895065	1.0009163552170122	0.9521817133531784	0.8185165879613882	1.1105535565095297	0.32885908769846484	1.0067981481914468	0.8964667432755637	0.8665774275760479	0.13479579408700013	0.8553537609015875	0.1684779304105147
P68101	Eukaryotic translation initiation factor 2 subunit 1 OS=Rattus norvegicus OX=10116 GN=Eif2s1 PE=1 SV=2	Eif2s1	34.92	12	12	12	15176.1	17997.7	18012.8	22062.6	19873	16955.3	18971.7	20834.2	21965.7	21271.4	17661.2	18989.4	17616.6	15846.4	14771.8	0.8188369383527471	0.9710783116473426	0.9718930425577297	1.1904027936097756	1.0722614160346955	0.9148349009859141	1.0236311531517854	1.1241236247144395	1.1851744873040464	1.147713052133066	0.9529222221542779	1.0245861688546898	0.9505157984057171	0.8550034369774165	0.7970226531163546	1.1505140017113855	0.22278959351730915	1.0489158766464768	0.5870541313115271	0.9835475429990035	0.890587697623938	0.8190535379829482	0.09983871546699566
P68511	14-3-3 protein eta OS=Rattus norvegicus OX=10116 GN=Ywhah PE=1 SV=2	Ywhah	27.24	7	4	0	10632.8	10658.9	10922.9	12409.2	14831	14506.6	16166.6	17340.9	12733.8	15377.8	16386.8	15302.6	10903.5	14326.5	13356.4	0.7747734706200393	0.7766752827093463	0.7959120026931409	0.9042132788746325	1.0806810381805172	1.057043189836794	1.1780013533712597	1.2635683241173579	0.9278657004910708	1.120524365783316	1.1940465266304698	1.1150448152424774	0.7944983952397863	1.0439199577569402	0.9732322984528529	1.2958968914715687	0.010711156941350351	1.1076609464677534	0.42456555506838656	1.1274444987400234	0.11182697466617472	0.9242959939444461	0.45413555641630876
P69897	Tubulin beta-5 chain OS=Rattus norvegicus OX=10116 GN=Tubb5 PE=1 SV=1	Tubb5	28.15	12	1	1	24448.4	22871.1	26794.4	22733.7	35106.5	32523.8	39118	45913.6	39365.6	30427.1	37932.5	27093.3	41187.3	33544.8	27245.6	0.7541059049893926	0.7054544086158151	0.8264677958740768	0.7012163336765331	1.0828528228231749	1.0031899687788979	1.2065867210686612	1.4161956152272122	1.2142238925021853	0.9385176854805527	1.1700202156791502	0.8356873053307827	1.2704138569628118	1.0346825052636646	0.8403849677270903	1.219258465685924	0.2653593606243965	1.376623434110929	0.08091425609097738	1.056315568146607	0.7280034635524139	1.12852131379753	0.527698803439566
P70473	Alpha-methylacyl-CoA racemase OS=Rattus norvegicus OX=10116 GN=Amacr PE=1 SV=3	Amacr	9.16	3	3	3		2106.29	2592.89	1411.68	1809.89	1585.89	2696.57	2651.4	2634.67	1285.87	2357.31	2145.27	1574.81	1087.95	1761.42		1.0644775035367595	1.310395564782356	0.7134352829822925	0.9146827781911067	0.8014775876464836	1.3627933958344387	1.3399653670089895	1.331510354340188	0.6498533855607789	1.1913380701908278	1.0841772282127837	0.795877973757044	0.5498285136295655	0.8901869943263839	0.6820282120142948	0.050612994568129295	1.6604693538791793	0.0020754186615241864	1.2040557799752882	0.4776711034556932	0.9202739076352169	0.5777686076711124
P70500	CDP-diacylglycerol--inositol 3-phosphatidyltransferase OS=Rattus norvegicus OX=10116 GN=Cdipt PE=1 SV=1	Cdipt	9.86	2	2	2	13625.4	9641.29	11154.2	21118.4	15037.8	12405.4	9032.21	10081.2	11839.4	15672.9	14319.1	18093.3	11712.3	13968.1	15139.2	1.0075961273948657	0.7129718369435646	0.824851286875087	1.5617022661188464	1.1120428790742665	0.9173773246131685	0.6679304694039939	0.745503110330201	0.8755217161095287	1.1590084214075909	1.0588951302552454	1.3379966101394103	0.8661226916557961	1.032938736995921	1.1195413926825157	1.4108176749642438	0.1493927372223992	0.6373927135843959	0.06827930862571907	0.9901918388191493	0.9555275739896452	0.840573621956443	0.4217233762507963
P70531	Eukaryotic elongation factor 2 kinase OS=Rattus norvegicus OX=10116 GN=Eef2k PE=1 SV=1	Eef2k	8.98	5	5	5	2582.17	2702.41	3753.08	1896.38	2923.24	3860.4	2680.72	2133.06	2317.8	4145.96	3184.33	3136.22	2215.96	2814.56	2859.42	0.8964683140260862	0.9382127964104746	1.302980555116442	0.6583782560221787	1.0148797462187291	1.3402395192672454	0.9306825417288596	0.7405479507222542	0.8046853066411827	1.4393791931668294	1.105524015228543	1.0888213618061133	0.7693288687999805	0.9771486222538643	0.9927229525912202	0.9604278098534356	0.7913448165467108	0.8216087059707236	0.5031522125585584	1.2058163460452858	0.3850582899638465	0.9089771682553726	0.7984193739789491
P70550	Ras-related protein Rab-8B OS=Rattus norvegicus OX=10116 GN=Rab8b PE=1 SV=1	Rab8b	20.29	4	2	2	2856.05	2990.42	2319.9	2427.04	4187.15	3055.67	2449.92	3150.87	3907.85	3181.92	3003.16	3925.2	2661.03	3712.18	3570.76	0.9038300711068055	0.9463530124609909	0.7341591995800767	0.7680648923439929	1.3250720688485356	0.9670021299973502	0.7753055330985048	0.9971292715982912	1.2366843519457746	1.0069554033914554	0.9503847328811168	1.2421749602102317	0.8421137354448776	1.1747623162624117	1.1300083208295852	1.1841075043134217	0.44345395704679413	0.9833275766143461	0.9651651539684873	1.0455456438872952	0.7410931713578052	1.0283468426636995	0.8339031848905367
P70583	Deoxyuridine 5'-triphosphate nucleotidohydrolase OS=Rattus norvegicus OX=10116 GN=Dut PE=2 SV=3	Dut	3.9	1	1	1	2044.91	1859.79	776.193	1506.87	1441.2	1274.49	1626.09	1472.44	1626.94	1711.82	1982.15	1069.02		2412.7	1083.84	1.3079380255881947	1.1895340433606705	0.4964582010432624	0.9638040660068574	0.9218010975924155	0.8151722737097957	1.040057970291459	0.9417824091999558	1.0406016359401917	1.0948914480159926	1.2677963125123553	0.6837522962449653		1.5431789537616019	0.6932312667322811	0.9020842817812753	0.9485005034222634	1.119100735099087	0.13080154800512228	1.1279863400401653	0.6645528492090267	1.2420924747072866	0.7840750525829914
P70623	Fatty acid-binding protein, adipocyte OS=Rattus norvegicus OX=10116 GN=Fabp4 PE=1 SV=3	Fabp4	37.88	6	6	5	238920	484999	357905	114802	250867	373573	326180	115800	281487	354009	503438	521389	172081	568491	505569	0.6932571945890423	1.4072871510065752	1.0385075181206729	0.33311280953127087	0.7279229559474689	1.0839702408932375	0.9464533389044609	0.33600863524782815	0.8167708351468514	1.0272027716359964	1.4607902876674965	1.512877429388859	0.4993152155620165	1.6495499573460541	1.4669736590121694	0.6833292661283165	0.3265868230494911	0.9786605739392513	0.9937532634432349	1.8652024641457063	0.12250551300338383	1.6857010288917569	0.3789829058685736
P70705	Copper-transporting ATPase 1 OS=Rattus norvegicus OX=10116 GN=Atp7a PE=1 SV=1	Atp7a	1.27	2	1	1		759.8989999999999	820.5060000000001	926.805	468.051	771.81		766.757	914.925	410.272	759.235		829.7189999999999	543.716			1.0485711006254002	1.132201620859805	1.2788817183798427	0.6458552415766032	1.0650068774583072		1.0580343327234671	1.2624887178950024	0.5661270281916205	1.0476548588474597		1.1449144755287302	0.7502640279137625		0.9139707859694193	0.6610211821522263	1.1642417428436131	0.5397349602289828	0.8096589414335205	0.5761719491327759	0.9508399079507409	0.9205776543885473
P80067	Dipeptidyl peptidase 1 OS=Rattus norvegicus OX=10116 GN=Ctsc PE=1 SV=3	Ctsc	10.82	4	4	4	2521.12	3365.88	2963.78	4579.46	3158.34	4103.4	6651.43	4503.09	4876.07	3914.79	4180.83	3779.12	4559.5	7051.43	3455.46	0.5940088307779786	0.7930453303845049	0.6983053137030992	1.0789806436006704	0.7441461931995784	0.9668146840350151	1.5671638626093047	1.0609868732103223	1.1488658372039324	0.9223757023233019	0.9850582042828173	0.890410076699909	1.0742778066621952	1.6614090918372637	0.8141515494701062	1.3378707865295487	0.10737554738457704	1.3537977569840896	0.1378785887743768	1.0028324831942705	0.9097492593350798	1.2723701989663212	0.4241573597690743
P80254	D-dopachrome decarboxylase OS=Rattus norvegicus OX=10116 GN=Ddt PE=1 SV=3	Ddt	61.86	7	7	7	21927.4	24207.9	23118.7	28757.4	26206.3	35491.9	31772	25729.2	25083.4	28149.8	33304	24208.4	30568.2	31604	31516.7	0.780065614392002	0.8611942312649993	0.8224460227589397	1.0230423533714237	0.9322871617447176	1.2626216869961553	1.1302865228190613	0.9153143649413381	0.8923400782600921	1.0014270288320537	1.1847873081948261	0.8612120187275892	1.0874614278873735	1.1243099353888208	1.1212042444206065	1.306142605481272	0.050948666800984636	0.9129849340449899	0.49068081289195353	0.9470082559841512	0.6921417336190475	1.0357446084045654	0.6576117628668223
P81128	Rho GTPase-activating protein 35 OS=Rattus norvegicus OX=10116 GN=Arhgap35 PE=1 SV=3	Arhgap35	1.4	2	2	2	1546.63	1936.12	1377.48	1500.16	1422.64	1192.79	2368.04	1052.11	1037.68		783.794		1082.39	1063.01		1.1342502562512973	1.4198900875666844	1.0102009161732521	1.1001706060389014	1.043319853199114	0.8747550242488408	1.7366467589619505	0.7715846951789065	0.7610021827501381		0.5748101002490765		0.7937911037958928	0.7795784155859458		0.8467891437236511	0.2564159931775928	1.0831569714184355	0.9862610982125919	0.5713353370962608		0.781929200916515	0.07442080439108914
P81155	Voltage-dependent anion-selective channel protein 2 OS=Rattus norvegicus OX=10116 GN=Vdac2 PE=1 SV=2	Vdac2	25.42	7	7	7	54073.3	54320.4	58654.4	48132.9	47411.1	44504.5	29227.5	27280.2	37380.5	44110	41495.7	43239	44948.4	42856.1	48166	1.2182329528386904	1.2237999399218986	1.321441874436768	1.0843999699609492	1.0681383298287774	1.0026547011114448	0.6584747671973566	0.6146034845298889	0.8421560528687294	0.9937668969660559	0.9348685791528988	0.9741438870531691	1.012655452087714	0.9655174226494443	1.085145689396215	0.8383723011515842	0.00782279594036953	0.6703977550634247	0.014306310739566551	0.920000571230681	0.05026767164566186	0.9708815160462271	0.5084445298941808
P82458	E3 ubiquitin-protein ligase Midline-1 OS=Rattus norvegicus OX=10116 GN=Mid1 PE=2 SV=1	Mid1	1.65	1	1	0		753.697		1277.44	1132.09	991.9680000000001	802.171	997.2819999999999	1072.63		727.159		1523.41				0.7311257665706279		1.23918404776453	1.0981868961624393	0.9622611797758683	0.7781480983680805	0.9674160395186512	1.0405075660333698		0.7053825095412761		1.4777878962651574			1.5043613901430768		0.8443582797931971	0.2067330731551853	0.6413283206399063		1.343593322706643
P82471	Guanine nucleotide-binding protein G(q) subunit alpha OS=Rattus norvegicus OX=10116 GN=Gnaq PE=2 SV=2	Gnaq	14.21	5	4	0	13970.9	15217.7	12051.2	8097.42	11257	9485.73	7995.31	7255.47	9557.62	9156.65	10511.3	8892.35	6963.9	10905	10066.2	1.3843196512175184	1.5078599915776958	1.1941043870296515	0.8023404097203299	1.115410339617033	0.9399024003567094	0.7922227451757538	0.7189150090415913	0.9470256880279423	0.9072952017637296	1.0415219599197403	0.8811067898635092	0.690024523768238	1.0805320914563155	0.9974188114642424	0.6993280762758307	0.03641859064001083	0.8602035703697797	0.30076421097532796	0.9902965137143876	0.9764350197400583	0.9686184017766898	0.8186192401686443
P82995	Heat shock protein HSP 90-alpha OS=Rattus norvegicus OX=10116 GN=Hsp90aa1 PE=1 SV=3	Hsp90aa1	29.6	22	22	7	70250.6	66107.7	69532.5	101097	90309.1	87886.8	103052	113415	89294.6	70226.2	88358.7	67704.4	86371.4	83546.8	58320.2	0.8460713319357388	0.796175830387331	0.8374228104503272	1.2175735644209071	1.0876482268182452	1.0584749729620797	1.2411188359763723	1.3659268406460843	1.0754299772054476	0.845777467676939	1.064158355901734	0.8154058739129634	1.040224075511874	1.0062056744706633	0.7023861617232973	1.356509858624086	0.0029192782947890755	1.0947704005364975	0.3435908394729325	0.8102221717773704	0.08277671868169555	0.8172008669035266	0.18066761325046543
P83888	Tubulin gamma-1 chain OS=Rattus norvegicus OX=10116 GN=Tubg1 PE=2 SV=1	Tubg1	5.99	3	3	3	3682.02	3158.97	3597.18	2612.66	3689.94	3129.07	2795.41	3872.63	4423.06	3413.43	2761.96	2920.37	3149.48	3381.85	3491.08	1.1028610532415613	0.9461939319608514	1.0774492597811742	0.7825598338309127	1.105233299872941	0.9372381018752131	0.837298226745643	1.1599537212222821	1.3248218668422822	1.022411340776623	0.8272790790411411	0.8747270069296359	0.9433514293684532	1.0129523068600859	1.0456695416511994	0.9035750519487611	0.3795970474944215	1.1759423304674572	0.4133831005509917	0.9643848862396585	0.8093202251479759	1.0626336587263974	0.540225225161862
P85125	Caveolae-associated protein 1 OS=Rattus norvegicus OX=10116 GN=Cavin1 PE=1 SV=1	Cavin1	20.92	9	9	9	175078	179128	159776	60741.8	124133	103230	80318.6	72842.4	106189	163349	110092	166621	57872.5	96824.2	178401	1.4314700807507263	1.4645836291522414	1.3063581010865333	0.4966361813074428	1.0149343465988299	0.8440275559230599	0.6566997157140548	0.5955729229833372	0.8682208867181421	1.3355716093429808	0.900132535955454	1.3623240859774888	0.47317625428806825	0.7916525513920908	1.4586395428095498	0.5605348047207879	0.04594188582622039	0.9001932630070724	0.7718410947183952	1.52743723811613	0.1506173789318329	1.156168519233279	0.8409378744718397
P85968	6-phosphogluconate dehydrogenase, decarboxylating OS=Rattus norvegicus OX=10116 GN=Pgd PE=1 SV=1	Pgd	27.74	12	12	12	30831.4	26610.6	28274.9	27462.5	29601.1	25112.3	30155	26744.4	27822.1	32648.1	27961.1	30872.6	28134.2	29213.4	29162.8	1.073999115201466	0.9269692863437966	0.9849444910840874	0.9566448718261338	1.0311421216354144	0.8747766232047125	1.0504369999059469	0.9316301542127211	0.9691713896562175	1.1372831111467199	0.9740133973825292	1.07543430022538	0.9800432645582454	1.0176367518836806	1.0158741217329512	0.9586895933007378	0.5414463198615707	1.030977452026689	0.6228898964011823	1.1132436638965926	0.17700274396622753	1.052746608190479	0.33702114154790097
P85970	Actin-related protein 2/3 complex subunit 2 OS=Rattus norvegicus OX=10116 GN=Arpc2 PE=1 SV=1	Arpc2	28.33	9	9	0	24798.6	18380.3	20160.6	13611.1	27650.2	22711.2	23420.5	24853.2	24847	23470.7	20725.5	19979.1	27271	23202.1	22752.3	1.1010723036857812	0.8160960402375845	0.8951423985905479	0.604340778620468	1.2276850068702503	1.0083905262179524	1.0398838599143838	1.1034965755310162	1.1032212919148907	1.0421127691933363	0.9202242880662481	0.8870836927313877	1.2108483057033437	1.030186772533444	1.0102153901893656	1.0099937637651073	0.9211356783586232	1.14300207120247	0.4550345846793464	1.0031701121575676	0.8530858583464679	1.1446387119465398	0.47168083988915965
P85973	Purine nucleoside phosphorylase OS=Rattus norvegicus OX=10116 GN=Pnp PE=1 SV=1	Pnp	20.42	5	5	5	143869	105554	131074	63790.7	88684	68185.6	61621.1	62657.2	69339.9	81997	46154.6	65952.8	30100.8	56765.4	48409.9	1.919693530079455	1.408443312138173	1.7489654460768789	0.8511812417493657	1.183341102124616	0.909823903444006	0.8222315230270532	0.8360565615448389	0.9252261251997053	1.0941141620913823	0.6158566960457444	0.8800308853931305	0.40164532324695146	0.757440248506435	0.6459499393322635	0.5799265171604507	0.015887399212036087	0.8774491832015091	0.31923632028821414	0.8796525700363863	0.49894685373346115	0.6130513735366081	0.07581867037077601
P86252	Transcriptional activator protein Pur-alpha (Fragment) OS=Rattus norvegicus OX=10116 GN=Pura PE=1 SV=1	Pura	13.77	2	2	0	15856	32912.7	24210.1	14884	19995.8	31087.3	25265.1	26769.4	23751.6	35178.7	31620.1	29561.3	23308.3	18028.8	31188.1	0.6199928939596834	1.2869349218609278	0.9466504769206188	0.5819862659999955	0.7818651557163873	1.2155591001761394	0.987902526815136	1.0467228667737356	0.9287224533408688	1.3755388508286777	1.2363923629095979	1.1558902583381931	0.9113887720913527	0.7049525660078418	1.2195005282608478	0.9039214127938525	0.7474682420883392	1.148846925209688	0.4440013461802893	1.4607296667581262	0.12696312569516266	1.0994147082409262	0.6853166875983379
P97520	C5a anaphylatoxin chemotactic receptor 1 OS=Rattus norvegicus OX=10116 GN=C5ar1 PE=1 SV=1	C5ar1	2.84	1	1	1	3905.85	4663.6	4754.07	2620.15	3008.39	2916.24	2516.49	2225.5	2956.4	5848.6		4867.84	2516.62	2824.42	4920.39	1.0818552975829643	1.2917394077621804	1.3167980886568207	0.7257378439934979	0.8332738478680989	0.8077498349970796	0.6970257531176449	0.6164263770423563	0.8188734850990887	1.6199646411008424		1.348310480890525	0.6970617609491505	0.7823172266214208	1.3628659543183281	0.641330519262177	0.004194888320182823	0.90094654280157	0.3014662782608821	1.881225730797048	0.00547579182186701	1.2009004327788426	0.5438535915485698
P97521	Mitochondrial carnitine/acylcarnitine carrier protein OS=Rattus norvegicus OX=10116 GN=Slc25a20 PE=1 SV=1	Slc25a20	17.28	6	6	1	5066.71	4193.46	4053.59	5056.3	4958.29	4347.81	3987.93	3433.18	5653.95	4295.74	4107.61	4156.64	4962.11	4951.13	4428.89	1.1233835609594442	0.9297678429475914	0.898756070284187	1.1210754709227957	1.0993448364855305	0.9639901001192256	0.8841980307254601	0.7611996687820587	1.2535855583774578	0.9524452155651147	0.9107333059979005	0.9216041661801178	1.100191801321265	1.0977573317148865	0.9819670396169651	1.0787636250015025	0.40307341568481847	0.9103673480755304	0.5030753122383108	0.8745049573887371	0.05515060736386134	0.9985886759872998	0.9926712563523817
P97532	3-mercaptopyruvate sulfurtransferase OS=Rattus norvegicus OX=10116 GN=Mpst PE=1 SV=3	Mpst	26.6	7	7	7	20883.6	20298.2	21568.4	17745	20495.4	24445.3	21417.1	20972	23376.8	22238.5	23309.8	19355.5	19215.5	23693.6	23559.9	0.9711055985189163	0.9438839883859425	1.0029493952716675	0.8251579634602353	0.9530539602312149	1.1367277522780777	0.9959138134248636	0.9752162755530039	1.0870415711590435	1.0341096292144516	1.0839260127734793	0.9000476168923406	0.8935374948926543	1.1017730472269052	1.0955558807172048	0.9989721148299129	0.9259419827014672	1.0491372035408395	0.6031552844785395	1.0353844656755846	0.7282276656411559	1.0603534777469183	0.6165804612587356
P97536	Cullin-associated NEDD8-dissociated protein 1 OS=Rattus norvegicus OX=10116 GN=Cand1 PE=1 SV=1	Cand1	18.86	22	22	22	16817.6	12839.7	12856.4	18985.7	16502.7	15529.7	18154.6	19784.7	18033.7	13481.9	16823.5	14734.8	19002.2	18541.5	11393.4	1.0360679491428733	0.7910047596928069	0.7920335827561861	1.1696362894849355	1.0166681657501722	0.9567253609197555	1.1184354003846688	1.2188596204813413	1.110987214255175	0.8305682430043111	1.0364314255544862	0.9077546152263348	1.1706527913140226	1.1422708281224778	0.7019037539104517	1.2000390462368604	0.1573532470842478	1.0971204337284217	0.22516682520617806	0.882827859132347	0.2262399875153409	0.9592105546854939	0.7353012670941718
P97541	Heat shock protein beta-6 OS=Rattus norvegicus OX=10116 GN=Hspb6 PE=1 SV=1	Hspb6	27.78	4	4	4	22586.6	8866.19	12319.3	32439	9327.03	25960	47163.1	6551.42	7056.55	16234.4	41375.2	14327	26867	17643.6	13062.8	1.1226718449340394	0.44069589423975863	0.6123334746839237	1.612387520822758	0.46360204625110174	1.2903474225641605	2.3442521003519166	0.32563975004373236	0.3507473460976551	0.8069343681385056	2.05656327727568	0.7121266380229864	1.335430054007369	0.8769789593510408	0.6492893032153741	1.5472423181072688	0.45890033608151987	0.8973074311309847	0.6000528525937012	1.0621706307013714	0.9006338072891593	0.8500926453241094	0.8649037736010183
P97544	Phospholipid phosphatase 3 OS=Rattus norvegicus OX=10116 GN=Plpp3 PE=1 SV=1	Plpp3	3.53	1	1	0	30483.8	27033.8	26710.2	10217	21455.7	16846.3	13115.2	5807.46	18066.9	20235.2	16001.3	25045.1	10491.1	19282.8	22140.1	1.6161376749378191	1.4332315090879095	1.4160754408939875	0.5416673323155151	1.1375013978625816	0.893128157031111	0.6953191148854305	0.30788992519614966	0.9578398283460096	1.0727950281756788	0.8483294004678723	1.3277980331384267	0.5561990946515906	1.0223023231451125	1.173785739864807	0.5760449637768054	0.05554886182363268	0.7623726787444094	0.45932185004463827	1.263043343844679	0.36009041642003464	1.0699725880582864	0.8490201502938312
P97571	Calpain-1 catalytic subunit OS=Rattus norvegicus OX=10116 GN=Capn1 PE=1 SV=1	Capn1	24.26	17	17	3	5724.72	5262.5	4457.63	6104.04	6185.91	5973.36	4809.05	5181.66	5405.98	4332.4	6042.31	4876.55	5691.97	6994.53	4829.31	1.0488431198388901	0.9641584074246704	0.8166957608909137	1.1183394746330613	1.133339122864103	1.0943971999190933	0.8810804730119927	0.9493474685826351	0.9904458085262934	0.7937519970216896	1.1070297362025958	0.8934473504468934	1.0428428941204753	1.2814888181442432	0.8847923683724532	1.1824854239439035	0.08030238595666299	0.843039405233772	0.008559505791056833	0.8350764456169228	0.12463140289825639	0.9590709460661843	0.6469607075373011
P97573	Phosphatidylinositol 3,4,5-trisphosphate 5-phosphatase 1 OS=Rattus norvegicus OX=10116 GN=Inpp5d PE=1 SV=1	Inpp5d	2.44	3	3	0		2584.03		4172.13	3362.15	3315.04	3464.59	4234.76	3471.04	2692.15	3592.74	2504.32	3770.16	3337.29	1843.88		0.7933158858764396		1.280874063746036	1.0322043496783981	1.0177412391945264	1.0636541700555542	1.3001019263995044	1.065634366672429	0.8265095073053551	1.1029971462497414	0.7688443397785959	1.157466368539033	1.024572150004676	0.5660844864997114	1.399534835121883		1.0295935597807053	0.77670943108249	0.8101162100481875	0.17748341453969066	0.8250590820438517	0.3763609237292238
P97584	Prostaglandin reductase 1 OS=Rattus norvegicus OX=10116 GN=Ptgr1 PE=1 SV=3	Ptgr1	13.68	4	4	4	4609.59	5868.76	3635.56	3871.19	4005.48	4514.97	4211.17	3935.69	4213.81	4436.88	4668.3	3512.48	4205.33	6318.37	6572.65	1.008218403467005	1.2836264911914117	0.7951766857591466	0.8467141332130265	0.876086300672949	0.9875229348166373	0.9210752136585135	0.8608216974483753	0.9216526395434953	0.9704429396051893	1.0210595677500645	0.7682563910911351	0.9197978776099175	1.3819660563984693	1.437582667774663	0.8779735735880417	0.48075465257744626	0.9975007343660728	0.9882859176969839	1.0182397164539965	0.9034822659648931	1.3796680665351801	0.1123214579399703
P97679	DNA mismatch repair protein Mlh1 OS=Rattus norvegicus OX=10116 GN=Mlh1 PE=2 SV=1	Mlh1	1.32	1	1	0			4385.57			1335.08			1110.48									1.9259932104937252			0.5863217359353431			0.48768505357093195							0.30442565048556974		0.8317703808011505
P97697	Inositol monophosphatase 1 OS=Rattus norvegicus OX=10116 GN=Impa1 PE=1 SV=2	Impa1	31.05	8	8	0	32432.1	32923.1	32022.1	32140.3	37704.4	39234.2	39699.5	33680.1	35175.6	36787.5	38664.3	30038.7	32046.9	41375.9	32147.9	0.9247421363515225	0.9387421051771181	0.9130517346845283	0.9164219919455984	1.0750721478366294	1.1186916026419167	1.1319587828752153	0.960326578498861	1.0029680314085925	1.0489284178647587	1.1024419443247948	0.8564987037910737	0.9137588614195075	1.179758269105823	0.9166386920740598	1.120167636605246	0.14831819975682908	0.9951988881442699	0.9654205700792913	0.9671027118902006	0.7355193716848624	0.9678379594953743	0.7447180405958946
P97710	Tyrosine-protein phosphatase non-receptor type substrate 1 OS=Rattus norvegicus OX=10116 GN=Sirpa PE=1 SV=1	Sirpa	6.68	3	3	0	2587.28	3060.63	2971.09	2622.54	4345.62	1882.28	3231.56	2720.66	2979.38	3671.07	3862.7	3096.17	1951.39	3352.34	3323.88	0.8499868261372068	1.0054942563929374	0.9760781049086275	0.8615706266882093	1.4276459259911445	0.6183765201684941	1.0616490785195076	0.8938055248749469	0.9788015792866142	1.2060392140887402	1.2689945090288597	1.017170044015814	0.6410809006585618	1.1013283590229135	1.0919785302174247	1.0268523030513979	0.907451296973649	1.0091701655510912	0.8018139086787172	1.2010634499527708	0.3975661594268212	0.974822720678294	0.9887935967728392
P97949	ABC-type antigen peptide transporter OS=Rattus norvegicus OX=10116 GN=Tap1 PE=1 SV=1	Tap1	2.76	2	2	0	2575.54	3135.66	2896.94	3734.14	4378.59	3305.22	2329.24	2629.78	4410.58	3470.58	2363.14	2785.14	3388.61	2522.57	2956.26	0.824049917676276	1.0032615936311575	0.9268825832691828	1.1947466393811352	1.4009398918433282	1.0575127037056233	0.7452456689658437	0.8414041298161617	1.4111751655593117	1.1104200141674871	0.7560920515532723	0.8911119173908786	1.0841935250615427	0.807102044943058	0.9458621530357393	1.3264131391915093	0.048556150783580686	0.8206026475855999	0.3369659744047133	0.7548517903826869	0.10588973313343936	0.7766227737903915	0.09809516290661684
Q00495	Macrophage colony-stimulating factor 1 receptor OS=Rattus norvegicus OX=10116 GN=Csf1r PE=1 SV=1	Csf1r	3.17	3	2	2	5201.74	6599.32	7362.21	7861.32	8093.8	6831.13	8969.3	6883.7	8344.6	8501.61	9416.84	8749.71	5217.51	6669.83	4003.29	0.7177723823847296	0.9106202229483199	1.0158891085130515	1.0847597890491878	1.1168390016697345	0.9426069842936783	1.2376466008149878	0.9498609597215092	1.1514461357252794	1.1731114711242472	1.2994012929011864	1.2073460403394811	0.719948437026101	0.9203496847595499	0.5524018887289569	1.1890585479409308	0.19154302384610855	1.0619386691535466	0.581984035282133	1.1703619507378353	0.05839737467799716	0.6973780240276484	0.07239582893855606
Q00972	[3-methyl-2-oxobutanoate dehydrogenase [lipoamide]] kinase, mitochondrial OS=Rattus norvegicus OX=10116 GN=Bckdk PE=1 SV=2	Bckdk	2.18	1	1	1	896.7539999999999	1014.57	1212	1311.88	1536.44	1239.52	957.205	908.855	1826.54	2610.83	1826.32	1382.56	1741.16	1609.81	1344.98	0.6279958788807766	0.7105022992214918	0.8487623196590162	0.9187081781470876	1.075967308924834	0.8680345465872472	0.6703296503211291	0.6364701963974382	1.2791240324669797	1.8283614909532582	1.2789699666993848	0.9682053074816578	1.2193325086612976	1.1273482424177232	0.9418880731806795	1.308810741376815	0.06586635544668093	0.9033132412227485	0.5535191408699203	1.4236638420290424	0.17234871036519195	1.1487607147050765	0.24153210232934152
Q00981	Ubiquitin carboxyl-terminal hydrolase isozyme L1 OS=Rattus norvegicus OX=10116 GN=Uchl1 PE=1 SV=2	Uchl1	16.59	4	4	4	1217.68	1289.14	1246.44	1196.35	1145.22	2806.12	2850.29	2318.79	2063.76	125.637	2534.44	2541.44	3522.27	2236.25	2074.62	0.6261972054940053	0.6629458195014634	0.640987159858048	0.6152281607587815	0.5889343371623453	1.4430593442290567	1.4657739577290487	1.1924477844158106	1.0612975041146346	0.06460937052973716	1.3033467294299212	1.3069465096993338	1.8113425785061508	1.150001232496197	1.0668823060754657	1.3715250209151508	0.4839596112019428	1.4050651845779372	0.24065766214869952	1.0104565348729238	0.6447592467932229	1.5216805984820376	0.22371873953510077
Q01062	cGMP-dependent 3',5'-cyclic phosphodiesterase OS=Rattus norvegicus OX=10116 GN=Pde2a PE=1 SV=2	Pde2a	8.3	7	7	0	7033.24	6524.09	6723.77	3821.81	5980.79	8531.33	5378.92	5476.13	5810.79	7024.79	6867.07	5849.73	5566.35	6996.15	5962.15	1.1277590510278723	1.0461183675262657	1.0781364598008427	0.6128158315099205	0.9590018334077878	1.3679733131253333	0.8624937745270805	0.8780811080107125	0.9317428405858823	1.126404118737607	1.101114187279543	0.9379867534122646	0.8925476158483143	1.121811780182199	0.9560129650183741	0.9039909077909974	0.5480201771825407	0.9090162338352988	0.8613611820935193	1.0767789557394405	0.6339333616012564	1.0104025705345225	0.8218573012492464
Q01177	Plasminogen OS=Rattus norvegicus OX=10116 GN=Plg PE=2 SV=2	Plg	28.08	22	22	22	70464.6	101438	79346.7	50149.2	60061.4	60445.8	39210.3	46902.9	61533.3	65427.4	53321.7	63950.4	36911.3	61805	70649.9	1.1468624904095286	1.6509770480803376	1.291425112294368	0.8162146156232424	0.9775428623944911	0.9837992512949237	0.6381760814324461	0.7633787277786162	1.0014991028277553	1.0648784056820075	0.8678493549224682	1.0408391590484516	0.6007581883989015	1.0059212174589924	1.1498783823534675	0.6792313451221554	0.03742192547759841	0.8651682562154132	0.33454621880494373	1.0705692842460055	0.4892821863036739	0.9924397795804905	0.8540891240143713
Q01986	Dual specificity mitogen-activated protein kinase kinase 1 OS=Rattus norvegicus OX=10116 GN=Map2k1 PE=1 SV=2	Map2k1	9.92	4	4	0	2739.84	2311.05	2771.16	2718.52	2608.48	2848.48	2506.88	2829.98	2691.83	2399.78	1868.01	1695.02	2686.49	3087.16	1845.13	1.0927942892712978	0.9217699727795905	1.1052863753566082	1.0842907364188452	1.0404009167244785	1.1361257143130645	0.9998774190786437	1.1287469278322777	1.0736453412203477	0.9571602281547372	0.7450619964310606	0.6760643600358544	1.0715154644740017	1.2313240255149132	0.7359362323942821	1.0451838073139392	0.5040089505464909	0.9820450909304408	0.6887046023504315	0.7293528942643122	0.037808103680450525	0.931906138844447	0.584555852527346
Q04631	Protein farnesyltransferase/geranylgeranyltransferase type-1 subunit alpha OS=Rattus norvegicus OX=10116 GN=Fnta PE=1 SV=1	Fnta	6.63	3	3	0	4358.43	2395.85	3847.85	2807.67	3768.72	3178.09	2878.28	3209.68	3523.45	2817.38	3319.12	2729.89	2868.09	2090.47	1389.9	1.4469299980280137	0.7953844012122292	1.2774254933340887	0.9321021440205104	1.2511555817503401	1.0550757399873005	0.9555435500223868	1.0655631215989598	1.1697298113200865	0.9353257108280195	1.1018954749886405	0.9062804111381149	0.95216063078773	0.6940030591239554	0.4614248718596229	0.9200490844764212	0.7828162639569812	0.9853328931936914	0.9214634306799099	0.9089556798517194	0.4295834573642738	0.6508250567944166	0.10916557146131214
Q04970	GTPase NRas OS=Rattus norvegicus OX=10116 GN=Nras PE=1 SV=1	Nras	23.81	4	4	0	20427.9	17967.1	17514.6	17180.1	20938	18777.7	16392	17534.1	19072.1	20134.2	21199.1	18740.7	18277.6	19641	21907.8	1.0725033601209641	0.9433067090415251	0.919549603785736	0.9019877215579758	1.0992845742446726	0.9858647411306805	0.8606109819953516	0.9205733906420628	1.001321297566712	1.05708355500798	1.1129928177414383	0.9839221711981629	0.9596085459076523	1.0311896228264215	1.15020090723266	1.0176391889764906	0.835372504727099	0.9314958221872264	0.3886881883163499	1.0558600107565057	0.4503679701852829	1.0515081956840397	0.5498084527878442
Q05962	ADP/ATP translocase 1 OS=Rattus norvegicus OX=10116 GN=Slc25a4 PE=1 SV=3	Slc25a4	26.17	8	8	8	57301.5	40391.3	47186.2	123041	57763.5	58526.8	62873.8	39790.2	54238.5	52737	99127.1	48418.1	83625.9	79171.1	43666.8	0.9068043679079626	0.6391980535497481	0.7467283101660289	1.9471412830687438	0.9141155834603213	0.9261949142636013	0.9949868060517031	0.6296855607607377	0.8583319583043381	0.8345705077591725	1.568700422467988	0.7662233024581298	1.3233917330302782	1.2528938909466263	0.6910333058046199	1.6519392044395669	0.17357231659282668	0.6555870460737898	0.25879651378840407	0.836840814385749	0.6488181357170654	0.8626694460774667	0.7281179796570758
Q07014	Tyrosine-protein kinase Lyn OS=Rattus norvegicus OX=10116 GN=Lyn PE=1 SV=3	Lyn	13.48	6	6	5	9718.75	9611.92	9494.29	7906.28	9042.42	8130.56	7136.66	6943.11	7280.52	10418.5	8431.63	9169.99	7352.3	9553.18	8909.75	1.1292130758313756	1.116800591418147	1.103133264435763	0.9186237692279448	1.0506308837205554	0.9446826665807383	0.8292022934804111	0.8067138879933718	0.8459172612580679	1.2105164172912346	0.9796637269784798	1.0654531306230695	0.8542573167778802	1.109975642111463	1.0352160722714958	0.8700535924421058	0.027333572374858603	0.8517113343854645	0.021113227535318267	1.1172626305560849	0.21490016052417707	1.0293457621955353	0.7943928358690644
Q07258	Transforming growth factor beta-3 proprotein OS=Rattus norvegicus OX=10116 GN=Tgfb3 PE=2 SV=2	Tgfb3	3.64	1	1	1			695.666	878.8989999999999	853.086	1456.55	1442.96	498.714	1423.18	1536.23	1167.3	1491.57	1719.55		1724.73			0.5607031229272924	0.7083879534685815	0.6875828117595975	1.1739716095076482	1.1630181412619933	0.4019608508214598	1.1470755656991487	1.2381932688022619	0.9408376367294482	1.2021975446042517	1.3859482208841967		1.3901232735341227	1.5278093222897193		1.0552978091819598	0.9591028049781651	1.3156825940439731	0.19892949940204516	1.6203115223762639	0.10549408153280007
Q08420	Extracellular superoxide dismutase [Cu-Zn] OS=Rattus norvegicus OX=10116 GN=Sod3 PE=1 SV=2	Sod3	11.89	2	2	2	1227.1	1565.39	1506.16			991.74				1301.33	1073.12	988.928	388.245	635.269	1666.24	1.0817627893700033	1.3799858632971311	1.3277710397176468			0.874278729304708				1.1472010192248931	0.9460201161508743	0.8717997814082786	0.34226142462631975	0.5600280054113704	1.4688912314887739	0.6921289241971317				1.1304636295803334		0.9040521373209376
Q09073	ADP/ATP translocase 2 OS=Rattus norvegicus OX=10116 GN=Slc25a5 PE=1 SV=3	Slc25a5	25.17	8	4	4	36121.5	27299.7	26420.6	44297	38678.9	31595.1	30883	28753.7	36413.1	42742.8	36186.3	31545.3	27602.6	34834.9	30431.2	1.0754592494685948	0.8128044204343065	0.7866306395501282	1.3188715411516783	1.1516016988295292	0.9406930092295503	0.9194913832852627	0.8560949191325149	1.0841411679145354	1.2725977494895355	1.077388564678804	0.9392102947624452	0.8218227781067186	1.0371528150634264	0.9060397689029721	1.2752527220069056	0.15570846735570054	0.8383430361958959	0.22726054249069416	0.9642440059002714	0.8055921051371256	0.8105777203655375	0.1602751995044483
Q09326	Alpha-1,6-mannosyl-glycoprotein 2-beta-N-acetylglucosaminyltransferase OS=Rattus norvegicus OX=10116 GN=Mgat2 PE=1 SV=1	Mgat2	5.66	3	3	3	2363.58	1560.29	2371.92	3214.79	2416.85	2217.27	1845.79	2645.68	2486.85	2716.29	2034.18	2164.01	3242.85	2021.92	3384.24	0.9663960949133621	0.6379552047878091	0.9698060676799186	1.314430018009345	0.9881765804378778	0.9065743784295647	0.7546874859451064	1.081738219307315	1.0167974549773202	1.110608504324887	0.8317144367234716	0.8847979816014118	1.3259029000032985	0.8267016949827064	1.3837129778766093	1.2466918369259457	0.274769871931207	0.8890814138523693	0.5015588852446462	0.8809478003952141	0.4413682566074975	1.1019377212886883	0.6942328743071124
Q0PMD2	Anthrax toxin receptor 1 OS=Rattus norvegicus OX=10116 GN=Antxr1 PE=1 SV=2	Antxr1	5.52	3	3	0	6076.23	5372.85	6281.41	6918.67	6325.48	4965.38	8787.51	6764.73	7109.91	7676.21	4159.25		7984.11	8331.92	4836.34	0.9287828365542089	0.8212676056338029	0.9601456490883284	1.0575540997925539	0.9668819740146304	0.7589837318484551	1.3432158532590894	1.0340235833606288	1.086786112020963	1.1733479637515014	0.6357626378425593		1.2204120537176548	1.2735765913309314	0.7392593077846927	1.0270178658345033	0.8689717888901539	1.2445214126888504	0.1569156034987625	0.9749394959672216	0.8279174709103826	1.1616098822978955	0.550290246209104
Q10758	Keratin, type II cytoskeletal 8 OS=Rattus norvegicus OX=10116 GN=Krt8 PE=1 SV=3	Krt8	13.87	9	4	0	3634.35	2155.97	3507.49		2805.38	6600.7	1433.84		4367.23	6106.53	1601.42	2526.9	5761.9	17849.3	3345.06	0.7657951308730039	0.4542851757008186	0.7390644169069441		0.5911225787963481	1.390835753395638	0.3021249165465483		0.9202205262020742	1.2867090237676404	0.3374357556324091	0.5324439628002239	1.2140919186586765	3.761032104638108	0.704838736081569	1.517467016426449	0.4257277404957786	0.6167361961624821	0.5254710074019706	0.7254066873057994	0.561212702767415	1.9105557256582972	0.5426987894745511
Q1JU68	Eukaryotic translation initiation factor 3 subunit A OS=Rattus norvegicus OX=10116 GN=Eif3a PE=2 SV=2	Eif3a	18.91	27	27	27	22199.4	16712	17361.1	22402.4	21489.5	18621.7	18288.4	22178.7	21585.4	17706.5	19297.3	19285.8	23151.1	20731.7	19941.8	1.106455896074069	0.8329545363924177	0.8653067856487794	1.116573761732737	1.0710732712903817	0.9281372361380257	0.9115249966107642	1.105424172827101	1.0758530905843042	0.8825221097793408	0.9618102905173169	0.9612371109356682	1.1538902445832036	1.0333032289448711	0.9939332679410192	1.1109085254786975	0.3536231051406942	0.9926240050165085	0.9282861637315396	0.9004376647641472	0.17795782793880963	1.0209714366153924	0.7758539808140832
Q27W01	RNA-binding protein 8A OS=Rattus norvegicus OX=10116 GN=Rbm8a PE=1 SV=1	Rbm8a	9.2	2	2	2	8265.74	9372.82	10036.6	8636.93	9603.2	9993.85	10351.5	9878.33	8553.79	9159.11	9491.82	7658.38	8093.03	9283.48	8937.96	0.9029218184495473	1.0238555384515222	1.096364647696483	0.9434693737549752	1.0490214798596005	1.0916947805413681	1.1307632714893632	1.0790757617399915	0.9343874379590399	1.0005105721422927	1.0368547008248241	0.8365758414827522	0.8840555551428837	1.014096335372272	0.9763528850930848	1.0201921145171338	0.7807847317839336	1.019467322708311	0.8159017997475481	0.9318314314878738	0.4096788984708014	0.9320141899937593	0.30527402290476086
Q2LC84	Protein numb homolog OS=Rattus norvegicus OX=10116 GN=Numb PE=1 SV=2	Numb	3.22	2	2	2	3580.21	2664.05	3328.53	2667.42	3244.71	2880.12	3276.58	2979.95	3855.27	2691.11	2724.8	3438.33	3740.62	3846.12	4269.53	1.0918081579918413	0.8124192500714106	1.01505671681845	0.8134469533325133	0.9894952665675217	0.8783111918003306	0.9992142288616889	0.90875499493264	1.175689481136918	0.8206713718059622	0.8309453548524163	1.0485409358300455	1.1407262233074151	1.1728991295526185	1.3020207431382254	0.9184626425524847	0.487807976656204	1.1500810372771475	0.2190764855269435	1.007050527453155	0.971008055676182	1.348491000597117	0.012565455688117736
Q2PQA9	Kinesin-1 heavy chain OS=Rattus norvegicus OX=10116 GN=Kif5b PE=1 SV=1	Kif5b	22.64	19	1	1	883.072	772.1360000000001		1273.95	606.347	756.801	840.296	1188.06	764.433	581.87	792.4760000000001	1467.64	1443.69	628.835	839.09	0.9629488851515762	0.8419783442181357		1.3891831382252529	0.6611931616731169	0.825256240976498	0.9163036495295162	1.29552409372416	0.8335785815008004	0.6345021332384535	0.8641581668418663	1.600393061725272	1.5742767022445272	0.6857152782494422	0.9149885627013835	1.0621416361770442	0.9680896922556422	1.059038761547732	0.7475865051833441	1.0776944959952193	0.8958020282850792	1.1040981412143198	0.8013901302466335
Q2PS20	Junctophilin-2 OS=Rattus norvegicus OX=10116 GN=Jph2 PE=1 SV=1	Jph2	3.76	3	3	3	2244.24		1893.59	14264.1	3960.83	4853.48	8122.02	3953.37	2941.35		8042.6		8388.59	5104.41	1394.49	0.4132843955940074		0.3487110106997721	2.6267823170393907	0.729400256924666	0.8937847771751698	1.4956974863216237	0.7280264726631204	0.5416595626940228		1.4810720243843638		1.5447872544985985	0.9399943863909419	0.2568000556143226	3.7182790657583005	0.11308728360487758	0.6506834742948062	0.5158156135121217	1.0454706368419662		0.6450830018185828	0.4882920373241702
Q3B7D0	Oxygen-dependent coproporphyrinogen-III oxidase, mitochondrial OS=Rattus norvegicus OX=10116 GN=Cpox PE=1 SV=1	Cpox	21.44	8	8	1	4150.88	4174.24	5096.13	4687.45	7299.62	4142.15	6968.05	6449.73	6184.73	6375.09	6196.17	7802.88	6137.13	6394.08	5883.25	0.7080063833285688	0.7119908466506969	0.8692355766180231	0.7995279366142841	1.245079972408956	0.7065173266161467	1.1885248138593827	1.1001161225440799	1.0549156610558963	1.0873849435045402	1.0568669564499524	1.3309199129694964	1.0467966347659434	1.0906240256315614	1.0034928869824717	1.2017673465586292	0.4413841199446021	1.2153414734252492	0.2700028983191315	1.2631819765617927	0.2376811102338772	1.1416832308071931	0.4020570372459541
Q3B8Q1	Nucleolar RNA helicase 2 OS=Rattus norvegicus OX=10116 GN=Ddx21 PE=2 SV=1	Ddx21	9.59	7	7	7	10609.5	10442.5	9806.35	12104.3	12611.8	9623.04	7864.74	10917	9474.92	8465.68	7778.71	10424.2	9027.72	9193.53	9991.14	1.0728577916775346	1.055970355774792	0.9916413596698234	1.2240155113626825	1.2753351144802987	0.9731046179013698	0.7953011535433312	1.1039529206601295	0.9581263723569731	0.8560696309768293	0.7866015959941519	1.0541198163914376	0.9129044481910656	0.9296715484727051	1.010327762546876	1.1127989668922675	0.3145629273327288	0.8228703456172752	0.1954633931738432	0.7766237011177334	0.10417932153454261	0.8215811461789666	0.10090909106678456
Q3B8Q2	Eukaryotic initiation factor 4A-III OS=Rattus norvegicus OX=10116 GN=Eif4a3 PE=1 SV=1	Eif4a3	25.06	13	9	0	18421.5	16396.8	14864.2	17538.7	19516.4	19927	19271.6	17078	19708.8	20765.5	15959.2	14261.5	17284.3	17598.1	15818.4	1.0450531371733294	0.9301917476646118	0.843247229681177	0.9949718240611173	1.107166899890322	1.1304602700351727	1.0932793767255398	0.9688362769940623	1.1180817669528385	1.1780284406792483	0.9053666654059984	0.8090560114972959	0.9805396921447752	0.9983415907113952	0.8973790703831172	1.1469249735822473	0.13095669383066194	0.9837896462222347	0.7923628827776652	0.8947757278162792	0.35914919542610707	0.8897671373992886	0.08669276050554721
Q3MHS2	Zinc finger protein 830 OS=Rattus norvegicus OX=10116 GN=Znf830 PE=1 SV=1	Znf830	4.32	1	1	1						532.36							328.36699999999996								1.2370008144278035							0.7629991855721965									0.6168138102036216
Q3MHU3	ATP-dependent RNA helicase TDRD9 OS=Rattus norvegicus OX=10116 GN=Tdrd9 PE=2 SV=3	Tdrd9	1.16	1	1	0		764.693			376.542	605.371								510.56199999999995			1.3551370567011405			0.6672821872363952	1.0727974169401657								0.9047833391222982		0.6420308542120825						1.0399332731107542
Q3MIB4	Lon protease homolog 2, peroxisomal OS=Rattus norvegicus OX=10116 GN=Lonp2 PE=1 SV=2	Lonp2	1.17	1	1	1	1589.38			1024.02	747.687	573.5269999999999		552.063	787.2439999999999			537.09	812.5939999999999	410.12800000000004		2.0336882278585215			1.3102828896121022	0.9567015125538602	0.7338554079320326		0.7063911865861272	1.0073165984549028			0.6872325122378118	1.039753143885331	0.5247785208793112		0.4918551049256103		0.8566140947982163	0.6137379512011999	0.6870401844762614		0.7820469087519626	0.47083987619537226
Q3MIE4	Synaptic vesicle membrane protein VAT-1 homolog OS=Rattus norvegicus OX=10116 GN=Vat1 PE=1 SV=1	Vat1	28.47	9	9	9	74213.4	56391.8	45972.8	52060.9	56592.9	77184.9	61648.3	63365.8	59710.3	60941.1	66506.4	70236.7	45542.3	62221.6	56410.5	1.2246439685293624	0.9305580628904498	0.7586273130783212	0.8590910426043045	0.9338765458338435	1.2736786381777683	1.0172990156102362	1.0456406091223132	0.9853188070359099	1.0056290447620608	1.0974657087345572	1.1590218346606713	0.7515233503377394	1.026759414772084	0.9308666438503774	1.0524453782464407	0.7762756356639814	0.9940039399759037	0.9476402502046115	1.0637407601323081	0.586496729579006	0.883424173759287	0.48029752937448755
Q498T9	Volume-regulated anion channel subunit LRRC8C OS=Rattus norvegicus OX=10116 GN=Lrrc8c PE=1 SV=1	Lrrc8c	5.35	4	2	1	2364.64	2564.56	2057.25	1869.29	1427.86	1443.72	970.829	1234.23	1224.06	1320.93	1796.9	964.577	1250.76	1890.56	1712.83	1.472195487850494	1.59666319622516	1.2808182925859448	1.1637967316310516	0.8889678975582779	0.8988421365279768	0.6044260746982234	0.7684162650423384	0.7620845493852237	0.8223946079599234	1.1187276169389644	0.6005336571674191	0.7787076376885631	1.1770391693918016	1.0663866793486372	0.6785806811757046	0.022928323713083062	0.7233100675614391	0.05257733966269662	0.8611092478806632	0.4345141374628373	1.023894348505654	0.918547918696454
Q4FZT0	Stomatin-like protein 2, mitochondrial OS=Rattus norvegicus OX=10116 GN=Stoml2 PE=1 SV=1	Stoml2	15.58	4	4	4	3496.64	2302.22	3421.71	2504.26	2179.26	3653.44	2398.4	2240.19	2309.38	2359	3250.27	1946.44	3564.42	3315.54	3182.16	1.2451437243921597	0.8198141030160719	1.2184613609607786	0.8917599819387498	0.7760283909178121	1.300979765844723	0.8540635320142068	0.7977253935052143	0.8223637589905641	0.8400333022104377	1.157412056454226	0.6931218400824436	1.2692799928210803	1.1806545209032617	1.133158275948269	0.9041696988364063	0.6280507536473626	0.833393707058688	0.36711806487219595	0.906290782251564	0.6765177944880922	1.2069291444363413	0.25141328140674224
Q4KM35	Proteasome subunit beta type-10 OS=Rattus norvegicus OX=10116 GN=Psmb10 PE=2 SV=1	Psmb10	16.85	4	4	0	3508.78	3673.92	2597.32	5037.84	6424.41	4566.98	5223.36	5590.47	5114.87	4587.88	5179.66	4615.87	4787.48	6283.78	4702.07	0.7320665823859871	0.7665211436338344	0.5419009387202309	1.051087361250184	1.3403792408034583	0.9528478389711394	1.089793975048783	1.1663872533562631	1.0671587846056503	0.9572083835398691	1.080676472768712	0.963048175046029	0.9988526273637175	1.311038409095303	0.9810328134108373	1.638977220905479	0.029144407755267675	0.9937283325524682	0.9751731011135223	0.8973238265343999	0.4126578830678791	0.9840354153006724	0.9206456878881641
Q4KM74	Vesicle-trafficking protein SEC22b OS=Rattus norvegicus OX=10116 GN=Sec22b PE=1 SV=3	Sec22b	28.37	5	5	3	5757.44	4187.77	5709.16	5350.58	4716.97	5858.77	4765.56	4396.92	4570.21	4621.17	3805.62	5039.59	4777.98	4548.47	3207.22	1.2110145312040104	0.8808516151866488	1.2008593612731853	1.1254359802915104	0.9921630469884847	1.2323281883931263	1.002383422028642	0.9248440300796079	0.9612936861962749	0.9720125648142294	0.8004705425051075	1.0600226352876312	1.0049958331831748	0.9567209149805305	0.6746036475878388	1.0173721459247482	0.854651123170613	0.8622638500293854	0.09679274516959575	0.8455424730885729	0.17667407692842985	0.7869784105807243	0.14856855490968662
Q4QRB4	Tubulin beta-3 chain OS=Rattus norvegicus OX=10116 GN=Tubb3 PE=1 SV=1	Tubb3	24	10	2	2	502.25199999999995	1262.4	782.607	601.6080000000001	1070.87	1517.24	1430.17	895.045	933.77	1016.49	1296.17	1679.5	816.99	1922.97	1233.41	0.44416965205655257	1.1164112213713275	0.692103324400943	0.5320357430820355	0.9470304852898553	1.3417805461925165	1.2647796549973318	0.7915385627632286	0.8257852552122183	0.8989391970942179	1.1462759290279418	1.4852761773551526	0.722510142386059	1.7005903725922225	1.0907737361783976	1.2522158131544534	0.5830093567362041	1.0217157127996896	0.8385464820247989	1.25157145553306	0.42405535929537225	1.2456806526470368	0.5667528100536426
Q4V885	Collectin-12 OS=Rattus norvegicus OX=10116 GN=Colec12 PE=2 SV=1	Colec12	16.85	13	13	13	11702.2	13884.7	13815.5	9403.49	15314	15178.1	10075.5	11509.8	14313.2	16968.1	12193.5	14563.6	10660.3	11241.4	14756.6	0.8974997902392776	1.0648865459089145	1.0595792545034899	0.721200312976803	1.1745066558189312	1.1640838104143476	0.7727400947305499	0.8827436794530974	1.0977503373427926	1.301367793300327	0.935180025318541	1.1169547559543285	0.8175913088041369	0.8621587515164512	1.1317568837180123	1.0125167502487156	0.9609669133495193	0.8998112322690301	0.6558509788639445	1.0959908100118336	0.598245800317915	0.9188559437271137	0.7289377622150793
Q4V899	Putative divalent cation/proton antiporter TMEM165 OS=Rattus norvegicus OX=10116 GN=Tmem165 PE=2 SV=1	Tmem165	3.41	1	1	1	2640.42	3562.45	2509.27	3076.04	4437.8	2705.24	1329.3	2534.7	4286.78	2795.06	1851.28	2375.36	2727.48	952.5239999999999	1885.37	0.9984175582218027	1.3470632059624077	0.9488260300706791	1.1631378136026063	1.6780578240873483	1.0229278354216182	0.5026459654692217	0.9584418330511066	1.6209528863718874	1.0568913204275954	0.7000213818956298	0.8981908677777555	1.0313374090859797	0.3601762924942487	0.7129117760601116	1.1729701313339775	0.46344022832265824	0.7976040896049352	0.44493867957993116	0.6871166484654195	0.1267483850307587	0.5446061680699241	0.12029858148322777
Q4V8H8	EH domain-containing protein 2 OS=Rattus norvegicus OX=10116 GN=Ehd2 PE=1 SV=1	Ehd2	23.76	14	14	13	182269	160671	161129	81549.5	119255	117818	102859	95572.9	106659	154623	114835	152534	92664.7	128749	185522	1.3972611476784425	1.231692420865002	1.2352034161831127	0.6251526478040871	0.9142003202211713	0.9031843807623827	0.7885097542042636	0.7326550315245983	0.8176402830444838	1.185328884437199	0.88031691562281	1.16931475950372	0.7103609778474593	0.9869806467498686	1.4221984135513994	0.6321009623682472	0.022982528321854212	0.9575309339422045	0.8296722313180771	1.324426241084669	0.14369089788332326	1.2771718883631884	0.40523362542593855
Q4V8I7	Volume-regulated anion channel subunit LRRC8A OS=Rattus norvegicus OX=10116 GN=Lrrc8a PE=1 SV=1	Lrrc8a	5.56	4	1	1		4304.73						723.798					386.392	1425.5			2.5172313980720484						0.4232476953169543					0.22594636001882928	0.8335745465921685
Q4V8J4	Glycerol-3-phosphate acyltransferase 3 OS=Rattus norvegicus OX=10116 GN=Gpat3 PE=1 SV=1	Gpat3	2.84	1	1	1	2566.67	3488.52	3448.42	2905.25	3128.07	4090.04	4040.54	1054.81	3610.07	3457.09	6646.61	4599.05	2515.88	4214.67	3391.93	0.7242621095526851	0.9843894440721764	0.9730740390559248	0.8198025043258146	0.8826777797802086	1.1541261629094757	1.140158268936796	0.2976459442691377	1.018688383716201	0.9755205368487154	1.8755382577323818	1.297758439900056	0.7099302037976871	1.189294215956245	0.9571337091464969	1.0652120615218847	0.690771334328296	0.8599338559529642	0.5427639977073446	1.4523587030393073	0.18192681668751814	0.9999130723396187	0.9548737452739413
Q53UA7	Serine/threonine-protein kinase TAO3 OS=Rattus norvegicus OX=10116 GN=Taok3 PE=1 SV=1	Taok3	2.34	2	2	1	2935	3058.4	2758.31	2653	3179.5	1204.2	1081.24	1934.91	1894.85	3021.32	2078.72	2210.58	1159.18	1756.04	1933.42	1.3398290314245829	1.3961611958122468	1.2591699542312578	1.2110958842825958	1.4514434089998165	0.5497179283275921	0.49358662416951143	0.8832874245975264	0.8650000136950157	1.3792341564646409	0.9489367646347219	1.0091309234366455	0.5291662748370521	0.8016331762667205	0.882607238820074	0.8040371538819271	0.37763237364894126	0.6979123736978982	0.4254413816415439	1.0389273380988246	0.7609615691808836	0.6890502650390098	0.40127099636918395
Q562B5	Serine/threonine-protein phosphatase PGAM5, mitochondrial OS=Rattus norvegicus OX=10116 GN=Pgam5 PE=2 SV=1	Pgam5	10.76	3	3	0	4316.29	4469.92	4397.98	3996.1	4306.46	3318.79	3765.73	4295.92	4454.36	4814.66	3104.3	4161.85	3311.07	4552.47	4055.59	1.0558182783882126	1.0933980893158337	1.075800669553202	0.9774958175347663	1.0534137379897324	0.8118173579930951	0.9211444470771991	1.0508355227506703	1.0895919195701211	1.1777257858541923	0.7593504332657279	1.0180403313748574	0.8099289498673303	1.1135908471891338	0.9920478122759248	0.8814610529732961	0.16636747449141343	1.0769841713742379	0.4504444432584698	1.0395358542682218	0.8592301011653943	1.025623529108064	0.8605929631115704
Q562C9	Acireductone dioxygenase OS=Rattus norvegicus OX=10116 GN=Adi1 PE=2 SV=1	Adi1	7.26	1	1	1	3351.1	3827.9	4118.15	2137.29	3849.16	2632.63	2036.34	2629.92	3190.13	2663.1	2231.14	2895.02	1641.48	3022.68	3825.74	1.1410776136628304	1.3034320066067706	1.402264562294645	0.7277651436559431	1.310671214647853	0.8964325618624265	0.6933908232539071	0.8955097841676318	1.0862659806255275	0.9068078520323128	0.759721854599292	0.985778554237763	0.5589376865134621	1.0292478533217047	1.3026965085179305	0.7629428661211014	0.17870405742806508	0.9115114374155942	0.7326021535368996	0.9037229031404743	0.7046713640465132	0.9850123215006704	0.8924813494930677
Q5BJM8	Zinc transporter 7 OS=Rattus norvegicus OX=10116 GN=Slc30a7 PE=1 SV=2	Slc30a7	5.29	2	2	2	3024.19	2176.22	1244.66	2496.72	4721.81	2532.25	2225.33	2837.43	2351.3	2309.2	3067.28	3776.81	2699.25	2409.14	1149.75	1.1625138962424153	0.8365499493354149	0.4784535846283086	0.9597517665974568	1.8150875905337955	0.9734096778839477	0.8554280811473928	1.0907224098403592	0.903851584799497	0.8876681323603957	1.1790779096771153	1.4518248220076504	1.0376053205758697	0.9260855726635734	0.4419697017068097	1.5129052128215827	0.2658902212504471	0.7603555818098655	0.3546009174788634	0.9387238764488585	0.892444975897273	0.6418091680870659	0.24640867496373067
Q5EGY4	Synaptobrevin homolog YKT6 OS=Rattus norvegicus OX=10116 GN=Ykt6 PE=1 SV=1	Ykt6	33.33	6	6	2	4523.63	4631.56	3713.72	5809.58	6011.49	4448.01	6666.86	6512.38	6412.09	4966.41	5679.48	4405.33	8079.3	6190.43	5074.19	0.8162994382158995	0.8357756549636535	0.6701493158572098	1.0483520735051994	1.0847871974145757	0.8026536352837662	1.203050221318731	1.1751739500022016	1.1570763888270674	0.8962001076458121	1.0248752292646472	0.7949519311163045	1.4579282680452903	1.1170773319910892	0.9156492565485539	1.2642158504488725	0.12297986102817068	1.2042063841348127	0.11247739449861771	0.9251426632606145	0.5693812317553903	1.1889990091633946	0.37751231914925715
Q5FVH2	5'-3' exonuclease PLD3 OS=Rattus norvegicus OX=10116 GN=Pld3 PE=1 SV=1	Pld3	6.35	3	3	1	5358.96	6704.07	5141.41	5156.01	6499	5496.77	4713.18	4402.17	3635.79	3477.81	4749.14	5635.79	4213.54	5187.62	4021.15	1.0805457169622548	1.3517649179533235	1.0366803548910433	1.0396242035981897	1.310415941626303	1.1083328258890928	0.9503348527087644	0.8876248262423546	0.7330969651339432	0.7012429090548351	0.9575855924011604	1.1363639113183726	0.8495907042129701	1.0459978376826347	0.810798440324759	0.9969391622162652	0.9933955377462458	0.7434295449218681	0.045755960221253285	0.8082391448584345	0.2215495390317544	0.7825607604575151	0.07740811476488552
Q5FVM4	Non-POU domain-containing octamer-binding protein OS=Rattus norvegicus OX=10116 GN=Nono PE=1 SV=3	Nono	19.54	11	10	10	21883.7	18364	18608.8	17720.2	22623.2	23337.3	18974	16856.4	20487.6	18603	19078.5	16147.1	18742.4	14725.7	15868.5	1.1639423956564847	0.9767378530063784	0.9897581877055703	0.9424956492509055	1.2032746567269603	1.2412559516971113	1.0091823144708683	0.8965521643115181	1.089687129016199	0.9894496993834491	1.0147404230332275	0.8588261700217432	0.9968640566427112	0.7832252560453076	0.8440080930315681	1.0819654583605887	0.5114872716763643	0.8843809819929744	0.3170898131698398	0.8452890750258715	0.18233428998435575	0.7747496494228236	0.08779907056393109
Q5FVN0	Lysophospholipid acyltransferase 5 OS=Rattus norvegicus OX=10116 GN=Lpcat3 PE=2 SV=1	Lpcat3	4.52	2	2	1	2019.1	1117.93	1427.11	2804	3320.09	1483.79	1387.97	1594.33	1948.65	2541.89	2611.14	1247.67	2789.41	1426.64	1311.55	1.0432371715050703	0.5776168248926072	0.7373652616644053	1.4487826402358561	1.7154382154139314	0.7666509250198149	0.7171422400742372	0.8237652021423796	1.00683676601127	1.3133545311658774	1.3491349155582928	0.6446514396373291	1.441244217011519	0.737122420066363	0.6776572296010475	1.6668813840066257	0.1801779887307408	0.6481371945929748	0.2158674882619696	0.8413250471879157	0.6463969157010461	0.726562458924168	0.39684035736229506
Q5KTC7	N-acylethanolamine-hydrolyzing acid amidase OS=Rattus norvegicus OX=10116 GN=Naaa PE=1 SV=1	Naaa	5.25	2	2	2	2053.8	2427.79	2057.14	1887.73	1979.52	3153.47	1911.57	2296.97	1867.7	2429.71	2086.73		2534.89	3001.96	1169.22	0.9317847444115341	1.1014595796255129	0.9333000628682165	0.8564407515668445	0.8980847878359722	1.430692004070231	0.8672566773175363	1.0421080944449124	0.8473533777083563	1.1023306608940249	0.9467246955428379		1.1500495816347032	1.3619537108450914	0.5304612712342263	1.0737130910742607	0.8022730569260335	0.8654724871523147	0.5307431714789302	0.9649523125833247	0.964545372630206	0.955182659328388	0.792604593284312
Q5M7U6	Actin-related protein 2 OS=Rattus norvegicus OX=10116 GN=Actr2 PE=2 SV=1	Actr2	21.07	8	8	0	37163.9	27771.5	32355.8	42909.4	43196.9	37772	35874.1	43920.5	41400.5	36401.3	35551.7	30638.1	45138.4	38872.1	30249	0.9968586333132577	0.7449234212517829	0.8678894994270543	1.1509719335239816	1.158683633778195	1.0131698852248652	0.9622619342249639	1.178092977444104	1.1104982482593464	0.976403180743299	0.953614100618152	0.8218151080299678	1.2107610808862135	1.0426782033106397	0.8113781599641785	1.2732734306905455	0.05983951947843198	0.9783400321121615	0.7667597388114988	0.828160379985841	0.052400356976860796	0.9223528253132307	0.5001145956125619
Q5M7V8	Thyroid hormone receptor-associated protein 3 OS=Rattus norvegicus OX=10116 GN=Thrap3 PE=1 SV=1	Thrap3	8.73	8	8	8	6585.22	4183.69	5059.89	6378.91	8720.58	6025.01	6454.22	7155.74	6685.79	7381.31	7011.98	9140.78	6966.85	5802.24	6746.61	0.9848401008107572	0.625683831574489	0.7567222625350926	0.9539857996335349	1.3041898199799358	0.90105895562879	0.9652486440019932	1.0701631385095058	0.9998806566218824	1.1038978324969326	1.048663384075705	1.3670320348733913	1.041914052428533	0.8677430103365124	1.0089764764929436	1.3345610532699888	0.16941247190675388	0.9607683022083364	0.8294542107027	1.1140651849747927	0.45999757232711436	0.923841984425667	0.619877979532744
Q5PPL3	Sterol-4-alpha-carboxylate 3-dehydrogenase, decarboxylating OS=Rattus norvegicus OX=10116 GN=Nsdhl PE=2 SV=1	Nsdhl	5.8	2	2	2	6903.95	6201.19	4142.52	8104.73	5450.98	9355.33	8515.61	7230.05	8169.44	5337.31	7460.86	4819.39	8549.99	6165.28	4945.39	1.0217778589908715	0.9177700651649566	0.6130889152480632	1.1994921265506102	0.8067397176691692	1.3845797054661564	1.2603019653678338	1.070040340587193	1.209069143367838	0.7899166686564313	1.1041999952245647	0.7132650143529453	1.2653901717992397	0.9124554202274409	0.7319128913266849	1.32835642632102	0.2768816588398241	1.0438242873304746	0.7180096071424191	0.7689550539827088	0.2874931261880579	0.8581304035085269	0.5351408012998398
[truncated: 4,310 more rows]
