# Supplementary material for: A proteomics-based study on the mechanisms of Terminalia chebula Retz processed Aconitum kusnezoffii Reichb against rheumatoid arthritis and its cardiotoxicity reduction
Source: Chin Med. 2026 Jan 9;21:21. doi: 10.1186/s13020-025-01306-8 (PMC12784562; doi:10.1186/s13020-025-01306-8)
Supplement: Supplementary file 3 [file 13020_2025_1306_MOESM3_ESM.xls]

## Sheet: 心脏
Protein accession	Protein description	Gene name	Coverage [%]	Peptides	Razor + unique peptides	Unique peptides	Intensity Model_1	Intensity Model_2	Intensity Model_3	Intensity SCW_1	Intensity SCW_2	Intensity SCW_3	Intensity HHZCW_1	Intensity HHZCW_2	Intensity HHZCW_3	Intensity YDZCW_1	Intensity YDZCW_2	Intensity YDZCW_3	Model_1	Model_2	Model_3	SCW_1	SCW_2	SCW_3	HHZCW_1	HHZCW_2	HHZCW_3	YDZCW_1	YDZCW_2	YDZCW_3	Model/SCW Ratio	Model/SCW P value	Model/HHZCW Ratio	Model/HHZCW P value	Model/YDZCW Ratio	Model/YDZCW P value	SCW/HHZCW Ratio	SCW/HHZCW P value	SCW/YDZCW Ratio	SCW/YDZCW P value	HHZCW/YDZCW Ratio	HHZCW/YDZCW P value
A0A096MJ39	Platelet glycoprotein 4-like OS=Rattus norvegicus OX=10116 GN=RGD1565355 PE=3 SV=2	RGD1565355	11.65	9	9	0	489115	576226	618689	428727	549327	451411	583533	462406	586859	656702	545198	616901	0.894028326174766	1.05325407374213	1.13087002257698	0.783648185387749	1.00408676555126	0.825111110366432	1.0666101658255	0.845208309279349	1.07268959134477	1.20035204370265	0.996539577346493	1.12760182870192	1.1780841083902	0.183488625411377	1.03137681452329	0.774728611750913	0.925901184351669	0.423543736639131	0.875469592686909	0.289754877662158	0.785938098780461	0.0591458383964752	0.897733176966584	0.310814938490196
A0A096MJN4	Septin-4 OS=Rattus norvegicus OX=10116 GN=Septin4 PE=1 SV=1	Septin4	7.63	4	3	0	15778.4	11942.8	12737.8	9834.11	10065.3	10599.3	16737.6	15700	12863.8	13033.2	11873.6	13419.9	1.22482652191686	0.927081211399675	0.988794508370464	0.763390378457117	0.781336915723377	0.822789620858473	1.29928613758274	1.21874058168728	0.99857548373942	1.01172546173546	0.921709437625614	1.04174374090352	1.32658069800329	0.0338786378815332	0.893107056294066	0.379479995256356	1.05563484463833	0.627287665360464	0.673239899870644	0.00904513373380783	0.795756222163661	0.00613836405147868	1.18198018613656	0.136833909785422
A0A096MK47	Muscular LMNA-interacting protein OS=Rattus norvegicus OX=10116 GN=Mlip PE=1 SV=2	Mlip	20.91	15	15	15	22898.9	29896.9	23244.7	27881.1	27459.1	24103.1	27254.7	24070.6	25986.5	29973.3	26846.1	25773.4	0.871264764335023	1.13752693504263	0.884421874742381	1.06082912370905	1.04477273101991	0.917082555984938	1.03699565361313	0.915845985457931	0.988742769233111	1.1404338269892	1.02144910846436	0.980634671408333	0.957166935411797	0.641212411271918	0.983556197113507	0.818620898015169	0.920667418951773	0.416622623486604	1.02757017686821	0.676157146341161	0.961867136118402	0.579040892378073	0.936059801822919	0.321674006429299
A0A0A0MXU8	Caveolin OS=Rattus norvegicus OX=10116 GN=Cav2 PE=3 SV=1	Cav2	23.46	3	3	0	26320.6	28207.4	28685.8	17040.4	17702	15854.3	19746	17250	20271	22721.3	20213.9	19498.7	1.24588953396179	1.33520149389732	1.35784662938235	0.80660988026574	0.837926815125474	0.750465659532471	0.93467986055065	0.816531327585268	0.959530813998897	1.07551613063555	0.956827976966716	0.92297387809779	1.64464876167813	0.000281745817700665	1.45308467354672	0.00266324530801889	1.33283040143255	0.00556781695870126	0.883522796724117	0.108925942071552	0.810404283570304	0.0206498313287727	0.917242075218751	0.271698638093559
A0A0G2JSK5	Integrin beta OS=Rattus norvegicus OX=10116 GN=Itgb1 PE=3 SV=2	Itgb1	24.59	19	1	1	25955	30180.9	36310.8	27479.2	30613.3	26558.2	26069.7	31580.1	33140.4	34305.2	37093.8	36811.3	0.828135440267016	0.962969482148132	1.15855366381998	0.876767458685624	0.976765889945145	0.84738149295702	0.831795125684031	1.00761317731367	1.05739702348777	1.09456181488915	1.1835365206772	1.17452291012526	1.09209610788806	0.490355715682562	1.01824536128349	0.914665592052288	0.854324403499482	0.172425402372691	0.932377062722629	0.47645698573938	0.782279505740212	0.00758337375122249	0.839016248915307	0.0804421533701329
A0A0G2JSR4	Signal transducer and activator of transcription OS=Rattus norvegicus OX=10116 GN=Stat5b PE=1 SV=2	Stat5b	19.75	13	13	13	11385.8	8538.28	11433	11981.8	11209	13509.9	9737.09	10200.7	10061.7	10287.3	9537.99	11188.7	1.05855943453252	0.793820095968692	1.06294770811101	1.1139706856507	1.04212200299277	1.25604104275421	0.905275736829407	0.94837843839132	0.935455344590267	0.956429804745069	0.886765031967612	1.04023467346642	0.854400052315079	0.215070890124708	1.04525376931408	0.734985298945022	1.01106242698859	0.971210595169431	1.22337746408356	0.0242651736126515	1.18335950969224	0.0791154776718151	0.96728895572611	0.550621416472522
A0A0G2JT93	Catenin beta 1 OS=Rattus norvegicus OX=10116 GN=Ctnnb1 PE=1 SV=1	Ctnnb1	42.64	24	20	20	26003	37519	29107.1	29903.7	32010.9	31381.1	32518	31122.3	32442.4	30398	32990.8	28425	0.834719690932539	1.20439365012106	0.934364093217802	0.959935669797307	1.02757868532371	1.00736153878872	1.04385705148423	0.999053825985839	1.04143022347844	0.975803144443615	1.05903435679026	0.912468069636481	0.992854976167176	0.873315557331666	0.964055964289097	0.681046376009273	1.00887992872531	0.991786117401435	0.970993737686389	0.296942759042417	1.01614027520917	0.732188967620121	1.04649518917635	0.357787035303425
A0A0G2JTR4	Active breakpoint cluster region-related protein OS=Rattus norvegicus OX=10116 GN=Abr PE=1 SV=2	Abr	4.07	3	3	3	2813.52	2384.77	2415.24	5730.48	5299.13	5333.56	2833.09	4014.44	4370.29	2610.31	2440.43	2294.61	0.793661099575528	0.672715737025054	0.681310967805026	1.61650141385011	1.49482262169584	1.50453492218006	0.799181567785703	1.1324265918067	1.23280771661973	0.736337934272014	0.688416772312656	0.647282655071584	0.465284538387122	0.000198261986299154	0.678699604736036	0.0591075553535527	1.03651017310271	0.624182583643641	1.45867646298479	0.0433559731532231	2.22769098817619	5.77230991253802e-05	1.52720020148802	0.0414815302157986
A0A0G2JTT2	Phosphatidylinositol binding clathrin assembly protein OS=Rattus norvegicus OX=10116 GN=Picalm PE=3 SV=2	Picalm	13.18	8	8	1	10227.9	10516.9	9870.91	15057.5	12460.7	13997.8	14217.1	9060.39	9891.97	11789.2	14143.2	10351.7	0.86686136206118	0.891355435491277	0.836604824781561	1.27619207845562	1.05610138681799	1.18637765072595	1.20496432997585	0.767909543132559	0.838389756222522	0.99918868678924	1.19870096656241	0.877353978983831	0.737443636188457	0.00653126484649932	0.923008996830217	0.684641562516286	0.843777577506401	0.15433071665147	1.25163327952882	0.179805055496889	1.14419263534165	0.257169503996187	0.914159645685024	0.572823142624809
A0A0G2JU23	Apolipoprotein A1 OS=Rattus norvegicus OX=10116 GN=Apoa1 PE=1 SV=2	Apoa1	27.8	10	10	10	34113.4	32002.6	46952.7	76580.3	67556.3	57923.3	34463.4	44212.5	30341	36097.4	46127.4	46184.3	0.740851311345521	0.695010411640768	1.01968638031427	1.6631181787284	1.46714116577801	1.25793831053076	0.748452370136815	0.960176605171688	0.65892492796187	0.783938456036743	1.0017630836844	1.00299879867076	0.559580104711524	0.0148162694581906	1.03716671451857	0.842272622784634	0.8805349465108	0.40130104959176	1.85347317709456	0.0104136849545106	1.57356371160611	0.0169412118009612	0.848981108036736	0.285227894625541
A0A0G2JU91	Nuclear receptor co-repressor 2 OS=Rattus norvegicus OX=10116 GN=Ncor2 PE=1 SV=2	Ncor2	0.68	2	2	2	4339.59	2552.76		2168.97	4641.86	3335.58	2465.07	2778.79	2638.59	1839.93	3464.39	2220.69	1.47121883535278	0.865443185677715		0.735329724078799	1.57369517928437	1.13083681242376	0.835714298922956	0.942072450966553	0.894541490503362	0.623777746683589	1.17450630612749	0.752863969978629	1.01893428316025	0.934030091262392	1.31158776776256	0.53364432554081	1.37389	0.382579106503394	1.28721526936422	0.406805275597028	1.34835834105204	0.375933792042388	1.04750026910263	0.691373376575269
A0A0G2JUC8	Ring-box 1 OS=Rattus norvegicus OX=10116 GN=Rbx1 PE=1 SV=1	Rbx1	6.96	1	1	1	40778.6	27924.7	29510.6	37735.9	33114.7	33186.6	32277.8	36169.1	33164.4	31655.5	32399.2	28906.9	1.2331492046852	0.844445900449569	0.892403685260972	1.14113763280447	1.00139205290003	1.00356631655343	0.976084107816059	1.09375743402617	1.00289498619035	0.957265689575227	0.979755256738504	0.87414773300002	0.944026751969488	0.606882712696276	0.966564742307204	0.72057076298871	1.05649967298325	0.751491542029698	1.02387431319154	0.699485378017414	1.11914166709695	0.113886007063701	1.09304594585291	0.142831584597138
A0A0G2JUG7	IQ motif and SEC7 domain-containing protein 1 OS=Rattus norvegicus OX=10116 GN=Iqsec1 PE=1 SV=1	Iqsec1	2.39	2	2	2	3295.48	2331.63	2245.47	3032.36	2437.13	2121.99	2967.69	2097.95	3354.24	3539.3	1762.76	3219.29	1.22034889982469	0.8634256937679	0.83151979198458	1.12291295649568	0.902493389196641	0.785793924387037	1.09896501466273	0.776891674168014	1.24210831009382	1.31063786190465	0.652767495677403	1.19213498783686	1.03702835283765	0.852265893497197	0.934999073621002	0.749642664399897	0.923865349973889	0.849408023133696	0.901613799721611	0.613890295851565	0.890877619156589	0.75012242741899	0.988092262376267	0.962463015768784
A0A0G2JUK0	tRNA (cytosine(34)-C(5))-methyltransferase OS=Rattus norvegicus OX=10116 GN=Nsun2 PE=1 SV=1	Nsun2	1.56	1	1	1	2633.5	882.43		3577.29	3067.76	3466.51	1456.26	2062.43	2124.07	2575.96	1070.5	942.359	1.21415047670133	0.406836075623906		1.64927600486004	1.4143619769908	1.59820192481106	0.671395015455129	0.95086400898543	0.979282552894248	1.18762219934064	0.49354398530806	0.434465779029349	0.521570855535644	0.383500965691133	0.934630393637156	0.68374921486537	1.14929244321905	0.869262989428251	1.79195287412543	0.0101830156267855	2.20352121101312	0.0488387402329315	1.22967587085043	0.42648797603821
A0A0G2JUP3	non-specific serine/threonine protein kinase OS=Rattus norvegicus OX=10116 GN=Obscn PE=1 SV=2	Obscn	24.44	133	133	133	73529.6	62150.8	73575	73340.6	70838.3	74206.8	76543.9	83562	78417.1	75541	77325.5	82149.4	0.979110943429726	0.8275922679154	0.979715484143013	0.976594243103487	0.943273929736568	0.988128453805011	1.01924898466455	1.11270112519142	1.04419228123127	1.00589449388579	1.0296566723629	1.09389112053086	0.958191859631835	0.474608327030346	0.877296529055898	0.0977305269611132	0.890388267347018	0.125926277051339	0.9155750179228	0.041613435815967	0.929237979217576	0.0633500217617493	1.01492282011558	0.704324202674996
A0A0G2JV04	ADP-ribosylation factor-binding protein GGA3 OS=Rattus norvegicus OX=10116 GN=Gga3 PE=1 SV=1	Gga3	1.38	1	1	0	1780.35		775.281	683.479	1149.77	1146.97	304.105	753.889	968.402	966.174	1526.49	1073.77	1.75976396122451		0.766316490365434	0.675575989245805	1.13647530524734	1.13370768141415	0.300588659212054	0.745171844279825	0.957204448326307	0.95500221050475	1.50883932326206	1.06135408691777	1.28629691307921	0.643588335092641	1.89175585620974	0.31444454632065	1.07486820168269	0.983770699651806	1.47069921180263	0.299427632482692	0.83562993174695	0.444000611019113	0.568185476024511	0.15825142096385
A0A0G2JV24	Thrombospondin 1 OS=Rattus norvegicus OX=10116 GN=Thbs1 PE=1 SV=2	Thbs1	20.75	22	22	22	18535.2	19752	15059.6	11180.7	24620.8	10562.9	43342.5	22348.3	19392.6	21765.3	20381.7	21167.7	0.896469418921419	0.955320900909397	0.728369311428471	0.540763284568535	1.19080421411047	0.510882905235717	2.09629385113738	1.08089297740955	0.937938239316301	1.05269572724602	0.985776833032861	1.02379233668387	1.15059830387107	0.496032874850885	0.626994219789054	0.192542233678646	0.842565786460332	0.102375221746636	0.544928858038113	0.167026326571281	0.732284919615824	0.226641097705212	1.34381747050843	0.405123489747779
A0A0G2JVZ6	Integrin subunit alpha V OS=Rattus norvegicus OX=10116 GN=Itgav PE=1 SV=2	Itgav	20.46	19	19	19	13801.3	15581.8	17671.3	12581.3	14599.5	14669.2	17909.8	14784.8	14899.9	16411.6	16287.1	15407.6	0.897133991891886	1.01287287682037	1.14869786983249	0.817829616933867	0.94901985426196	0.953550604208332	1.16420122510092	0.961065018753534	0.968546931505721	1.06681285250903	1.05871990604815	1.00154925213374	1.12435842293907	0.259758439853994	0.988652050131843	0.901652038282655	0.978133841097736	0.735778994789841	0.879303280841274	0.189106492723081	0.869948426713341	0.0594294043658587	0.989361060817398	0.838384818360557
A0A0G2JW03	phosphatidate phosphatase OS=Rattus norvegicus OX=10116 GN=Lpin1 PE=1 SV=2	Lpin1	8.22	7	7	7	8121.91	9438.03	7623.38	7207.14	6407.14	6730.91	7253.97	8303.97	9657.02	7165.85	7441.95	7714.44	1.04724844413694	1.2169504750998	0.982967410875606	0.929296945136936	0.826144022325731	0.867891299598961	0.935335259355997	1.0707234705457	1.24518729830783	0.923972964908343	0.95957361739356	0.994708792314591	1.23780215372774	0.0429829860677066	0.998745189363775	0.989039070167665	1.12817172470146	0.154774265022383	0.806869810620362	0.079657125264513	0.911431379646487	0.0808002778170889	1.12958914517539	0.247460733259099
A0A0G2JWG8	Sodium channel protein OS=Rattus norvegicus OX=10116 GN=Scn5a PE=1 SV=2	Scn5a	6.39	13	13	13	18408.3	20792.3	20802.8	17177.1	18128.1	18198.6	17556.2	17445.7	21799.9	20643.8	18255.6	18921.9	0.968304517199162	1.09370653525639	1.09425885119162	0.903541528679005	0.953565571956027	0.957273978949749	0.92348276401688	0.917670296317499	1.14670782443191	1.08589520988663	0.960272265455312	0.995320656659813	1.12147922203657	0.0644291794951531	1.05636441098698	0.52221012066753	1.03773868799214	0.538124899785645	0.9419384596967	0.509462460771961	0.925330284860423	0.134990332813326	0.982368089268142	0.80193251252634
A0A0G2JWL3	Neurofibromin 1 OS=Rattus norvegicus OX=10116 GN=Nf1 PE=1 SV=2	Nf1	1.51	4	4	4	2877.26	3378.26	1927.18	3390.13	2714.2	2751.1	2068	3294.37	2857.12	2967.7	3249.8	2745.41	1.00895924171835	1.18464325362582	0.675797832470742	1.18880566724127	0.951779531176168	0.964719132053186	0.725178715817669	1.15522582496531	1.00189681457301	1.04067353720121	1.13959661057266	0.962723838584616	0.924031921657108	0.610220378064426	0.995524053195515	0.955725751354777	0.912951262480601	0.543353865790429	1.07736976381746	0.603173916952904	0.988008358892369	0.871532676951998	0.917055956157096	0.521417526748614
A0A0G2JX93	Signal transducer and activator of transcription 1 OS=Rattus norvegicus OX=10116 GN=Stat1 PE=1 SV=2	Stat1	13.2	14	14	14	13418	10071.1	9060.54	15569.6	17328.4	23766.3	17928.9	15806.4	13464.2	14516.1	12829.8	11950.8	0.916372839951069	0.687798666599435	0.618783184624405	1.06331	1.18343084810017	1.6231026849105	1.22444157178408	1.07948693228518	0.919528036344402	0.991366804442817	0.87620213608617	0.816171451459773	0.574429402639757	0.0331258098674799	0.689618322227989	0.0576985490599395	0.828304666804083	0.201143095588909	1.20052754796131	0.317460536938386	1.44196077533228	0.0642726050246508	1.20110594528294	0.148243464307904
A0A0G2JXK2	B-cell receptor-associated protein OS=Rattus norvegicus OX=10116 GN=Bcap31 PE=1 SV=1	Bcap31	25.09	9	9	9	50016.4	55203	54234.3	43771.9	50681.4	49589	57780.5	45344.8	54399.7	45955.3	46435.5	54576.2	0.987185273393554	1.08955439909998	1.07043494279492	0.863936130318362	1.00031053244472	0.978749580583827	1.14042711369303	0.894980821989908	1.07369948091081	0.907030401915827	0.916508220556985	1.07718310229807	1.1069921821576	0.134148982324711	1.01224377083003	0.844996459013439	1.08496261065409	0.256883051263376	0.914409141406126	0.372129637507723	0.980099614199106	0.804839911894493	1.07183925643172	0.503444276719232
A0A0G2JXM1	Catenin delta 1 OS=Rattus norvegicus OX=10116 GN=Ctnnd1 PE=1 SV=1	Ctnnd1	18.82	18	18	18	23936.6	26814.9	27147.1	22926.2	23827.7	22277.2	27377.9	23297.7	24395.5	24334.8	23777.5	22559.7	0.981434557635694	1.09944894093336	1.11306961220858	0.940006724232659	0.976969503144809	0.913396803529402	1.12253273963279	0.955238751260794	1.00025010865376	0.99776132254176	0.974911231928625	0.924979704297769	1.12845659420174	0.054904531222292	1.03766429424905	0.578861220099326	1.10225549015169	0.103951605656238	0.919542939959585	0.188906815215377	0.97678146932307	0.475299837257141	1.06224671722889	0.330952930801195
A0A0G2JXT6	Myotubularin-related protein 6 OS=Rattus norvegicus OX=10116 GN=Mtmr6 PE=1 SV=1	Mtmr6	5.19	3	3	0	1695.36	1250.92	1071.82	1801.79	1833.26	2497.26	2574.71	3692.92	1803.39	3257.34	1841.31	1438.91	0.821694261357188	0.606286443833129	0.519481610518038	0.873277948737004	0.888530590302754	1.21035308790867	1.24789096808876	1.78985653291996	0.87405342463485	1.57874291318022	0.89243220341379	0.697400015105624	0.655234324422607	0.0663153473580073	0.497842899658284	0.0525394253262727	0.614617686109191	0.183558509067164	0.75979368159167	0.353327781257003	0.93801204118968	0.95724972745587	1.23456151836465	0.511992005875878
A0A0G2JZ52	Heterogeneous nuclear ribonucleoprotein U OS=Rattus norvegicus OX=10116 GN=Hnrnpu PE=1 SV=1	Hnrnpu	12.7	10	10	10	46105	52373.9	39117.1	42152.9	42201.2	42014.8	57010.1	51317.2	61895.2	59998.9	55555	52875	0.918096639603011	1.04293030241631	0.778945408546035	0.839397805867515	0.840359611912256	0.836647797279961	1.13525173481036	1.0218880571269	1.23252955487596	1.19476821320631	1.10627608313947	1.0529087912159	1.08884385319489	0.407915161115601	0.808330273612478	0.0967805479954252	0.816938185786406	0.0869953348474659	0.742374832939241	0.00555445884609229	0.750280385373294	0.00147840464678935	1.01064900382298	0.897144275701382
A0A0G2JZ56	Ankyrin 2 OS=Rattus norvegicus OX=10116 GN=Ank2 PE=1 SV=2	Ank2	10.69	37	28	28	24123.9	26647.5	28366.4	24775.6	19949.2	22910.4	25465	30890	26607.4	28394.7	29461.7	28015.2	0.917238210812815	1.01319045521804	1.07854642007307	0.942017128897648	0.758507891143099	0.871098549778681	0.968229475265124	1.17449866447829	1.01166577420653	1.07962244183431	1.12019188421043	1.06519310408198	1.17007	0.114676502938681	0.953899597890129	0.573827842587215	0.921582921478114	0.166414636379684	0.815251246347743	0.0763504422280416	0.787631766497887	0.0204020605864516	0.96612151165228	0.566039131881389
A0A0G2JZY6	Spectrin beta chain OS=Rattus norvegicus OX=10116 GN=Sptbn1 PE=1 SV=2	Sptbn1	42.94	84	2	2	9905.52	6672.35	10088.8	12796.4	12178.9	12294	16652.6	14532.8	18478.8	14542.8	16748	14906	0.74385790919565	0.501062066445941	0.757621374172489	0.96094938470986	0.914578042374646	0.923221510395347	1.25053184675529	1.09134484840357	1.38767086760156	1.09209580131588	1.25769593753874	1.11937041109102	0.715513036198694	0.0605306765245446	0.53693948558519	0.0139123303825276	0.577240631385724	0.0163201080400112	0.750425860076272	0.0165507632813297	0.806750684030063	0.00987056482718987	1.07505714681536	0.444769672412614
A0A0G2K047	Acyl-CoA synthetase short-chain family member 3, mitochondrial OS=Rattus norvegicus OX=10116 GN=Acss3 PE=1 SV=1	Acss3	9.37	5	5	5	2986.68	1500.19	2455.76	5990.31	3759.81	4023.11	2744.26	3390.23	3579.17	3410.61	2537.87	3251.8	0.904373981195969	0.454261187288354	0.743610111582698	1.81388046369146	1.13847962896608	1.21820751050977	0.830968614527452	1.02656990446583	1.08378139682764	1.03274101812273	0.768473219647841	0.984652963174177	0.504066947259285	0.0488940518660588	0.714728536926349	0.169129876984049	0.754610729238675	0.235442188659049	1.41792383097617	0.115362751771453	1.49704465516267	0.0858385329147528	1.0558004756377	0.670608989574855
A0A0G2K0I6	Cadherin 5 OS=Rattus norvegicus OX=10116 GN=Cdh5 PE=1 SV=2	Cdh5	10.68	8	8	8	13568.7	14475.1	13789.6	15897	16776.3	16329.1	12144.7	13212.4	15898.9	13763.8	15429.7	15391.3	0.921595729145795	0.983159060113224	0.936599413844278	1.07973551675774	1.1394581965014	1.10908405527387	0.824876639011618	0.897395580399442	1.07986456610553	0.93484705954269	1.04799616927199	1.04538801403242	0.85370104321421	0.00312798997583468	1.01399554004266	0.819623900040033	0.938288385279288	0.213347830300713	1.18776420399457	0.092746525548506	1.09908309558415	0.0788082219016221	0.925337783280401	0.401101001187107
A0A0G2K0X0	Tafazzin family protein OS=Rattus norvegicus OX=10116 GN=Tafazzin PE=3 SV=1	Tafazzin	25.1	6	6	6	5849.33	8671.65	8991.19	7541.14	8469.87	6604.07	9558.41	8828.29	7728.03	8681.4	8764.41	8739.54	0.71313485797085	1.0572246549815	1.09618212746399	0.919395862917342	1.03262417054288	0.805150764528511	1.16533609110396	1.07632178989311	0.942180997899669	1.05841334921917	1.06853370908263	1.0655016243964	1.03966777919866	0.875081583209371	0.900341301633216	0.474010619089001	0.89791314609123	0.412955433597058	0.865989424359356	0.200832375020568	0.863653913352313	0.102602340404877	0.997303072137665	0.921633470380655
A0A0G2K151	Apolipoprotein E OS=Rattus norvegicus OX=10116 GN=Apoe PE=1 SV=1	Apoe	28.69	12	12	12	48473.9	65988.6	64194.5	50050	89221.9	65856.4	55808	45141.6	42894.1	54476.1	60593.2	65584.4	0.821263599972158	1.11800443523469	1.08760809772708	0.847966496993362	1.51163200795389	1.11576465160027	0.945520764519591	0.764806481931579	0.726728465907751	0.922955198538663	1.02659347743493	1.11115632218604	0.870952472184482	0.57026540137558	1.24202172218874	0.168046129465291	0.988947361720242	0.882886112175231	1.42604994170756	0.146205900167681	1.13547798910291	0.591678116937716	0.796239988441975	0.0750843097692113
A0A0G2K1F2	acetyl-CoA carboxylase OS=Rattus norvegicus OX=10116 GN=Acacb PE=1 SV=2	Acacb	20.32	44	44	37	30963.1	24820.5	21658.6	25384.1	24339.1	23727.7	26861.4	31433	32431.4	26672.5	26688.6	24542.8	1.16285035058531	0.932158831858008	0.813410498405748	0.953325396497527	0.914079370861798	0.891117629164492	1.00880688326467	1.1804979175195	1.21799383330391	1.00171255384592	1.00231720553275	0.92172952916036	1.05433970175995	0.709928931919186	0.85358519847717	0.236780533845671	0.994073467438729	0.888223769741559	0.809592199793223	0.0276647314245865	0.942839832152177	0.161411287586716	1.16458611186346	0.081271287838676
A0A0G2K1M2	Discs large MAGUK scaffold protein 1 OS=Rattus norvegicus OX=10116 GN=Dlg1 PE=1 SV=2	Dlg1	20.17	16	16	1	17588.1	18395.5	16102.2	17339.6	20730.4	18381.5	20854	15852.6	20135.1	17633.2	15875.2	20073.1	0.963905361926009	1.00815443881431	0.88247149600042	0.950286467193854	1.1361172448912	1.00738717713926	1.14289106939379	0.868792316422368	1.10349218237993	0.966377040607781	0.870030895983522	1.10009430924756	0.922664588186319	0.293295883310883	0.916330792358427	0.436642114748346	0.972085514589924	0.763631941030347	0.993135321427755	0.981660864495399	1.05356326343981	0.563409731542137	1.06084562768866	0.633729575078412
A0A0G2K1M7	Anoctamin OS=Rattus norvegicus OX=10116 GN=Ano6 PE=1 SV=1	Ano6	8.69	8	8	8	5368.85	5906.07	5850.5	4347.89	4914.6	5532.21	6063.39	4385.34	5072.38	6038.9	4914.02	4086.67	1.03113563490364	1.13431353813858	1.12364082289573	0.835051140493995	0.943892861841442	1.06251038318639	1.16452825042949	0.842243747761313	0.974195921244312	1.15982472701223	0.943781467656795	0.784881504436081	1.15753749653592	0.118832875229026	1.10336309709808	0.34131899537415	1.13868928607761	0.291795065664218	0.953198579225326	0.72553546549041	0.983716976327147	0.951822499454524	1.03201683024604	0.820922112117382
A0A0G2K2A5	Ubiquitin carboxyl-terminal hydrolase OS=Rattus norvegicus OX=10116 GN=Uchl5 PE=1 SV=2	Uchl5	6.34	2	2	2	5868.98	4293.11	4081.42	5696.9	3067.08	4936.28	3348.04	4561.89	5483.28	4770.82	5128.17	3594.44	1.28446531769505	0.939575684369312	0.893245919554495	1.24680446489457	0.671250862431997	1.08033771770082	0.732740827580899	0.998399975488055	1.20005	1.04412569594136	1.12233412079173	0.786667106811713	1.03965253214173	0.802099160794887	1.06348739398546	0.727896615255059	1.0555885345683	0.756456140790405	1.0229257959817	0.968832412433552	1.01532820046497	0.977586281709785	0.992572681668041	0.932362275394982
A0A0G2K2C7	ubiquitinyl hydrolase 1 OS=Rattus norvegicus OX=10116 GN=Usp9x PE=1 SV=2	Usp9x	14.97	39	39	39	26860.4	19173	17791.7	22104.9	20467.2	18534.6	22936.5	26720.1	24650.8	21341.3	24236.5	20703	1.21393793311238	0.86651099728834	0.804084061464296	0.999016269960832	0.925001506477855	0.837658933413679	1.03659987948177	1.20759716782163	1.11407652907502	0.964505875263634	1.09535251581802	0.935658330822537	1.04448612017995	0.839329255430917	0.858933296010895	0.281906816715673	0.962950054917865	0.721013905994426	0.822350129327631	0.0436398900516271	0.921936669442734	0.31024934631868	1.12109992637385	0.154166760505857
A0A0G2K2P5	Tight junction protein ZO-1 OS=Rattus norvegicus OX=10116 GN=Tjp1 PE=1 SV=1	Tjp1	26.01	39	39	39	13427.5	12091.8	12987.8	13818.5	14070.6	14260	13542.9	14437.8	14867.2	15498.8	14980.4	14155.6	0.958314821852647	0.862986495094235	0.926933624521155	0.986220321412832	1.00421258852056	1.01772998395969	0.966550869548927	1.03041949245534	1.06106558327668	1.10614259995754	1.06914461793196	1.01027900146843	0.91359246104899	0.0472821973900964	0.898692818084434	0.0610273802929411	0.862714742756773	0.0220267495722925	0.983691149391219	0.615592711627868	0.944310269117371	0.112590985350043	0.95996621470243	0.344240634082198
A0A0G2K2Z2	Inositol polyphosphate-5-phosphatase K OS=Rattus norvegicus OX=10116 GN=Inpp5k PE=1 SV=2	Inpp5k	10.22	4	4	4	4109.11	4010.94	3877.58	3318.56	6496.31	5350.8	6836.13	3660.67	5078.29	3872.16	3462.21	5182.27	0.892395135791257	0.871075085833815	0.842112654721208	0.720707598928098	1.41083481449562	1.16205891119777	1.48463515448277	0.795005269203546	1.10287660688991	0.840935567313962	0.751904758716084	1.12545844242597	0.791104514340613	0.381334140048231	0.770308871409411	0.274590095948055	0.95853439900804	0.82984851525924	0.973713153503447	0.910281365834994	1.21164066394815	0.508368476883089	1.24435072032111	0.405637880168834
A0A0G2K309	Mitochondrial ornithine transporter 1 OS=Rattus norvegicus OX=10116 GN=Slc25a15 PE=1 SV=1	Slc25a15	13.95	4	4	0	22687.3	18150.2	23133.8	21942.8	18096.8	22911.2	21449.4	22863.2	17826.9	18534.1	20467.1	23339	1.08291826072844	0.866351792230605	1.10423075729768	1.04738	0.863802884466221	1.0936055350439	1.02383037830278	1.09131438199726	0.850919921814402	0.884676243368186	0.976942885850459	1.11402543657205	1.01621107277429	0.892396955802701	1.02947883391402	0.803805067007657	1.02616449738692	0.823542187724271	1.0130561076288	0.904531997486725	1.00979464294308	0.931020788367246	0.996780568557688	0.968491607414653
A0A0G2K344	Phosphatidylinositol 4,5-bisphosphate 3-kinase catalytic subunit alpha isoform OS=Rattus norvegicus OX=10116 GN=Pik3ca PE=1 SV=1	Pik3ca	1.97	2	2	2	2231.98	1041.21	948.306	1336.31	1169.91	1483.03	1516.89		1241.59			1371.81	1.62772558154761	0.759327660984053	0.691575164354111	0.974536497584157	0.853185259325068	1.08153561824145	1.10622884496893		0.90545963888283			1.00042573411179	1.05821796076957	0.954680703497332	1.02024689925853	0.891390615264307	1.02577276250598		0.964117920013921	0.775026524690933	0.969339777374418		1.00541620195217
A0A0G2K3H5	SIN3 transcription regulator family member A OS=Rattus norvegicus OX=10116 GN=Sin3a PE=1 SV=2	Sin3a	4.85	5	5	5	3232.3	4215.65	2513.62	2350.76	3035.11	1885.57	3886.1	3128.31	3236.16	3466.15	2957.98	2960.26	1.05206768910792	1.37213413160529	0.818147568200799	0.765138953948373	0.987885148002453	0.613726223602764	1.26487029256018	1.01822042276806	1.0533240642216	1.12818253893556	0.962780429733452	0.963522537313554	1.3699583576293	0.199671647122295	0.971806445885448	0.791927275604295	1.06150426399585	0.811634778420088	0.709369332632234	0.0797677004827478	0.774844182733241	0.139400384664388	1.09230008556763	0.369201116652448
A0A0G2K3I9	Dual specificity protein phosphatase OS=Rattus norvegicus OX=10116 GN=Dusp3 PE=1 SV=2	Dusp3	17.24	2	2	2	6705.76	4398.57	5987.79	8322.48	8450.46	9663.96	5757.32	4757.35	6318.55	4946.39	4388.72	4564.44	1.08358713141711	0.710767138793719	0.967569997976079	1.34483372943205	1.36551408200637	1.56160415740046	0.930328234748987	0.76874257946112	1.02101767274934	0.799289648148799	0.70917547233914	0.737570155526819	0.646525122083149	0.028940992059879	1.01538030157035	0.966417165470091	1.22968873093014	0.214843630882837	1.57051948468564	0.00899844144113936	1.90199682723541	0.000408029537982209	1.2110622286333	0.109603605125361
A0A0G2K3V4	UDP-N-acetylglucosamine--peptide N-acetylglucosaminyltransferase 110 kDa subunit OS=Rattus norvegicus OX=10116 GN=Ogt PE=3 SV=1	Ogt	10.42	10	10	10	8585.75	7206.78	6578.28	8965.95	7466	8101.81	9759.49	9528.48	9252.29	8892.04	9137.52	9140.93	1.00403136685633	0.842772404744243	0.769274607339333	1.04849256426818	0.873086007040664	0.947438647562567	1.14129040381105	1.11427572413164	1.08197762283449	1.03984941039993	1.06855623507289	1.06895500593868	0.911837810429384	0.368172154481917	0.783833433893034	0.0351047874437658	0.8233495236928	0.0634352342360232	0.85961935875847	0.0493482181899195	0.902956111575463	0.122881026371711	1.05041388653646	0.0522559060262931
A0A0G2K428	Dynactin subunit 1 OS=Rattus norvegicus OX=10116 GN=Dctn1 PE=1 SV=2	Dctn1	21.94	27	27	27	28433.2	20915.7	22458	23501.6	20806.2	23128.5	23309.6	30160.7	27849.3	24692.8	25890.1	24676.1	1.15339167025554	0.848444570346067	0.911007910843623	0.953341504919516	0.844002707035114	0.938206717692882	0.945553032264695	1.22346764166806	1.1297057890933	1.0016624873488	1.05023091604473	1.00098505248768	1.0648107918139	0.610076226212066	0.883020821548557	0.34806873088122	0.954130403008278	0.587207151086525	0.829274861165082	0.0983305889339795	0.896056285626968	0.0552188699165176	1.08052990340026	0.407129090016433
A0A0G2K4L8	Integrin subunit alpha M OS=Rattus norvegicus OX=10116 GN=Itgam PE=3 SV=2	Itgam	1.13	1	1	1	2299.96	3860.37	1867.82			1240.42	2817.98	1501.17	1344.79	1232.12		1554.57	1.16820398212109	1.96077305973182	0.948709874034945			0.63003860219423	1.43131856968712	0.762479683055669	0.683050589191386	0.625822836245429		0.789602803738318	2.15737411521904		1.41741437938961	0.321831367472522	1.92059396631846	0.12723510378432	0.657009078486001		0.890246134302703		1.35499822369908	0.471612795660436
A0A0G2K4S5	RT1 class Ia, locus A2 OS=Rattus norvegicus OX=10116 GN=RT1-CE1 PE=3 SV=2	RT1-CE1	12.64	6	3	1	12486.8	8959.45	13390.8	7525.53	42908.3	9096.06	48256.2	8442	10211.2	8869.96	41357.7	8635.46	0.680666701008533	0.488387679337453	0.729944554238481	0.410223410196427	2.3389700329055	0.495834413330532	2.63048887282634	0.460181014344271	0.556621697900049	0.483509498933085	2.25444543200024	0.470726692979078	0.585202660377837	0.711571100197004	0.520660026842267	0.579876994622563	0.591831523711281	0.663556779553283	0.889708919822925	0.889008715548987	1.01132746616217	0.975017888222934	1.13669475895943	0.910287660388574
A0A0G2K548	A-kinase anchoring protein 9 OS=Rattus norvegicus OX=10116 GN=Akap9 PE=1 SV=1	Akap9	8.37	28	28	28	4946.29	5612.03	5491.68	4328.88	4601.43	4376.72	5217.01	4691.49	4826.16	4637.35	4911.8	5025.51	1.01174659749584	1.1479214234395	1.12330424510814	0.88545750673086	0.94120667128601	0.895243014095815	1.06712144184869	0.959628134356407	0.987174419407377	0.948553983672071	1.00469178668862	1.02795077587067	1.20612939175759	0.0126038788737389	1.08926843239002	0.166071181331988	1.10122637509211	0.105065247600951	0.903110760614768	0.0516522929997139	0.91302507228299	0.040536159866352	1.01097795763332	0.805186354047989
A0A0G2K5E4	DnaJ heat shock protein family (Hsp40) member A3 OS=Rattus norvegicus OX=10116 GN=Dnaja3 PE=3 SV=1	Dnaja3	21.67	9	9	9	154659	206792	230914	172706	169966	177076	183084	170947	167161	189853	205017	217415	0.826467877038996	1.10505657755868	1.23396	0.922907565495037	0.908265533779541	0.946260002939094	0.978365596569276	0.913507808638264	0.893276154596342	1.01453782747518	1.09557131978678	1.1618238413958	1.13971578534213	0.384984538700353	1.13655812061582	0.401804084691103	0.967466130968422	0.736526488679727	0.997229427926753	0.945732562815462	0.848866132601648	0.0166704931155163	0.851224511461166	0.028568557213601
A0A0G2K5N6	Rho-associated protein kinase OS=Rattus norvegicus OX=10116 GN=Rock2 PE=1 SV=1	Rock2	25.58	33	33	2	17682.1	10453.7	11017.7	14449.8	13022.2	13351.6	13701.9	15641.3	14533.5	13897.1	14116	13212.4	1.28535316057192	0.759903876500567	0.80090235420189	1.05038972178826	0.946614142415191	0.970558998008836	0.996023123432193	1.13700264054912	1.05647407034074	1.01021266748769	1.02612501991467	0.960440224788935	0.959089840190478	0.701748523774401	0.892352888890915	0.455210361958636	0.949739845483984	0.657905941266956	0.930416371331481	0.221271478135995	0.990251179488424	0.79367320650058	1.06430971122242	0.229044164860756
A0A0G2K5R3	RAN GTPase activating protein 1 OS=Rattus norvegicus OX=10116 GN=Rangap1 PE=1 SV=1	Rangap1	14.98	8	8	8	7032.37	6107.82	4566.53	5622.23	6921.98	5802.89	6990.11	6651.83	6056.61	6093.77	6780.68	6014.03	1.13059323413386	0.981953447743427	0.734160449673336	0.903885204951444	1.11284584781658	0.932929890267863	1.12379909928678	1.06941386653555	0.973720422530022	0.979694631023093	1.09012906471456	0.966874841323484	0.965096391255294	0.758405376320512	0.898884435656432	0.418774818556507	0.937434880943305	0.58422302335493	0.931393427435014	0.394224140772706	0.971338085436202	0.692729397893004	1.04288698720066	0.502535929246527
A0A0G2K5T2	Plectin OS=Rattus norvegicus OX=10116 GN=Plec PE=1 SV=1	Plec	37.81	174	174	171	77905.7	91606.8	99378.5	70140.6	62758.9	63620.5	83873.4	81221	74571.9	89352.1	77066.2	84119.1	0.978290099555815	1.15033977606247	1.24793182859159	0.880780925617825	0.788086244382804	0.798905667734077	1.05322867050915	1.01992152276435	0.936426365144864	1.12202669130142	0.967748193911207	1.05631401442443	1.36826277223692	0.0177140887236155	1.12193912953135	0.235220799070087	1.07325692690991	0.464008586032914	0.819973438067847	0.0160613400361478	0.784393866943618	0.0119489035066568	0.956608873565384	0.47425244165492
A0A0G2K5Y7	N-acyl-phosphatidylethanolamine-hydrolyzing phospholipase D OS=Rattus norvegicus OX=10116 GN=Napepld PE=3 SV=2	Napepld	17.82	7	7	0	12277.4	16494.3	17813.6	16300.7	15581.3	16307.2	15593.4	12875.4	16858.6	16405.6	20121	16371.6	0.763361262507118	1.02555180023223	1.10758077327421	1.01351450076969	0.968784990266844	1.01391864563801	0.969537321483253	0.80054259039244	1.04820256569815	1.02003677718302	1.25105	1.01792278864104	0.966716608700705	0.707974653739443	1.02775142628962	0.885849505786354	0.880659455331183	0.366606320511074	1.06313620459148	0.455378292354556	0.910979957730131	0.274198505240578	0.856879818216877	0.212712671773911
A0A0G2K719	RNA helicase OS=Rattus norvegicus OX=10116 GN=Ddx3x PE=1 SV=2	Ddx3x	23.14	14	1	0	5755.82	3999.36	4380.92	6308.31	5589.73	4556.06	4871.87	2867.2	3268.55	3665.71	4297.49	4764.96	1.27139611655418	0.883413792075173	0.967696118873511	1.39343496426572	1.23470869738567	1.00638258159356	1.07614147043459	0.633332339333777	0.721986055290673	0.809714247216525	0.94926736710502	1.05252624987161	0.859123258032952	0.344271090633498	1.28421039243724	0.243641685681485	1.11061614561728	0.501439691008984	1.49479178968751	0.0866911397186311	1.29273202096768	0.105743857869117	0.864824137974381	0.401485834072885
A0A0G2K736	Lysine-specific histone demethylase OS=Rattus norvegicus OX=10116 GN=Kdm1a PE=1 SV=2	Kdm1a	5.82	4	4	4	15551	17190.2	19349.2	13893.3	13355	13962.9	18838	15684.1	12877.1	15462.7	13686.3	14501.9	1.01226080367038	1.11896120296151	1.25949692896784	0.90435618440188	0.869316637709335	0.908886655235618	1.22622140180969	1.02092467821018	0.838208706510436	1.00651309426493	0.890881939249814	0.943971767008387	1.26398648910976	0.023546787731185	1.09897213455079	0.46439166248062	1.19334080167877	0.0738825026385938	0.869449273405458	0.31178713119757	0.944108827080312	0.211000341252063	1.08586993624416	0.568316388910224
A0A0G2K7B6	Dysferlin OS=Rattus norvegicus OX=10116 GN=Dysf PE=1 SV=1	Dysf	27.46	54	54	53	81862.4	83608.9	105174	78580.4	74498.8	76087.2	80568.8	83085.5	84720.3	81613.2	106475	101933	0.946196978927623	0.96638369497427	1.21564138190102	0.908262365663897	0.86108566929058	0.879445004972513	0.93124505457724	0.960334037270969	0.979229681927746	0.943316629864454	1.23067883828618	1.17818066234351	1.18099904698071	0.121848671624166	1.08966577097658	0.384942251180037	0.933191435660566	0.580029914904617	0.922664394829423	0.0194857727828111	0.7901712012777	0.0521861160985691	0.856401532025935	0.150175226684217
A0A0G2K7C1	Large proline-rich protein BAG6 OS=Rattus norvegicus OX=10116 GN=Bag6 PE=1 SV=2	Bag6	7.96	9	9	9	15695.5	11109	11186.6	15500	13395.5	13717	13386.6	15714.9	14233.3	12488.6	13680.1	11885.5	1.16268273982886	0.822926479357699	0.828674890087572	1.14820059681739	0.992304586752728	1.01612048945446	0.991645297377782	1.16411984251132	1.05436668094715	0.925123740220232	1.01338703125945	0.880447625385357	0.891548254620123	0.361873815417432	0.876688019790099	0.310903679436401	0.998341838745789	0.917273489723349	0.983332102605758	0.810110777542895	1.11978441275864	0.138944066972216	1.13876523484924	0.10617285211494
A0A0G2K845	Adiponectin, C1Q and collagen domain containing OS=Rattus norvegicus OX=10116 GN=Adipoq PE=1 SV=1	Adipoq	9.63	2	2	0	105686	55388.4	78100.9	185473	190300	165443	112990	185736	175178	109392	147312	142156	0.767158415183377	0.402055874605368	0.566922417996664	1.3463199736891	1.38135842409966	1.20092528511992	0.820177027530323	1.34822905022898	1.27159015247993	0.794059699049448	1.06931514540709	1.03188853461015	0.441922079169869	0.0113941731759915	0.504691456497518	0.0463818594085703	0.599647244647245	0.0618787386482325	1.1420372058476	0.39662813735017	1.35690718547861	0.0391000231273862	1.18814621671765	0.43694807582239
A0A0G2KAB9	Autophagy protein 5 OS=Rattus norvegicus OX=10116 GN=Atg5 PE=1 SV=1	Atg5	9.39	2	2	2	2640.59	1593.44	2720.97	2500.18	2652.48	2570.23	1963.5	3228.16	2401.26	2973.51	2960.17	2996.07	1.01559330986367	0.612850538580077	1.04650813959749	0.961590432992228	1.02016630470735	0.988532257113334	0.755178753201866	1.24157771527178	0.923544962013502	1.14363716548677	1.13850648834508	1.15231393282685	0.900569605419733	0.489290630877172	0.915984891188107	0.695807311105716	0.778857190850808	0.184416064995617	1.01711726187027	0.808011966164545	0.864849519863378	0.00112895527112043	0.850294801086257	0.273402347093663
A0A0G2KAT3	Replication protein A subunit OS=Rattus norvegicus OX=10116 GN=Rpa1 PE=1 SV=2	Rpa1	4.81	3	3	3	2679.25	1312.63	1349.69	2113.94	2257.94	2193.23	2234.67	2349.67	2274.21	2050.96			1.28709912813056	0.630581292734165	0.648384742837186	1.01552685673987	1.08470378104735	1.05361740068668	1.07352498223738	1.12877044262182	1.09251981270348	0.985271560261508			0.813629931562457	0.323089898710221	0.778819138156024	0.258728490596748	0.868141423203443		0.9572154464136	0.142522902383639	1.06699789366931		1.11468938123285
A0A0G2KB63	Prohibitin OS=Rattus norvegicus OX=10116 GN=Phb2 PE=1 SV=1	Phb2	43.43	12	12	0	430595	517450	582151	393007	429473	451881	476436	406672	421469	507779	527241	546849	0.907948915156081	1.09109062145987	1.22751859382257	0.828691181501749	0.905583075601963	0.952832391759414	1.00460885365901	0.857505083023151	0.888705910012699	1.07069843400188	1.11173583988622	1.15308110011539	1.20075551590169	0.14134747501902	1.17294418037417	0.197792608147366	0.967334210354966	0.678127233347924	0.976838469480912	0.735948578872508	0.805604636034969	0.00917879451206391	0.82470609133879	0.0207170123850787
A0A0G2KBC7	ATP-dependent 6-phosphofructokinase OS=Rattus norvegicus OX=10116 GN=Pfkm PE=1 SV=1	Pfkm	29.96	23	23	21	168260	81200.6	78225.8	146186	136105	149138	124177	179892	175323	149695	143419	144566	1.20459084706161	0.58132354413355	0.560026641412529	1.04656078431326	0.974389856408657	1.06769445946199	0.888996063328003	1.28786554534415	1.25515559895033	1.07168208041655	1.02675154341334	1.03496303575603	0.759537258737822	0.246340477685508	0.683545824711301	0.192464130085905	0.748689453481996	0.227725687466776	0.899950353781456	0.492764127850577	0.985717876073844	0.651359032934816	1.09530250411259	0.554101094577403
A0A0G2QC41	Histone deacetylase 6 OS=Rattus norvegicus OX=10116 GN=Hdac6 PE=1 SV=2	Hdac6	1.9	2	2	2	2499.14	1359.46		2247.25	2380.55	1474.22	1725.9	1580.59	821.161	2500.56	1942.2	1683.15	1.35996308729995	0.739780652008607		1.22289149384781	1.29542967879827	0.802229880102488	0.93918719734428	0.86011350150669	0.446853176985009	1.36073581215089	1.05689169400432	0.915923825951692	0.948521964857539	0.81384235974507	1.40222610874805	0.431628016336322	0.944822891619367	0.765205208325349	1.47832750394837	0.206788542241258	0.996100171239865	0.952956690373348	0.673802096341605	0.174055217782893
A0A1B0GWM0	Phosphatidylinositol 3,4,5-trisphosphate 5-phosphatase 2 OS=Rattus norvegicus OX=10116 GN=Inppl1 PE=1 SV=2	Inppl1	13.2	15	15	4	6793.22	4705.38	4697.14	6680.62	5877.81	6396.79	4747.65	6532.34	7079.95	5779.38	6576.46	5524.86	1.14185198258619	0.790913216680954	0.789528179785857	1.12292538617989	0.98798346023902	1.07521725244987	0.798018254248399	1.09800144554822	1.19004756862152	0.971438656648681	1.10541744406905	0.928657152942363	0.854421104054714	0.252286055199432	0.882123797790189	0.504652067534493	0.905766552763594	0.448899445048355	1.03242276390881	0.743183771485777	1.06009384420073	0.405897158602764	1.02680208269251	0.916153164546781
A0A1B0GWM1	Cytoplasmic linker associated protein 1 OS=Rattus norvegicus OX=10116 GN=Clasp1 PE=1 SV=2	Clasp1	14.48	19	19	18	9242.95	7706.82	6658.48	8907.28	8913.4	8357.96	8421.43	7356.9	9202.25	7700.2	8585.62	8086.21	1.11878111146415	0.932845535835868	0.805952824050958	1.07815109013057	1.07889186449397	1.01166053893756	1.01934304691874	0.890490672234578	1.11385471986443	0.932044240691147	1.03921686108968	0.978767494288351	0.901813463189837	0.313801985466926	0.945064125812932	0.622145549544069	0.968661617436053	0.710275488946404	1.04795965506005	0.501041752828665	1.07412636534585	0.131011255726867	1.02496919624668	0.78135834239906
A0A8I5Y1T6	Protein 4.1 OS=Rattus norvegicus OX=10116 GN=Epb41 PE=1 SV=1	Epb41	19.9	21	20	1	15695.7	21871.3	23457.1	18956.8	25923.7	19544.4	27554.3	18698.6	28321.7	23809.1	25110.7	23753.9	0.690686706469041	0.962442972482676	1.03222584161999	0.834190877577446	1.14076817042193	0.86004811928831	1.21252245621794	0.822828828888295	1.24629176746524	1.04771554393828	1.10499223864703	1.04528647698382	0.947212956481112	0.730464970395073	0.818296041815846	0.338732636854516	0.839699918952799	0.205539271362481	0.863898700093598	0.450851555649166	0.886495389666413	0.267432008410947	1.02615664263688	0.949912475509614
A0A8I5Y224	ADAM metallopeptidase domain 9 OS=Rattus norvegicus OX=10116 GN=Adam9 PE=1 SV=1	Adam9	8.92	6	6	6	4228.85	5236.54	4462.49	3728.72	3767.09	3336.92	3764.72	3428	3181.22	4255.71	4655.5	4342	1.04874042526457	1.29864411991793	1.10668235107391	0.924709885309839	0.934225514882276	0.82754481711904	0.933637762938396	0.85013234751929	0.78893174637553	1.05540161396188	1.15454817499301	1.07680124064433	1.28572206636739	0.0295334868611977	1.34258343503047	0.0220909273690196	1.05090615782893	0.54361609663428	1.04422524132586	0.517471074616101	0.817366509698405	0.0129558974741282	0.782749235845504	0.0115209813120911
A0A8I5Y5Q6	Periostin OS=Rattus norvegicus OX=10116 GN=Postn PE=1 SV=1	Postn	14.21	9	9	9	10124	7304.07	9737.82	13588.1	11703.8	8462.22	11618.7	8998.59	9433.96	8355.43	9745.64	7290.08	1.04404850329243	0.753240157195094	1.00422327107182	1.40128758075739	1.20696709530165	0.872675634683056	1.19819106531052	0.927989373888011	0.972887378320886	0.861662799868102	1.00503	0.751797423240031	0.804817011967724	0.296113050228964	0.903985358346159	0.463339635041749	1.06989600707333	0.653188468777858	1.12321850172622	0.553456001933402	1.32937	0.169511998745745	1.18353245126747	0.214625396729876
A0A8I5Y5Z6	X-ray repair cross complementing 4 OS=Rattus norvegicus OX=10116 GN=Xrcc4 PE=1 SV=1	Xrcc4	3.22	1	1	1				2153.13	2867.21	1597.83	1356.27	1527.67								1.13297467615088	1.50872279946244	0.840776417027376	0.713667806413523	0.80385830094579											1.5298908206597	0.170879447599479
A0A8I5Y696	Integrin subunit alpha 8 OS=Rattus norvegicus OX=10116 GN=Itga8 PE=1 SV=1	Itga8	3.87	4	4	4	4982.86	6130.04	5351.01	5358.56	5564.87	5590.41	5134.49	4811.33	4723.27	6298.65	3379.05	6080.19	0.943057718249096	1.16017338138653	1.01273390802232	1.01416282349913	1.05320912178003	1.05804283055854	0.971755261791983	0.910593894177926	0.893927629689457	1.19208456529978	0.639520111512185	1.15073875403302	0.99697647548965	0.920929634754036	1.12235387471206	0.163123907634334	1.04480422188504	0.730766987843057	1.1257576305006	0.0142559167946574	1.0479727933118	0.698026282449154	0.930904454847699	0.873614507912328
A0A8I5Y708	non-specific serine/threonine protein kinase OS=Rattus norvegicus OX=10116 GN=Stk4 PE=1 SV=1	Stk4	3.46	1	1	0	2395.32	1947.45		2502.48	2866.33	2461.17	2274.2	2375.18	2453.46	1619.93	1746.37		1.05791521820837	0.8601092929963		1.10524342270014	1.26594113830603	1.08699847936723	1.00442145068278	1.04902020105212	1.08359328660284	0.715457057692622	0.771300452391563		0.831950400895021	0.15585751060979	0.917119771809586	0.536531652081113	1.29007218607967	0.220930301834085	1.10237313525294	0.145840357068167	1.55065997286833	0.00773670922507157	1.40665617047401	0.00334624750769148
A0A8I5Y7L4	DNA topoisomerase 2 OS=Rattus norvegicus OX=10116 GN=Top2b PE=1 SV=1	Top2b	12.58	18	18	18	8042.71	7589.72	6651.81	9308.29	8757.07	8991.24	5896.18	6884.17	5680.58	6813.4	5845.81	6866.18	1.10518331295785	1.04293601211811	0.914053772045261	1.2790920946015	1.20334658770536	1.2355248928283	0.810219409402527	0.945983357296859	0.780592887710994	0.936258547741619	0.803297851435911	0.943511274155715	0.823615679723247	0.0287702258637069	1.20710278409593	0.0812653132958657	1.14129551317541	0.161491512340264	1.46561413753262	0.00329373455126248	1.38571367844637	0.00402033668515494	0.945483291242838	0.510249092644373
A0A8I5Y915	Ribonucleoside-diphosphate reductase OS=Rattus norvegicus OX=10116 GN=Rrm1 PE=1 SV=1	Rrm1	10.05	7	7	7	5341.23	3530.03	4104.8	7963.95	7017.46	9190.84	5335.1	5745.81	5236.13	5719.27	5510.19	4468.2	0.9267202222691	0.612471319568076	0.712195724275158	1.3817704001026	1.21755140500681	1.59463967805912	0.925656647968329	0.996916126120017	0.908485041353753	0.992311352556808	0.956035314252517	0.775246768467711	0.536816390695943	0.0118481723465821	0.79524595147159	0.122081364761695	0.826623840750787	0.236393759847347	1.48141145697994	0.00948327722194082	1.53986326624478	0.0169379386236302	1.03945683624183	0.622334656657548
A0A8I5Y9Y9	Charged multivesicular body protein 2B OS=Rattus norvegicus OX=10116 GN=Chmp2b PE=1 SV=1	Chmp2b	4.78	1	1	1	5999.33	4130	4265.07	9533.84	7548.24	8363.6	4062.42	5490.63	5591.33	5061.39	4613.24	4670.35	1.03840388729521	0.714847833762973	0.738226646573231	1.65018035628154	1.30649951881913	1.44762744369492	0.703150638458929	0.950354712226148	0.9677845371317	0.876059001774715	0.798490222912517	0.808375201068983	0.565691307915528	0.0134220393596321	0.950477999099336	0.744520186278189	1.0034451076265	0.936200611422741	1.68020612266729	0.013240600592873	1.77383865296431	0.00150089674226251	1.05572681174878	0.698829585981778
A0A8I5YBQ9	cAMP-dependent protein kinase OS=Rattus norvegicus OX=10116 GN=Prkaca PE=1 SV=1	Prkaca	21.81	9	9	9	99473.8	62831.8	64373.6	92915.9	100030	84465	81570.1	86059.7	94390.2	89661	93099.6	71779	1.16953505203597	0.738727106861443	0.756854384026175	1.09243239869663	1.17607441612926	0.993073333583501	0.95903736610122	1.01182256752733	1.10976606371412	1.05416383309572	1.09459219945884	0.843921278769788	0.817124345150101	0.229070299515695	0.86512174643157	0.344399536710988	0.890545911127385	0.478275143204945	1.0587394092054	0.433082152516151	1.08985360234714	0.39575357476584	1.0293879616374	0.732920463907694
A0A8I5YC99	Epidermal growth factor receptor pathway substrate 15 OS=Rattus norvegicus OX=10116 GN=Eps15 PE=1 SV=1	Eps15	12.71	10	10	10	7581.03	5978.78	6744.43	7100.12	7555.34	7223.26	7464.28	7933.49	7932.24	7866.42	7801.3	8049.72	1.01952193204088	0.80404606456476	0.907013203234189	0.954847568222538	1.01606705606306	0.971407841788467	1.00382100676216	1.06692191597013	1.06675381184509	1.05790212103699	1.04914456853891	1.08255290993284	0.928036009419198	0.328062017542049	0.870305670679095	0.115706059922736	0.856089021412091	0.0818073552987576	0.937792997088299	0.0798204917170958	0.922473926359674	0.0175586947909102	0.983664763144757	0.494381245275696
A0A8I5YCC9	Integrin subunit alpha 5 OS=Rattus norvegicus OX=10116 GN=Itga5 PE=1 SV=1	Itga5	14.86	15	15	15	23234.5	31743.6	26454.1	26656.5	22716	24090.3	25886.8	23886.4	23712.4	23840.3	21991	27521	0.924042422950895	1.26245165840384	1.05208679597087	1.06013629935615	0.903421536067164	0.958077823134302	1.02952511973338	0.949968664338559	0.943048636724732	0.948135254723631	0.87458808767622	1.09451770092025	1.10848211611863	0.395095419192202	1.10813819306095	0.371805242013317	1.11015196524172	0.419030531318308	0.999689735131781	0.976487095830869	1.00150642856461	0.96601607493168	1.00181725726392	0.943732898263368
A0A8I5ZJ94	Ankyrin 1 OS=Rattus norvegicus OX=10116 GN=Ank1 PE=1 SV=1	Ank1	29.68	47	47	44	26839.9	44984.7	48908.9	30866.2	51766.9	31872.1	58599.1	40841	57324.8	46790.4	51084.3	39565	0.608334830188615	1.01959246627543	1.10853570155671	0.699592194291627	1.1733131763118	0.722391236228695	1.32816715217664	0.925674194007177	1.29928473927236	1.06051922840463	1.15784183122159	0.896753250064738	1.05439316293059	0.853953592687457	0.770156457217145	0.272570030243558	0.878447057145788	0.480615104469676	0.73042626251157	0.18078109299721	0.833130456483825	0.323312924235044	1.14060857234118	0.422193279087811
A0A8I5ZJB9	Spectrin repeat containing, nuclear envelope 1 OS=Rattus norvegicus OX=10116 GN=Syne1 PE=1 SV=1	Syne1	8.38	64	64	64	12948.5	14679.8	13777.2	12090.4	11981.6	12461.7	14970.7	13293.7	14130.1	13187.6	13350.2	13536.9	0.968664982631832	1.09818189072393	1.03065924228407	0.904471336912531	0.896332112283396	0.932247937140449	1.11994384333987	0.994489066657357	1.05705935599383	0.986551826462953	0.998715777976714	1.01268262759307	1.13335085140569	0.0312976601741186	0.976671502199578	0.658979004928761	1.03320798408971	0.443769955679237	0.861755652266214	0.0152187522965173	0.911640012277072	0.00276484404673025	1.05788689622131	0.191412458718914
A0A8I5ZKF7	Annexin OS=Rattus norvegicus OX=10116 GN=Anxa1 PE=1 SV=1	Anxa1	28.45	9	9	9	27158	12560.3	17974.3	35673.7	33664.1	30556.2	21161.8	21680.7	15879.3	14856.5	16111.4	17344.3	1.23155944775274	0.569583773901201	0.815097539647329	1.61772892964493	1.52659770252203	1.38566082912668	0.959644109339938	0.983175157187309	0.720093598155246	0.673711721611999	0.730618855826039	0.786528335284555	0.577538190481911	0.0585736499088289	0.982473289306527	0.825437808468617	1.19416213709995	0.597936463728229	1.70113995143201	0.00798007076883632	2.06767648751247	0.000334355070765874	1.21546524480359	0.162196764633204
A0A8I5ZKK9	Alpha-synuclein OS=Rattus norvegicus OX=10116 GN=Snca PE=1 SV=1	Snca	10.39	1	1	1				1390.62	978.716	1742.06	716.766									1.15209058850966	0.81083940431162	1.44324900448659	0.593821002692122												1.91201219551895
A0A8I5ZKU9	Serine hydroxymethyltransferase OS=Rattus norvegicus OX=10116 GN=Shmt1 PE=1 SV=1	Shmt1	15.69	6	5	5	3559.92	2475.67	1713.91	3980.49	3606.71	4498.06	3607.75	4134.02	2363.88	2839.27	2885.15	3212.29	1.09882213497296	0.764152282885152	0.529023754846038	1.22863730646715	1.11326456280712	1.3883929673803	1.11358557424007	1.27602661925575	0.729646640491888	0.876382818480381	0.890544361310714	0.991520976862484	0.641235687109752	0.0930072065220011	0.766848248257163	0.354256807023501	0.86715357217589	0.437085891236784	1.19589140728206	0.325111729491475	1.35231645650357	0.0160580855220268	1.13080205131419	0.602450448402414
A0A8I5ZM12	Annexin OS=Rattus norvegicus OX=10116 GN=Anxa7 PE=1 SV=1	Anxa7	19.39	10	10	10	25940	19853.8	25759.3	31170.8	35391.5	27392.4	26622.8	24276.7	22813.7	19171.3	21654.3	25633.2	1.01832047783334	0.779395956160662	1.01122678044149	1.22366476293167	1.38935578994752	1.07533700296847	1.04512499681039	0.953024701010665	0.895592054169101	0.752603214213043	0.850077761108192	1.00627650240546	0.76157020351297	0.0753834684960643	0.970695886218479	0.739374890629273	1.07665350563056	0.578795724032761	1.27459803671527	0.0505781452720347	1.41372850548009	0.0360815067610708	1.10915634949773	0.318153414283817
A0A8I5ZMR6	Protein kinase C OS=Rattus norvegicus OX=10116 GN=Prkca PE=1 SV=1	Prkca	6.4	4	4	4	13292.4	16944.9	16596.1	14567.9	14551.1	13058.1	17698.2	14836.2	17112.6	14843.4	13889.4	14811.2	0.875452726788748	1.11601057071429	1.09303820221019	0.959458621361514	0.958352154071179	0.860021459757466	1.16562377367914	0.97712916743276	1.12705548527317	0.977603367700046	0.914771832284586	0.975482638726904	1.1104	0.307698556448652	0.943327894938264	0.55227353796059	1.07554198052545	0.450403305427704	0.849539750639515	0.0682068984094783	0.968608763549513	0.482547211476612	1.14015708249127	0.0917499129758055
A0A8I5ZN92	Actinin alpha 2 OS=Rattus norvegicus OX=10116 GN=Actn2 PE=1 SV=1	Actn2	47.44	43	43	28	1438730	1369610	1640330	1150880	1117330	1062500	1389130	1297640	1227000	1306010	1157620	1176800	1.1259444956755	1.07185145282445	1.28371587065773	0.900674206545373	0.874418107186971	0.831508362691557	1.0871277288148	1.01552801107113	0.960245422138861	1.02207834047887	0.905948904300235	0.920959097614517	1.33565215824854	0.00808579338446771	1.13667129136357	0.122277996847251	1.22201772867491	0.0389084255487717	0.851023437759501	0.019915207893087	0.914922138318825	0.118395946309626	1.07508453671682	0.23612302471471
A0A8I5ZNK2	Serine/threonine-protein kinase OSR1 OS=Rattus norvegicus OX=10116 GN=Oxsr1 PE=1 SV=1	Oxsr1	10.42	5	5	0	10319.7	5806.53	7264.15	16309.5	16116.9	18286.1	9664.05	11406.2	8324.27	8322.51	9064.79	8931.97	0.95393295791673	0.536744317967793	0.671483870291851	1.50761839754478	1.48981482886597	1.6903314497283	0.893325949587214	1.05436690064535	0.76947929722739	0.769316606257116	0.837931522970047	0.82565390099746	0.461235001232438	0.0096536106568562	0.795739477970724	0.26189128305382	0.88871689830303	0.438369789543983	1.72523654068854	0.00516026033759915	1.9268201587658	0.000168774224094051	1.11684404620645	0.33830676482476
A0A8I5ZP25	Solute carrier family 12 member 2 OS=Rattus norvegicus OX=10116 GN=Slc12a2 PE=1 SV=1	Slc12a2	5.64	6	6	6	4669.41	4945.28	3483.41	5313.27	5131.09	4639.42	3665.2	4995.31	4989.65	4512.89	5463.95	4253.63	0.999472196303733	1.05852128276098	0.745612709812672	1.13728835901211	1.09829331580052	0.993052933234706	0.784524274778279	1.06923004339263	1.06801853859201	0.965969593584019	1.16954092850998	0.910475824218359	0.868356605572343	0.262822477079143	0.959556518018836	0.790839223356617	0.920426380857414	0.540096748370781	1.10502587515458	0.382888699420156	1.05996358518025	0.507297632219533	0.959220601989955	0.736768324473359
A0A8I5ZP60	SNW domain-containing protein 1 OS=Rattus norvegicus OX=10116 GN=Snw1 PE=1 SV=1	Snw1	11.94	6	6	6	2202.4	2467.41	2375.97	3213.61	2826.92	3281.5	2150.58	3176.84	2702.98	2641.49	3140.45	3246.28	0.790655777479079	0.885793666867805	0.852966948609229	1.15367749412665	1.01485680642533	1.17804982464475	0.772052534476461	1.1404771613361	0.970362674087541	0.94828792664966	1.12741324754094	1.16540593775644	0.755820352433965	0.00825770808498018	0.877388423988842	0.369277341007521	0.780417402322938	0.0273419292882158	1.1608425483164	0.26215720319405	1.03254351356081	0.690440002036069	0.88947766004816	0.388119049444984
A0A8I5ZP83	Charged multivesicular body protein 4B OS=Rattus norvegicus OX=10116 GN=Chmp4b PE=1 SV=1	Chmp4b	23.21	5	5	1	21206	12288.4	17368.3	24663	19835.9	23338.3	18058.4	17988.5	18452.4	15716	17015.3	13505.6	1.1596633370717	0.671998818790527	0.949796318837238	1.34871153834761	1.08473856398286	1.27626949257665	0.987534867781555	0.983712342681993	1.00908100353588	0.859439262728421	0.930492293656331	0.738562160009224	0.749775934148225	0.147883862559352	0.933272537445435	0.588832302510782	1.1000456345473	0.686423888308902	1.24473525348032	0.0310338303811655	1.46716583507977	0.0151635532955154	1.1787	0.0685470250628672
A0A8I5ZP89	Protein arginine N-methyltransferase 5 OS=Rattus norvegicus OX=10116 GN=Prmt5 PE=1 SV=1	Prmt5	7.45	4	4	4	6219.63	2764.91	2958.43	4432.7	4462.86	6003.41	4508.67	5990.01	5422.79	3774.28	3404.87	4529.53	1.37016149004013	0.609099448910442	0.651731189311811	0.976507418753347	0.98315155522764	1.32252902357886	0.993243328831334	1.31957705312941	1.19462058459663	0.831459927460099	0.750080270465113	0.997838709695185	0.801597023149922	0.36731477332816	0.750117294445802	0.265825102006465	1.02000994134266	0.877275675220598	0.935778543061665	0.619764291925886	1.27247221719272	0.142038461276604	1.35980059238104	0.0594469387943009
A0A8I5ZQ60	Ankyrin 1 OS=Rattus norvegicus OX=10116 GN=Ank1 PE=1 SV=1	Ank1	25.56	4	3	3	4742.66	4132.73	2391.24	2166.37	3776.84	1592.49	3143.01	3637.87	3216.5	2410.37	2479.86	3183.84	1.54342516552412	1.34493290354284	0.778191983572067	0.705011528517011	1.2291140208571	0.51825118010684	1.02284387442785	1.18388838898534	1.04676005551912	0.784417545475403	0.807031988583758	1.03613136488855	1.49510065421925	0.263182183313488	1.12695826306492	0.724844218744139	1.39540900685776	0.2563465180103	0.753767487081615	0.249183277863794	0.933321113143681	0.661739049547018	1.23820823946287	0.0916554775898346
A0A8I5ZQ88	receptor protein-tyrosine kinase OS=Rattus norvegicus OX=10116 GN=Epha2 PE=4 SV=1	Epha2	1.27	1	1	1		1723.89		3410.37		2379.63		1762	2488.35		3977.7			0.657056245926487		1.2998537664354		0.90698986274881		0.671581774546212	0.948428211516497		1.5160901388266		0.595471502590673		0.811175550248803		0.433388641677351		1.36224075664357	0.342499413265262	0.727807526962818		0.534272318173819
A0A8I5ZQB9	Receptor protein-tyrosine kinase OS=Rattus norvegicus OX=10116 GN=Egfr PE=1 SV=1	Egfr	5.81	6	6	3	2851.19	3314.26	3187.11	2815.73	2690.51	2385.78	3616.83	3184.46	2418.41	3561.58	2614.07	2461.6	0.974723324026047	1.13303095335161	1.08956276264881	0.962600775521751	0.919792385118256	0.815615729570762	1.23646917954858	1.08865681923267	0.826770798879707	1.21758111398563	0.893660190880568	0.841535967235616	1.18506542051338	0.0636983932280424	1.01441044719459	0.847650346745033	1.08281686879504	0.500222381483877	0.855995314381162	0.325162403194031	0.913719065674839	0.559970683734535	1.06743465802194	0.71352296254151
A0A8I5ZQD4	Dystonin OS=Rattus norvegicus OX=10116 GN=Dst PE=1 SV=1	Dst	9.66	65	64	64	84677.9	72115.3	62948.7	65234.9	59160.8	66147.3	73903	79371.9	77279.6	67593.6	76084	72398.1	1.18580568833482	1.00988254262295	0.881516033502035	0.913531340502694	0.828471338642533	0.926308335563232	1.03491699469411	1.11150194459171	1.08220195909723	0.946561917277453	1.06545911024324	1.01384279492799	1.15324047590308	0.214724651520156	0.953101761188786	0.56692993403158	1.01696720177234	0.913819586663235	0.826455350036542	0.00939631660265137	0.881834468197951	0.0624859103826165	1.06700799766008	0.177463432466941
A0A8I5ZQQ5	SWI/SNF related, matrix associated, actin dependent regulator of chromatin, subfamily a, member 5 OS=Rattus norvegicus OX=10116 GN=Smarca5 PE=1 SV=1	Smarca5	9.42	9	9	9	6333.23	6040.43	6107.29	5830.11	6025.75	6519.47	6431.61	5796.95	5301.92	5405.81	6501.33	6688.61	1.04132839498121	0.993185353586771	1.00417867239699	0.958603917568744	0.990771624598825	1.07195052622882	1.05750432535138	0.953151652361641	0.871757356659835	0.88883925751526	1.06896789381456	1.09976102493597	1.00574792398286	0.863177017173822	1.05421813892147	0.388304232790168	0.993826546388288	0.977596990777423	1.04819320406515	0.491680660247936	0.988146753962599	0.912975212150374	0.942714329887205	0.543141274483221
A0A8I5ZQV4	Rap guanine nucleotide exchange factor 1 OS=Rattus norvegicus OX=10116 GN=Rapgef1 PE=4 SV=1	Rapgef1	2.05	2	2	2	1225.91	1937.46	1342.63	1108.4	1313.8	1249.47	1975.23	1137.38	1473.33	1619.69	1159.26	1619.55	0.857174321805419	1.35470055838122	0.93878666434372	0.775009599635476	0.918628303862404	0.873647820693376	1.3811098984915	0.795272842325332	1.03017402871791	1.13251109566365	0.810571660477645	1.13241320560234	1.22723447368636	0.276878634160584	0.982568459247177	0.956132330338507	1.02444015005115	0.933683121415046	0.800636292668461	0.298877798465896	0.834755030123906	0.234289084508857	1.04261452767989	0.891537541770797
A0A8I5ZR41	Ferrochelatase OS=Rattus norvegicus OX=10116 GN=Fech PE=1 SV=1	Fech	25.9	9	9	9	41962.2	47306.8	52317.6	39060.2	39012.8	42884.4	36732.6	36554.6	47141.1	38428.2	43784	38269.4	1.00018373082421	1.12757414333269	1.24700831595505	0.931013544636361	0.929883749038393	1.02216469074924	0.875534383585071	0.871291691255148	1.12362462580983	0.915949603330116	1.04360697176047	0.912164549723421	1.17054930082823	0.0954103954500201	1.17569209230721	0.19255748793476	1.17517197646778	0.109176361810499	1.00439348558437	0.911332526101815	1.00394915074169	0.931868720497817	0.999557608796696	0.955003886048831
A0A8I5ZTN5	Adenylosuccinate lyase OS=Rattus norvegicus OX=10116 GN=Adsl PE=3 SV=1	Adsl	11.36	5	5	5	8848.48	3638.4	3396.89	8916.02	10411.4	10250.5	6236.66	8540.28	6675.07	7815.79	7320.2	5158.4	1.21756777381548	0.50065079971365	0.467418561741233	1.22686140700937	1.43262855544709	1.41048840766952	0.858176345795442	1.17515886427509	0.918502400408036	1.07546765443435	1.00727352244499	0.709805707245738	0.537014435092123	0.0820670186523712	0.740432714696665	0.290306732859381	0.782668018107467	0.37814985458364	1.37879480757281	0.0378982501637908	1.45744316532796	0.0475353791800782	1.05704137941569	0.718629765537627
A0A8I5ZTP7	Nuclear factor NF-kappa-B p105 subunit OS=Rattus norvegicus OX=10116 GN=Nfkb1 PE=1 SV=1	Nfkb1	2.87	3	3	3	6035.33	3062.18	4558.4	3884.08	2742.7	3765.68	5055.51	5620.16	3015.41	1842.55	3512.94	4455.8	1.52308796876768	0.772777878956247	1.15036695538282	0.980194209385595	0.692153266174196	0.950314548206821	1.27581863079313	1.4183148358995	0.760974908066625	0.464989608994518	0.886532575518278	1.12447461385459	1.31402093440821	0.335405168092791	0.997431174165953	0.98469893061569	1.39185672832013	0.338730321225101	0.759067947890159	0.318456042688581	1.05923482029376	0.720398156766006	1.39544	0.328612610556615
A0A8I5ZTY9	Integrin beta OS=Rattus norvegicus OX=10116 GN=Itgb2 PE=1 SV=1	Itgb2	12.73	8	8	8	5392.17	6362.12	4682.63	3738.3	4002.57	3407.63	5130.55	4729.21	3422.17	4015.83	2942.95	4288.6	1.24160750712898	1.46494935309077	1.07822797892266	0.86078542477338	0.921636550741029	0.784644955466526	1.18136657332773	1.08895354537959	0.7879929532399	0.924689814184972	0.67764718343547	0.987498160308995	1.47436157330583	0.0187528734564027	1.23754002618595	0.221662910803908	1.46139989935434	0.0580135425763031	0.839373494665308	0.286096959330269	0.991208619251772	0.988078012717919	1.18089101639671	0.386984700949666
A0A8I5ZU24	Tyrosine-protein kinase OS=Rattus norvegicus OX=10116 GN=Jak1 PE=1 SV=1	Jak1	11.32	11	11	11	17455.6	19092.3	15625.8	13470.7	15007.2	13357.7	18560.9	16218.2	16352.6	14981.6	14060.3	13990.9	1.11315815485471	1.21753187744521	0.99647028438603	0.85903776189884	0.957021647009307	0.851831657754693	1.18364405671778	1.03424812593464	1.04281892590786	0.955389113681076	0.896637045114676	0.892211349295173	1.24711250705141	0.0337959033905094	1.02037874743065	0.808698428170978	1.21241704002528	0.0376189180770758	0.818193019203351	0.0254013046522805	0.972179360859623	0.539326791919614	1.18820295216672	0.0249750274296906
A0A8I5ZUN3	Titin OS=Rattus norvegicus OX=10116 GN=Ttn PE=1 SV=1	Ttn	32.03	1111	1111	1111	293126	266645	300282	258358	280581	267438	320177	290840	256787	323648	296956	300768	1.0179146580947	0.925956257744662	1.04276471333827	0.897178671411035	0.974350663819891	0.928710043911256	1.1118524507713	1.00997625307978	0.891723188349598	1.12390590825459	1.03121478548191	1.04445240574302	1.06656439853815	0.216327724757953	0.991068259653101	0.936601841808097	0.933448162088711	0.198424364999921	0.929215583242299	0.363131534645217	0.875191562148622	0.0207426650947732	0.941860616558784	0.412983101153266
A0A8I5ZV49	Filamin A OS=Rattus norvegicus OX=10116 GN=Flna PE=1 SV=1	Flna	32.07	69	62	62	79802	72284	65395.4	60591.6	65015	57586.2	85894.8	76985.3	73804.1	89262.7	76368.7	91748.4	1.07028402274542	0.969454528710186	0.877066386569837	0.812639049053679	0.871964559018493	0.772331392579416	1.15199909873078	1.03250716243031	0.989841721299035	1.19716851253249	1.02423748086312	1.23050608546723	1.18717220327436	0.0656642093233524	0.918867419117964	0.305513305770012	0.84498239566586	0.106068541918438	0.773996743339859	0.0111778045346476	0.711760596596936	0.0072906250029347	0.919591203350069	0.319814197705517
A0A8I5ZW61	receptor protein-tyrosine kinase OS=Rattus norvegicus OX=10116 GN=Tek PE=1 SV=1	Tek	1.34	1	1	1	1799.74	3150.02	2306.87	1481.53	2124.58	2820.56	2836.67	1912.25	2412.01	3117.25	1901.36	1802.69	0.78064219264912	1.36632986969706	1.00061122993125	0.64261772682468	0.92154243927371	1.22342568532032	1.23041344228721	0.829443715699645	1.04621599513908	1.35211579174518	0.824720148141026	0.781921763291721	1.12914308654404	0.628562530913057	1.01336418593674	0.99945890196238	1.06381921334643	0.791100318065211	0.897463039018675	0.586185274793738	0.942147391259731	0.820716171969437	1.04978962954276	0.762334405779044
A0A8I5ZWZ7	non-specific serine/threonine protein kinase OS=Rattus norvegicus OX=10116 GN=Raf1 PE=1 SV=1	Raf1	4.79	3	2	0	3864.55	2501.12	4034.7	3692.36	1946.46	3977.12	4176.29	3023.96	3165.6	1851.66	3094.26	2517.28	1.22537082485145	0.793054683586046	1.27932195650933	1.17077285035735	0.617183189696174	1.26106450037733	1.3242172884602	0.958836697550241	1.00374788349219	0.58712402260145	0.981127409013945	0.798178693504303	1.08157600816977	0.724134070300611	1.00333016588123	0.966115105467533	1.3935537035052	0.195357960102541	0.927655715643194	0.675676070006732	1.28844731482474	0.448237779645905	1.38892834173009	0.132165265253692
A0A8I5ZX32	Titin OS=Rattus norvegicus OX=10116 GN=Ttn PE=1 SV=1	Ttn	43.55	36	2	2	7181.18	4792.44	4493.61	6868.84	5151.65	8131.71	4941.85	4990.51	4439.81	7263.98	7220.97	7036.17	1.18840060061187	0.793092301598947	0.743639460773227	1.13671201411283	0.852537320348761	1.34570210578227	0.817817894570773	0.825870550711654	0.734736195249606	1.20210302413149	1.1949853763588	1.16440315574978	0.817143041454531	0.355306385252566	1.14577200241856	0.489557387905459	0.76516603225111	0.119927085920578	1.40216821816051	0.0805281680858132	0.936391786301085	0.568255374656362	0.667817009523668	0.000471335510940121
A0A8I5ZXT2	Dematin actin binding protein OS=Rattus norvegicus OX=10116 GN=Dmtn PE=1 SV=1	Dmtn	10.53	3	3	3	4339.43	7230.25	10035.8	5767.82	11253.6	5485.1	10898.8	7281.13	10684.5	8618.62	9303.26	7644.41	0.52843233878667	0.880460778837848	1.22210549901606	0.702373955173959	1.37040260305378	0.667945841153969	1.32719697609321	0.886656670325317	1.30110067998935	1.0495289758594	1.1329007358433	0.930894945867133	0.959965378921308	0.908985766521126	0.748515733724865	0.299165172999009	0.845076857064517	0.425577523930831	0.779732009258454	0.33839802507468	0.880320140309759	0.490113556943087	1.12900346510972	0.492041541373767
A0A8I5ZY10	Charged multivesicular body protein 2A OS=Rattus norvegicus OX=10116 GN=Chmp2a PE=1 SV=1	Chmp2a	3.24	1	1	1	8905.36	7059.07	5687.52	9264.61	10616.3	10051.2	6024.74	6028.33	5056.7	5547.59	7695.51		1.19554100940809	0.94767731717554	0.763547279596636	1.24377017786729	1.42523401840904	1.34936956998511	0.808818929388738	0.809300885449333	0.678859947523052	0.744761733201378	1.03311913199579		0.723368649921439	0.0664641680613164	1.26547288479039	0.193061769449988	1.08997389835713	0.715988796512715	1.74941626918421	0.00135857743766849	1.50680278786689	0.219978189051767	0.861317465950822	0.403089138566096
A0A8I5ZY36	Vacuolar protein sorting-associated protein 16 homolog OS=Rattus norvegicus OX=10116 GN=Vps16 PE=1 SV=1	Vps16	11.03	7	7	7	4484.57	5242.69	4382.75	3544.6	4425.42	3806.1	4384.58	4805.6	4388.5	4374.28	5448.31	4853.73	0.993973343371297	1.16200529985244	0.971405657768872	0.785635615658558	0.980863162627008	0.843595248196704	0.971811264375162	1.06512738097635	0.972680104755848	0.969528341946317	1.20757952410672	1.07579505636473	1.19818836764571	0.102737065100534	1.0391297239496	0.602735145384897	0.961413351575872	0.672953560055322	0.867250719510291	0.113358600604153	0.802389154774494	0.072788307115519	0.925210134420618	0.348359357842896
A0A8I5ZY39	ATP-binding cassette, subfamily B (MDR/TAP), member 1B OS=Rattus norvegicus OX=10116 GN=Abcb1a PE=1 SV=1	Abcb1a	3.85	5	5	1	3448.42	4931.7	3832.5	4013.31	3940.46	3124.83	4214.53	3032.42	3866.41	4439.64	2875.42	4465.18	0.89598790251862	1.28138206449652	0.995781730880406	1.04276080322496	1.02383250600522	0.811910926577174	1.0950429166986	0.787900440014706	1.00459241802826	1.1535322644973	0.74710781594472	1.16016821111352	1.10236130919069	0.526655277689167	1.0989133799319	0.55858997170074	1.03670383625461	0.816489432053541	0.996872233060029	0.999866034851236	0.940439244022193	0.789207904693422	0.943389947912776	0.800057643094094
A0A8I5ZYB4	Probable ATP-dependent RNA helicase DDX5 OS=Rattus norvegicus OX=10116 GN=Ddx5 PE=1 SV=1	Ddx5	27.61	16	10	10	25260.2	24505.7	25656	21905.3	22251	18266.3	24627	29245.6	25433.6	28632.9	24628	26299.4	1.02160823157888	0.991093690493443	1.03761572708797	0.885924687659035	0.899905969107987	0.73875117538615	0.995999474235873	1.1827913356768	1.02862111617028	1.15801166791929	0.996039917630287	1.06364	1.20824669270425	0.0407549937190739	0.951021483818415	0.431511518101084	0.947984107651681	0.320744298032884	0.787108700202506	0.0433364997274703	0.784594829330709	0.0335013875520538	0.996806196055068	0.954951599989294
A0A8I5ZZX3	Arylsulfatase OS=Rattus norvegicus OX=10116 GN=Sulf2 PE=3 SV=1	Sulf2	1.56	1	1	0	5821.69	2068.61	3325.86	5841.62	6441.92	7882.04	2776.85	2598.91	3049.38	2454.77	3092.57	3872.12	1.41916461796672	0.504269055956628	0.810751317282577	1.42402299256861	1.57035928326177	1.92142011776622	0.676918088974317	0.633541311419862	0.743353253563032	0.598404025162139	0.753881763299892	0.943914172778232	0.55620319375887	0.0990073522654535	1.33127283344847	0.545520010791968	1.19074341841252	0.768057577989784	2.39350087951061	0.000960598802031573	2.14084246867655	0.00825274266630986	0.894439808651451	0.52717341098188
A0A8I6A147	Perilipin OS=Rattus norvegicus OX=10116 GN=Plin3 PE=1 SV=1	Plin3	25.43	11	11	11	22803.5	33526.3	27654.4	19085.2	24662.2	18978.1	27628.3	21797.6	26930.7	19376.2	22620.6	22036.9	0.95312434691745	1.40130825496343	1.15587878787879	0.797709508881923	1.03081295715778	0.793233019853709	1.15478787878788	0.911080459770115	1.12563009404389	0.809872518286311	0.945479623824451	0.921082549634274	1.33891638966608	0.111115554358763	1.0998944426546	0.546297996955648	1.31156250536827	0.0973090585670702	0.821481050753962	0.157484055193521	0.979570132602052	0.804995093420884	1.19244397871746	0.124400653642359
A0A8I6A252	Mitogen-activated protein kinase OS=Rattus norvegicus OX=10116 GN=Mapk1 PE=1 SV=1	Mapk1	23.66	10	7	7	7623.22	8008.1	7744.7	10312.4	9896.79	9181.93	7240.58	10013.3	8626.68	7979.27	10220.3	8061.5	0.87198277131645	0.916007308063949	0.885878273093851	1.17958489075794	1.1320452999306	1.0502759683485	0.828214457189804	1.14537230776798	0.986763642353256	0.912709585671436	1.16905002317728	0.922115472328958	0.795342947121443	0.00350384296902418	0.903226978087027	0.38093206993423	0.890139663006877	0.251995237606055	1.13564466920345	0.247699516237753	1.11918973598562	0.249185732980219	0.985510491385157	0.899681105852829
A0A8I6A280	mitogen-activated protein kinase kinase kinase OS=Rattus norvegicus OX=10116 GN=Map3k5 PE=1 SV=1	Map3k5	4.08	5	5	5	6005.87	4220.51	5081.44	4069.46	3355.6	5178.09	4750.52	3904.64	6180.14	6331.01	5842.37	5517.42	1.19248732607322	0.837997606435918	1.00893838831035	0.808006079712336	0.66626658109005	1.02812859723345	0.943233019072566	0.775280469420506	1.22708926822561	1.25704505529471	1.16002380658096	1.09550380255032	1.21460269853172	0.283836627091908	1.03185105794962	0.828057814741146	0.865298347163497	0.233540610840334	0.849537926432226	0.428195687191113	0.712412666470708	0.0550435976613386	0.838588418839171	0.238478371870729
A0A8I6A2I0	Calcium and integrin binding 1 OS=Rattus norvegicus OX=10116 GN=Cib1 PE=4 SV=1	Cib1	14.78	3	3	3	6402.48	10099.3	9664.71	8687.95	7888.75	7925.12	10490.9	6996.35	7318.23	6177.79	6544.25	8681.6	0.793061500496039	1.25097868512821	1.1971469515655	1.07615777999065	0.977162585753978	0.981667659846055	1.29948533936129	0.866622906904116	0.906493493892231	0.76522963088513	0.810622247101311	1.07537121907549	1.06794066726472	0.768710912355804	1.05486731157793	0.807313811530957	1.22252523402561	0.343733160976968	0.987758350171011	0.978891738553518	1.14475014530239	0.25535793702018	1.15893745176054	0.44050335774723
A0A8I6A2Y1	Nitric oxide synthase OS=Rattus norvegicus OX=10116 GN=Nos3 PE=1 SV=1	Nos3	12.15	13	13	13	6519.27	7672.28	8097.89	6884.42	6742.45	7409.7	9157.56	8326.87	8701.85	7984.24	8520.22	7729.7	0.834498159663646	0.982089028437877	1.03656917141929	0.881239129588374	0.863066281443191	0.948477515681927	1.17221206776363	1.06587972131211	1.11388	1.02202142054446	1.09062945850216	0.989439066759328	1.05955676234291	0.486550826690597	0.851187721203623	0.080569594962248	0.919752943778534	0.288726240027963	0.803343201096147	0.00525560614733737	0.868054432255956	0.024999166201057	1.08055241031668	0.122372429339525
A0A8I6A2Z2	Fatty acid synthase OS=Rattus norvegicus OX=10116 GN=Fasn PE=1 SV=1	Fasn	1.98	5	5	5	4206.16	2728.53	2209.61	4144.48	2307.54	2781.15	3455.57	2687.97	2449.21	1902.89	2709.64	2446.97	1.48323054083313	0.962169538861913	0.779181256854303	1.46148014147633	0.813714600061358	0.98072508383848	1.21854778705202	0.947866747066975	0.863672107792835	0.671021683399099	0.955508302742426	0.862882210021123	0.990374919989559	0.953528365364643	1.06418783276599	0.874798760533297	1.29531836532332	0.343238814091306	1.07453027261354	0.808280212963661	1.30790707557192	0.286146198068085	1.21718960266308	0.252191697079522
A0A8I6A434	TNF receptor-associated factor OS=Rattus norvegicus OX=10116 GN=Traf6 PE=1 SV=1	Traf6	1.81	1	1	1	2379.79		1746.4	3366.63	3252.48	2037.89	3244.4	3557.04	3014.92	2277.26	1836.72	1945.61	0.913415057116159		0.670306226913997	1.29218566921408	1.24837242150323	0.782186415921762	1.2452711421208	1.36526916020509	1.15719173708632	0.87406181762607	0.704973003376933	0.746767348915564	0.714945708675061	0.269192889337666	0.630507132990233	0.0367809868956549	1.02140326325708	0.930585808190104	0.88189512202079	0.429953082853609	1.42864451225248	0.12574785239879	1.61997098813616	0.00377552710731333
A0A8I6A4J5	Tumor necrosis factor receptor superfamily member 5 OS=Rattus norvegicus OX=10116 GN=Cd40 PE=4 SV=1	Cd40	5	1	1	0	853.325	1434.46	775.175	383.863		676.755	1289.48	315.395	472.823	1172.88	933.407	1332.98	0.973656255669416	1.63673975625647	0.884485967232344	0.43799327486014		0.772187313515432	1.47131546428453	0.359870289463986	0.539497930770082	1.33827316573351	1.06503098425058	1.52094959796352	1.9252674698462	0.136592214580193	1.47420847495642	0.311908306511264	0.890585115956394	0.54589027935248	0.765716191669819	0.843997989871714	0.462577345696045	0.0495881440811325	0.604110701495406	0.192361147673968
A0A8I6A794	Titin OS=Rattus norvegicus OX=10116 GN=Ttn PE=1 SV=1	Ttn	32.53	163	36	36	75792.2	74681.5	75366	63359	58186.1	69176.2	72294.8	76475.8	72611.8	86865.5	80780	82408.8	1.02422157174506	1.00921207340965	1.01846209736804	0.856204920350582	0.786300685238261	0.934815934771002	0.976959287169325	1.03345943350979	0.981243082048523	1.17386114851424	1.09162444902729	1.11363531684823	1.18413465092782	0.0267600041612548	1.02013394018675	0.336726815723681	0.903162633076096	0.0100994528176747	0.861501636986499	0.0464990471808832	0.762719537316495	0.00742473259612047	0.885337304737411	0.0125131884720901
A0A8I6A7C4	NAD-dependent protein deacetylase OS=Rattus norvegicus OX=10116 GN=Sirt3 PE=1 SV=1	Sirt3	17.13	4	4	0	18684.7	14758.2	15975.6	29098	24586	21460.1	19971.2	17279.5	17306.3	17761.2	23661.2	19235.4	0.935102307390104	0.738595046906005	0.799521556243416	1.45625067249874	1.23044123424476	1.07400113605369	0.999487024214959	0.864777080742389	0.866118324746202	0.888884440318395	1.18415830682958	0.96266286981175	0.657649768910666	0.0205905031514384	0.905814102681599	0.295248579145008	0.814709732301534	0.139799916871152	1.37735029418773	0.0349153457836566	1.23882006930683	0.156426545771161	0.899422662872705	0.361486434237636
A0A8I6A811	ADAM metallopeptidase domain 17 OS=Rattus norvegicus OX=10116 GN=Adam17 PE=1 SV=1	Adam17	2.11	2	2	0	6085.8	4452.34	4971.85	4094.09	5580.14	4597.62	5051.1	4601.95	4485.83	5926.13	6261.01	5174.67	1.19168709255313	0.871832151838379	0.973559675163542	0.801681653809006	1.09267159825157	0.9002800635026	0.989077963980926	0.901127939724421	0.878389975087517	1.16042141210554	1.22599572830952	1.01327474567385	1.08675399475191	0.553931845121898	1.09697444210574	0.434290536336813	0.893339461726629	0.334060363833934	1.00940456386927	0.98127065750599	0.822025468542738	0.132364862772245	0.814366704853929	0.0387433116941914
A0A8I6A813	Endoglin OS=Rattus norvegicus OX=10116 GN=Eng PE=1 SV=1	Eng	16.85	9	9	9	17775.3	19951.5	20542.5	14822.6	13247.3	15363.5	18663	16597.6	16577.6	16618.8	15540.3	16040.5	1.05731670140601	1.18676220193764	1.22191627362875	0.88168315236653	0.787980598838607	0.913857158081793	1.11011918776845	0.987264332149469	0.986074685053323	0.988525358071384	0.924373638411722	0.954126712286328	1.34157814032519	0.00945135813618513	1.12406102063729	0.119912341117507	1.20891667150765	0.017528122732365	0.837864740673866	0.040691470923401	0.901115361953211	0.0955729789603984	1.07549025303115	0.177631254675771
A0A8I6A8G0	Neurofibromin 2 OS=Rattus norvegicus OX=10116 GN=Nf2 PE=4 SV=1	Nf2	1.51	1	1	0	6324.15		4462.52	9032.35	14404.6	8544.89	7880.33	4494.03	7686.63	4552.74	5729.53	6015.84	0.879157730152598		0.62036146422216	1.25564073020783	2.00246917605625	1.18787601445311	1.09549157367447	0.624741856856286	1.06856418385441	0.63290348337325	0.796496065027113	0.836297722122531	0.505912261458378	0.0757235613799049	0.806540704122777	0.514644336552336	0.992753454234878	0.934677995650975	1.59423039441224	0.13034867774444	1.96230360452838	0.0249363300155175	1.23087830429418	0.415509200254776
A0A8I6AB50	Adenosine deaminase OS=Rattus norvegicus OX=10116 GN=Ada PE=1 SV=1	Ada	19.44	6	6	6	11290.8	5265.64	6056.3	14602.3	16911.3	17615.5	5761.88	10264.2	7936.2	7626.63	8260.26	6221.14	1.15004776672016	0.536342643776554	0.616876951995189	1.4873474425176	1.72253540912376	1.79426315537065	0.586888194468907	1.04548130222562	0.808358051355484	0.776826159271348	0.841365852333567	0.633667070841165	0.46027181446434	0.0262362981820607	0.943680651423821	0.774196373189491	1.02282926158504	0.915183000518232	2.05026817147617	0.0136292138473309	2.22222875579597	0.00140293577558094	1.08387224008652	0.764154596548005
A0A8I6ABJ6	Dystonin OS=Rattus norvegicus OX=10116 GN=Dst PE=1 SV=1	Dst	11.25	56	2	2	2583.24	2334.17	1555.98			855.026	1577.65	1553.23	2113.92	1566.07	2144.18		1.42777710838712	1.29011415628589	0.860002409806364			0.472579609279744	0.871979589603344	0.858482463131621	1.16838024533597	0.865579232332969	1.18510518583697		2.52366204848352		1.23424916107383	0.343585805545024	1.16315432473104	0.586804560062651	0.489070698596705		0.460899400309952		0.942398310985334	0.763883556800187
A0A8I6ABZ7	RNA helicase OS=Rattus norvegicus OX=10116 GN=Dhx9 PE=1 SV=1	Dhx9	21.84	28	28	28	18195.4	17273.4	18836.1	19082.1	20098	17747.3	19074.3	17147.5	16933.7	16975	15133.6	18169.2	1.01713921559859	0.965598586825276	1.05295492151514	1.06670654264121	1.12349626581995	0.992090022807567	1.06627051562989	0.958560663655471	0.946609051473548	0.948917758597558	0.845981843388042	1.01567461204776	0.953932552689917	0.350069440687701	1.02162335035885	0.650261116634636	1.0800969811726	0.250297800511248	1.07095973135423	0.258656670149147	1.13225717911285	0.122600134771046	1.05723599680177	0.432094400595198
A0A8I6ACF8	DNA helicase OS=Rattus norvegicus OX=10116 GN=Chd4 PE=1 SV=1	Chd4	7.69	13	13	7	6242.99	5223.71	5136.64	4677.83	5141.21	4639.83	5866.09	5531.17	5732.98	5629.55	6017.42	5920.02	1.13924145339437	0.953239869439277	0.937351048001625	0.853625882458853	0.938184996709218	0.846691516837735	1.07046349543123	1.00934618664636	1.04617314259367	1.02729889427282	1.0980786941008	1.08030482011404	1.14831518645648	0.127389635120373	0.969241528431592	0.618091845913018	0.945144273435574	0.411893702889702	0.844055308040051	0.0101024453707892	0.823070429253959	0.00713745567361422	0.97513802876873	0.39540284816152
A0A8I6ACX4	PML nuclear body scaffold OS=Rattus norvegicus OX=10116 GN=Pml PE=1 SV=1	Pml	7.39	6	6	6	4535.22	5367.47	5193.53	5950.96	5720.28	7051.22	6412.87	2818.78	4656.34	7276.76	3273.85	4128.86	0.872351454986636	1.03243508894764	0.998977657537395	1.14466963335125	1.10029823932046	1.35630510238332	1.23351821414179	0.542193506442296	0.895648937408213	1.39968781527435	0.629726410385384	0.794187939821249	0.806316050348085	0.060273255616494	1.08699819052289	0.609011520502295	1.02838998955684	0.747724970431872	1.34810436931478	0.231251058458372	1.27541798171187	0.292862857502922	0.946082522052908	0.884945347848558
A0A8I6AFX5	Galactosylgalactosylxylosylprotein 3-beta-glucuronosyltransferase OS=Rattus norvegicus OX=10116 GN=Eml3 PE=1 SV=1	Eml3	5.51	2	2	2	3103.69	3290.5	4622.41	3574.85	2191.47	3975.25	3060.04	2731.88	3699.79	2281.13	2952.23	2861.8	0.971293288519193	1.02975508696822	1.44657353336964	1.11874182423594	0.685815949077116	1.24404616607519	0.957633112392111	0.854936127332244	1.15784153569797	0.713874858391072	0.923894198571706	0.895594319369598	1.13088547328613	0.565241475601509	1.16065492940682	0.407592611706528	1.36088724620638	0.114532205936836	1.02632402380604	0.991541455246881	1.20338202086185	0.469838112168834	1.17251666427841	0.25962216687453
A0A8I6AFY4	Nuclear factor 1 OS=Rattus norvegicus OX=10116 GN=Nfib PE=1 SV=1	Nfib	4.04	2	2	2	18718.4	14114.5	15296.3	18109.3	15462.1	17151.6	18344.5	19300.4	16263	19416.2	17051.7	17961.3	1.08413320572057	0.817484300588882	0.885931850727813	1.04885532216191	0.895534663228265	0.993387206771778	1.06247764725302	1.11784151015521	0.941921228557652	1.12454842021282	0.987601193690987	1.0402834509311	0.94886343473375	0.580974665461417	0.892804208659584	0.295453672221309	0.884253305211174	0.234501033753246	0.940919605475264	0.428717018593275	0.931907872979945	0.299303191330033	0.990422420318506	0.873395935275918
A0A8I6AGS7	Elastin microfibril interfacer 1 OS=Rattus norvegicus OX=10116 GN=Emilin1 PE=1 SV=1	Emilin1	12.31	12	12	12	13308.9	19420.2	15571.8	12248.8	13459.5	10634	17856.5	11925.8	11478.5	15931.4	10705.6	12942.8	0.965090238440258	1.40824902498009	1.12918364214503	0.888217456935362	0.976010944877988	0.771120798531337	1.29485786524119	0.864795224668517	0.832359421284742	1.15525991063778	0.776312847541572	0.938542624716135	1.32905457277057	0.0986964857545315	1.17062441833411	0.405346166468076	1.22034219475591	0.275714217455616	0.880794846440205	0.519483437680416	0.918203224877336	0.596304718333516	1.04247115953087	0.8610421873459
A0A8I6AI37	Small nuclear ribonucleoprotein Sm D3 OS=Rattus norvegicus OX=10116 GN=Snrpd3 PE=1 SV=1	Snrpd3	22.3	2	2	2	33071.6	22495.1	22101.8	29599.4	26261.1	20250	23040.9	27105	25473.7	26399	25537.4	23879	1.30026538756414	0.884432562071202	0.868969313334251	1.16375002457292	1.03249916452063	0.796162692405984	0.905891603923804	1.06567850753897	1.00154121370579	1.03792093416423	1.00404568597771	0.93884291022037	1.02047023735227	0.936950887138954	1.02709	0.941051623332793	1.02444226370896	0.960766261545521	1.00649170320922	0.978138710791004	1.00389234904782	0.951555970686885	0.99741741123835	0.947010571391549
A0A8I6AI55	Insulin-like growth factor 2 receptor OS=Rattus norvegicus OX=10116 GN=Igf2r PE=1 SV=1	Igf2r	20.42	47	47	47	18400.5	21516.9	20715.6	19362.5	20361.6	20252.4	21509	19190.5	19663.8	17011	20317.4	19666.4	0.927882619314562	1.08503342471832	1.04462624323647	0.976393424987267	1.02677507358145	1.02126844158617	1.08463505115823	0.967719975324372	0.991587090007211	0.857814257066928	1.02454619872621	0.991718200292813	1.01094595383192	0.866010157050346	1.00446794658344	0.955432856143594	1.06383389361837	0.434224484558733	0.993592132968211	0.893019909579332	1.05231529893955	0.398780710449612	1.0591018829788	0.412251233843731
A0A8I6AIV5	E3 ubiquitin-protein ligase OS=Rattus norvegicus OX=10116 GN=Nedd4l PE=1 SV=1	Nedd4l	5.96	6	2	0	2806.72		4182.3	4425.52	2145.52	3381.76	3644.07	2937.85	5075.71	4074.52	4955.22	3129.82	0.757474727673709		1.12871485347657	1.19435481872597	0.579030746821378	0.912665935703542	0.983457890660249	0.792863958177591	1.36982743202055	1.09962729713013	1.33730971385223	0.844672625758084	1.05332469254883	0.824665538247062	0.899284846062193	0.718744767901277	0.862163598024928	0.554795240329548	0.853758439751476	0.54351494823747	0.818516459477152	0.417281005686238	0.958721368207402	0.820260905860448
A0A8I6AJK7	IQ motif containing GTPase activating protein 1 OS=Rattus norvegicus OX=10116 GN=Iqgap1 PE=1 SV=1	Iqgap1	20.7	30	30	30	15321.5	11380.8	10953.8	14396.6	13268.9	15453.7	14056.6	15121.6	13359.3	14709.7	13428.2	15148.7	1.1035934103004	0.819748450474611	0.788992037186208	1.03697372259444	0.955746539303263	1.11311565347774	1.01248383847721	1.08919479902088	0.962257967315608	1.05952602470357	0.967220770302894	1.09114678684317	0.873302380378115	0.274942755568743	0.885244784014105	0.303262477329149	0.86992510384276	0.25282545749767	1.01367499265354	0.831057330796571	0.996132752399126	0.940866171107958	0.982694413513651	0.74987706487422
A0A8I6AL97	NPC intracellular cholesterol transporter 1 OS=Rattus norvegicus OX=10116 GN=Npc1 PE=1 SV=1	Npc1	2.62	3	3	3	2239.46	2555.88	2432.12	1723.43	1858.17	2560.46	2358.43	2947.56	3791.38	2320.58	3048.08	2209.58	0.894438466400378	1.02081635193457	0.9713867105917	0.688336512439786	0.742151556674909	1.02264560013553	0.941954985716487	1.17725301904169	1.51427402710522	0.926837727112514	1.2174006236618	0.882504419185405	1.17671595523326	0.238155914203491	0.794455980134918	0.209546186621185	0.953712207583819	0.737224899889403	0.675146773188295	0.100736204466355	0.810486339836163	0.243462831604246	1.20045947343974	0.362841896119082
A0A8I6AMA6	Tyrosine-protein phosphatase non-receptor type OS=Rattus norvegicus OX=10116 GN=Ptpn2 PE=1 SV=1	Ptpn2	10.73	4	4	4	3528.14	3677.91	3713.86	3697.99	4322.33	4215.32	4061.72	3613.09	3455.66	4079.2	3752.18	4180.29	0.914466358904731	0.953285574291072	0.962603533783219	0.958490153612416	1.12031421006102	1.09257805303029	1.05276613152838	0.936484736063506	0.895680108446015	1.0572968111368	0.972535778782915	1.08349855035964	0.892467414863464	0.0930376848102945	0.981082559855963	0.754214757754445	0.909108392088694	0.0598516311213514	1.09929230302045	0.237679233365397	1.01864603339919	0.782602007271362	0.926638011200774	0.254180230102917
A0A8I6AMK5	Nuclear mitotic apparatus protein 1 OS=Rattus norvegicus OX=10116 GN=Numa1 PE=1 SV=1	Numa1	20.51	37	37	37	12973.3	14895.1	14096.7	11398.2	12234.1	10522.5	13498.5	12887.8	12499.5	13197.5	11808.9	12394	1.02147879907694	1.17279557707992	1.10993195154262	0.897460141031101	0.963276404290904	0.828510144935144	1.06283147459321	1.01474678506963	0.984173205665652	1.03913163580723	0.929797429367985	0.975866451539669	1.22867356857601	0.0252993761235628	1.07918828981273	0.177491616256381	1.12204949679683	0.0899112598814845	0.878336050692026	0.0552643509903242	0.913220179463321	0.165795714066303	1.03971615276842	0.370603574237063
A0A8I6AMU5	Lipopolysaccharide-binding protein OS=Rattus norvegicus OX=10116 GN=Lbp PE=1 SV=1	Lbp	7.6	4	4	4	9525.14	10732.9	7987.38	4470.24	5905.6	6036.36	6624.88	7860.77	5115.59	5305.49	4706.78	3818.53	1.46372	1.64931951298034	1.22741679244089	0.686939602503071	0.907510674268527	0.927604499750671	1.01804208137159	1.2079606954365	0.786110222531383	0.81529206299528	0.723288589039829	0.586791644373916	1.72100145014075	0.0135489117120791	1.44100169172971	0.0693694733628308	2.04221158573618	0.00513624893919389	0.837304170552475	0.339071164936695	1.18664140902912	0.277553799472416	1.41721664690401	0.0954381430845889
A0A8I6ANG4	Protein argonaute-2 OS=Rattus norvegicus OX=10116 GN=Ago2 PE=3 SV=1	Ago2	23.3	17	17	1	8135.09	6218.26	5547.36	9237.87	9552.42	8452.72	8040.23	7523.81	7838	7038.89	8271.02	8256.74	1.03728169324322	0.792872268386284	0.707327758368955	1.17789396743745	1.21800132416118	1.07778177181947	1.02518637021409	0.959339156228174	0.999400610397715	0.897508415733908	1.05461373266289	1.05279293134667	0.730488664798787	0.0522488341878542	0.850383556305348	0.203443978132198	0.844443737230366	0.225919877181155	1.16412970835021	0.0216370746140971	1.15599841301161	0.0864959084771751	0.993015129430785	0.939751496096919
A0A8I6ANV2	Regulatory associated protein of MTOR, complex 1 OS=Rattus norvegicus OX=10116 GN=Rptor PE=1 SV=1	Rptor	4.28	5	5	5	7040.02	4799.2	4607.9	5021.59	4959.9	5797.45	5709.37	7969.81	7072.9	5412.02	6765.3	6602.2	1.17729925975847	0.80256797671496	0.770576966974675	0.83975815264879	0.829441762733066	0.969504858436019	0.954775281133749	1.33278760762266	1.18279776681681	0.905049579375916	1.13135796234158	1.1040828254433	1.04234631730649	0.870122129659767	0.792552842895748	0.219838430569767	0.875800872439764	0.390339435378736	0.760354624693043	0.07152068271969	0.840220623317316	0.118411810451856	1.1050378284429	0.472772083805792
A0A8I6AP99	Histone deacetylase 2 OS=Rattus norvegicus OX=10116 GN=Hdac2 PE=1 SV=1	Hdac2	16.14	7	7	6	18919.8	20017.4	13838.3	12930.4	14619.2	13091.8	18018.9	19570.4	19416.5	20046.5	17599.6	18961.7	1.09663841801087	1.16025802961399	0.802102105728383	0.749477975467383	0.847365001775101	0.758833118791675	1.04442002506877	1.13434880367869	1.12542837891035	1.16194473761112	1.02011635966681	1.09906704567684	1.29856501006363	0.108134166682441	0.925791761540054	0.491487228035798	0.932300848999608	0.537661466826369	0.712934473334292	0.00196376389644503	0.717946996703635	0.00363433926870648	1.00703083320673	0.874552638799091
A0A8I6APT3	Serine/threonine-protein kinase mTOR OS=Rattus norvegicus OX=10116 GN=Mtor PE=1 SV=1	Mtor	12	27	27	27	10456.7	8710.91	9137.89	8396.25	7479.86	8889.09	9692.32	9995.46	10231.1	8925.81	10335.6	9122	1.12666814458335	0.938566164022354	0.984571573412907	0.904662791220744	0.805925386397546	0.957764355612613	1.04430921716298	1.07697135544264	1.1023606351953	0.961720790651306	1.11362009765563	0.982859488642623	1.14295462988387	0.148957859719533	0.946074853069366	0.363984974626844	0.997255086686202	0.961495781221205	0.827744888846106	0.0227327926008182	0.872523773570547	0.115750022886074	1.05409744636039	0.321855684403989
A0A8I6AQ99	BCL2 interacting protein 3 OS=Rattus norvegicus OX=10116 GN=Bnip3 PE=1 SV=1	Bnip3	26.01	4	4	3	7404.94	10072.9	8792.09	10918.3	10203.4	8268	8552.53	7763.21	8741.19	11785	8575.28	9746.57	0.801809653754563	1.09069735356456	0.952010771009483	1.1822375795872	1.1048279420386	0.895262111136988	0.926071125225257	0.840603262433452	0.946499300102749	1.2760841775217	0.928534503675713	1.05536221994974	0.893848184908318	0.406563620477006	1.04840976129159	0.693817076710088	0.872556577655916	0.35011967401565	1.1729170333317	0.167035560983939	0.976179839471748	0.866373021228754	0.832266743282675	0.150440351936016
A0A8I6ASH2	Heparan sulfate proteoglycan 2 OS=Rattus norvegicus OX=10116 GN=Hspg2 PE=1 SV=1	Hspg2	25.03	91	91	91	132818	151834	140557	131556	108179	130056	144636	151429	145250	152416	140191	155506	0.946206071141064	1.08167757838269	1.00133932705939	0.93721548205088	0.770675861479386	0.926529361896145	1.03039844980017	1.07879232594091	1.03477263498351	1.08582379300273	0.998731913741638	1.10783720052148	1.14986303073898	0.128483818070399	0.963504526245426	0.405889933470573	0.948887892116497	0.350112800157188	0.837929823368796	0.0500778900243368	0.825218192732637	0.0513182448462813	0.984829719289554	0.699549083707752
A0A8I6AT75	Adenylosuccinate synthetase isozyme 2 OS=Rattus norvegicus OX=10116 GN=Adss PE=1 SV=1	Adss	9.07	3	2	2	6200.06	4140.03	4998.65	5934.5	4696.67	5726.24	4382.65	4927.12	3673.2	6148.15	4525.48	4104.5	1.25133133469846	0.835564376085339	1.00885594271514	1.19773450672542	0.947908623422711	1.15570229030101	0.884531322925295	0.994419351719092	0.741346093201418	1.24085456357299	0.913358085010659	0.82839350962246	0.937724248521007	0.624710199734604	1.18145077744153	0.32961122973027	1.03793511086991	0.829185962187379	1.25991279345173	0.106255487093241	1.10686602432107	0.475389294303689	0.87852590280367	0.459684622565561
A0A8I6ATM1	cGMP-dependent protein kinase OS=Rattus norvegicus OX=10116 GN=Prkg1 PE=3 SV=1	Prkg1	14.61	8	8	8	7372.06	3188.51	3286.9	6844.34	5727.98	5896.79	4384.05	4565.98	4569.28	4033.43	4366.71	4841.07	1.49744520296359	0.647664154130788	0.667649563028652	1.3902523989837	1.1634924530825	1.1977818816428	0.890507489365592	0.927461909944801	0.928132220437361	0.81928801515308	0.886985312413778	0.983339398853363	0.749763794790329	0.261894694918007	1.02427342815573	0.847788815931302	1.04578584585548	0.912087924109616	1.36612815299006	0.00554574472314545	1.39482041293809	0.0121281352677279	1.02100261229903	0.690193726450512
A0A8I6G502	Cadherin 13 OS=Rattus norvegicus OX=10116 GN=Cdh13 PE=4 SV=1	Cdh13	17.02	11	11	11	108083	122088	119286	130775	129359	123048	114146	126491	131011	125720	124700	124499	0.876819050220186	0.990434057190141	0.967702943335817	1.06090700010681	1.04941975627465	0.998222019110252	0.926004897221888	1.02615322003832	1.06282154074551	1.01989851312123	1.01162380358111	1.00999319905409	0.911986993125982	0.089707612334026	0.940290274668503	0.333320414107738	0.932086664052769	0.12824364081315	1.03103474255209	0.520944087195177	1.02203942718294	0.321712544641635	0.991275448830281	0.813485897292193
A0A8I6G699	FERM domain containing kindlin 2 OS=Rattus norvegicus OX=10116 GN=Fermt2 PE=1 SV=1	Fermt2	33.09	24	24	24	33169.9	27530.2	25774.6	36485.4	35638.8	37193.7	30284.1	33157.6	35654.6	34148.2	34886.3	35633.9	0.996199543845151	0.826821084234977	0.774094729341699	1.09577474870313	1.07034860832226	1.11704729209052	0.909529621909048	0.995830135001913	1.07082	1.02558106184019	1.04774859575836	1.07020144544975	0.791038796025171	0.0349689041125682	0.872632984278929	0.191607985835576	0.826177719349871	0.0620540286264878	1.10314814983001	0.109245545950912	1.04442123888394	0.0671768481197198	0.946764257407202	0.309299504927057
A0A8I6G981	protein kinase C OS=Rattus norvegicus OX=10116 GN=Pkn1 PE=1 SV=1	Pkn1	5.78	5	4	0	3107.4	1534.28	3614.14	3977.16	3389.56	3197.92	3374.51	4008.84	4164.87	2558.34	3635.98	3728.94	0.925465490120357	0.456948958029819	1.07638599680234	1.18450290554389	1.00950016305991	0.952424728121803	1.00501787702454	1.19393804319176	1.24040788306545	0.761940973802701	1.08289052351413	1.11057645772331	0.781457768556241	0.323918312960505	0.714899785421476	0.219982667276378	0.831966511005456	0.467353768830254	0.914828432433743	0.386433847476708	1.06463400132618	0.627181387494915	1.16375263774203	0.305601168676299
A0A8I6G9S4	Integrin subunit alpha 6 OS=Rattus norvegicus OX=10116 GN=Itga6 PE=1 SV=1	Itga6	22.9	23	23	23	16853.5	17988.4	22277.8	16866	15973.9	16668.8	17623.1	16574.9	18218.3	17334	16514.8	18789.5	0.955400291945976	1.01973611485098	1.26289593401454	0.956108898683409	0.9055370530463	0.944929918793668	0.999027791556242	0.939606864982072	1.03276880996585	0.982639134932895	0.936199883788495	1.06514930343958	1.15373055644765	0.188373748004432	1.08973162928326	0.421075903706085	1.08513572816751	0.457168133372071	0.944528705765191	0.154102733626215	0.940545192378933	0.217180683902282	0.995782538569824	0.942827362953195
A0A8I6GA90	Huntingtin interacting protein 1 OS=Rattus norvegicus OX=10116 GN=Hip1 PE=1 SV=1	Hip1	20.49	18	18	18	8547.74	6831.03	7555.96	11572.6	9282.74	9176.09	8566.67	9824.69	8649.01	9894.01	8918.76	10414.5	0.939021438419244	0.750430361298426	0.830068348807787	1.27132078166282	1.01976567692418	1.00804952313295	0.941101014521146	1.07930219400955	0.950146566355835	1.08691741933358	0.979780251167679	1.14409642436682	0.76369090649363	0.0544896182236362	0.848166278789824	0.100446810886955	0.784703121434195	0.0367150474508335	1.11061461067286	0.312233232106379	1.02751403056118	0.804120736487255	0.925176042784701	0.288210695283946
A0A8I6GCY6	protein deglycase OS=Rattus norvegicus OX=10116 GN=Park7 PE=1 SV=1	Park7	19.27	3	3	0	86513.7	19849.6	42562.2	91773	77342.8	88752.9	49330	50076.9	39254.7	63944.4	64704.5	34575.2	1.46492711307319	0.33611112718168	0.720701123313925	1.55398227041574	1.30963725653853	1.50284324417837	0.835299547793016	0.847946724607259	0.664695584000619	1.08276360032223	1.09563429130698	0.585458117268459	0.577524530894987	0.168948530566742	1.07402121423667	0.838105200877639	0.912398965593929	0.660556201701521	1.85969799858072	0.00273876842504105	1.57984452050892	0.0816021447556954	0.849516707397988	0.589786870607745
A0A8I6GE08	Guanylate binding protein 1 OS=Rattus norvegicus OX=10116 GN=Gbp1 PE=3 SV=1	Gbp1	20.51	17	17	17	8811.54	7047.96	7074.51	13791.7	14204.8	25237	11308.7	8447.15	7916.64	8191.42	11119.8	8904.13	0.800713337248358	0.640455081903156	0.642867706609388	1.25326539212535	1.29080419687654	2.29331110023183	1.02763273127518	0.767600858276473	0.719392890935505	0.744362420757659	1.01046720182105	0.809127081939505	0.430819127053453	0.0184456764532996	0.828765680283921	0.242748847234702	0.812820326524392	0.15657853804449	1.92369750607914	0.0498556182176042	1.88668579337134	0.0498574217967202	0.980760118162631	0.878061088053055
A0A8I6GH80	vesicle-fusing ATPase OS=Rattus norvegicus OX=10116 GN=Vps4b PE=1 SV=1	Vps4b	12.87	5	2	2	3463.44	1161.62	1812.29	4337.66	3844.83	4067.35	2287.75	2412.14	3079.63	1418.71	3901.54	3578.98	1.17517815163403	0.394148720492089	0.614927243556936	1.47180931710001	1.30458740811074	1.38009056170994	0.776255346245568	0.818462056996081	1.04494776612752	0.481381804074768	1.3238296507883	1.21438197316401	0.525504822920136	0.0802492001591063	0.827473931553618	0.441000059857877	0.72336033566949	0.503059013544095	1.5746267121879	0.00923581542374006	1.37650560778854	0.276207548303107	0.874179002003544	0.886639733644827
A0A8I6GI01	Tyrosine-protein phosphatase non-receptor type OS=Rattus norvegicus OX=10116 GN=Ptpn11 PE=1 SV=1	Ptpn11	20.87	13	13	13	22825.9	11474	13088.3	38127.7	31872.8	38176.6	20869.4	20459.5	18328.3	18285.5	21237.9	20483.6	0.995208725808825	0.50026614152916	0.570649585164381	1.66236686111046	1.38965336201243	1.6644989000089	0.909905369882226	0.892033739115902	0.799113467124709	0.79724738808885	0.925971961581153	0.893084498573009	0.438061290236104	0.0166394687913232	0.794341672086521	0.269074782657115	0.789711200359958	0.26289409729702	1.81331172096578	0.00120062801807224	1.80274134684287	0.00143210217369878	0.994170680087323	0.932614958115487
A0A8I6GJJ3	Signal transducer and activator of transcription OS=Rattus norvegicus OX=10116 GN=Stat3 PE=1 SV=1	Stat3	11.21	10	10	10	12673.5	7285.96	7804.26	14837.4	12559.4	12736.1	10427.5	11240.1	10694.7	9007.26	10849.4	12029	1.15087580587868	0.661635308841271	0.70870193843743	1.34737875741858	1.14051442745514	1.15656048851947	0.946917383974432	1.02070928675243	0.971181716268651	0.817945919537525	0.985229965542287	1.0923490013741	0.69179451273145	0.0946754504097673	0.857903177462665	0.352625736732686	0.870727468084399	0.447099129054912	1.24011272375573	0.0211234595988571	1.25865044035469	0.07935408823756	1.01494841254658	0.818697971249774
A0A8I6GLI8	Integrin subunit alpha 3 OS=Rattus norvegicus OX=10116 GN=Itga3 PE=3 SV=1	Itga3	3.71	4	4	4	8878.83	8647.23	8670.98	8555.56	6830.51	8763.21	10242.6	7076.18	7780.77	7184.69	8911.75	9185.04	1.05776593943949	1.03017462486604	1.03300404507812	1.01925365851479	0.813742444331157	1.04399172617963	1.22023660902426	0.843009967004989	0.926950227520132	0.855937141203457	1.06168781368715	1.09424580315078	1.08479590281781	0.334705280065232	1.04372548511826	0.645008699449165	1.03621465199031	0.623327088546223	0.962139958684518	0.82527857210237	0.955216229429606	0.698623609499007	0.992803823193895	0.922591560692021
A0A8I6GLP7	Hormone-sensitive lipase OS=Rattus norvegicus OX=10116 GN=Lipe PE=1 SV=1	Lipe	11.3	9	9	9	15299.3	19947.1	16685.2	18818	18080.4	16023.2	15801.7	14086.3	16400.9	15076.3	13929.3	15249.3	0.93958249103108	1.22501983142013	1.02469536379781	1.15567792750145	1.1103793814644	0.984039673075841	0.970436598310107	0.865088000327538	1.00723552562219	0.925887296120207	0.855446091802842	0.9365118195264	0.981293082597654	0.816502414750558	1.12190179503077	0.287688511511404	1.17346553714956	0.136435637778869	1.14328921188449	0.115066064367411	1.19583594133079	0.0341244730399606	1.04596101222689	0.463408628973556
A0A8I6GLU8	TAR DNA-binding protein 43 OS=Rattus norvegicus OX=10116 GN=Tardbp PE=4 SV=1	Tardbp	17.63	8	8	8	18797.6	11016.7	12649.5	18964.1	18469.5	19527.4	14708.7	20158.2	18314.3	19505.5	19175.9	20676.7	1.06419530477095	0.623692408289894	0.716130703265317	1.07362142928921	1.04562046120074	1.10551173524196	0.83270893514515	1.14122344302644	1.0368340676558	1.10427190264767	1.08561213903675	1.17057747043013	0.745489018802338	0.117731460237507	0.798473896790595	0.259967955253189	0.715383410183277	0.0894944487397013	1.07107398855235	0.462018757639836	0.959616294995965	0.216215556792887	0.895938380777013	0.28691444155687
A0A8I6GMR8	Serine/arginine-rich splicing factor 1 OS=Rattus norvegicus OX=10116 GN=Srsf1 PE=1 SV=1	Srsf1	42.69	10	10	9	39102.5	29904	36850.1	48840.6	43711.6	49424.2	41645.2	47152.5	42882.5	43661.5	41270.5	48649.2	0.914510078457297	0.699380075089496	0.861832052737274	1.14225998178893	1.02230544710681	1.15590893215751	0.973977498097816	1.10277952750995	1.00291486322985	1.02113373289593	0.965214198400918	1.13778361252822	0.745592929529133	0.0297160415307263	0.803891549374925	0.0672126409712336	0.792451332972005	0.0665413858451706	1.07819095049977	0.237462056507399	1.06284716711633	0.376214310186802	0.985768955511704	0.837119887379796
A0A8J8XL70	Serpin family F member 1 OS=Rattus norvegicus OX=10116 GN=Serpinf1 PE=1 SV=1	Serpinf1	17.27	6	6	6	11020.2	7814.25	7228.29	16966.6	12509.4	12281.7	11177.5	10578	7565.38	9728.35	10657	11327.5	1.02629507450166	0.727729649727285	0.673160053725851	1.58007459129961	1.16498208789052	1.1437767206137	1.0409441929586	0.985113636601749	0.704552751377778	0.905986977371396	0.992470790817247	1.05491347311461	0.624142134265058	0.0456973497030516	0.888879869908407	0.534246582838036	0.821835312814837	0.197055571849202	1.42416257629375	0.0908858812294354	1.31674384358391	0.0796496256972287	0.924574107972005	0.522791044064114
A0A8J8XQI9	Carboxylic ester hydrolase OS=Rattus norvegicus OX=10116 GN=Bche PE=3 SV=1	Bche	13.27	7	7	7	11738.6	9889.1	9711.97	15352.3	17892.5	17438.8	11188.2	12606.1	10517.7	9842.34	10321	9287.72	0.966230510089664	0.813994014390787	0.799414046570759	1.26368226705481	1.47277182984166	1.43542676463561	0.920925850866813	1.03763638195707	0.865735491112233	0.810145093850706	0.849544672672671	0.764493076957215	0.618339462863727	0.00327432940552945	0.913373455350898	0.319018387873951	1.06412706367784	0.429740414840313	1.47713919328515	0.00536538577349646	1.72094315111239	0.000653672269822476	1.16505144466787	0.0695940536963235
A0A8J8YH81	SWI/SNF-related matrix-associated actin-dependent regulator of chromatin subfamily B member 1 OS=Rattus norvegicus OX=10116 GN=Smarcb1 PE=1 SV=1	Smarcb1	12.25	3	3	3	3724.59	2897.48	2553.47	4269	2657.6	2216.57	4975.05	3399.64	4020.54	5203.25	3107.01	3521.34	1.05052	0.817236307260408	0.720208040607781	1.20407450463668	0.749577981616874	0.625185154542638	1.4032164123431	0.958870894575553	1.13399618385382	1.46758038562914	0.876334393687329	0.993196466656669	1.00354034760373	0.89859244835135	0.740247659785256	0.126440926989017	0.775511342506508	0.273805576698656	0.73763617133365	0.213409130541104	0.772775448798134	0.336490042583815	1.04763768213936	0.771209955772267
A0A8L2Q8D2	Lipoprotein lipase OS=Rattus norvegicus OX=10116 GN=Lpl PE=3 SV=1	Lpl	18.67	10	10	10	31704.2	40603.9	29555.9	26519.3	28093.7	27316.8	25286.9	30605	22294.4	35871.7	32814.4	30644	1.05297442474638	1.34855534108918	0.981624100288339	0.880771149001606	0.933060843563232	0.907258084604309	0.839840115225089	1.01646729043354	0.740451833355383	1.19138734527838	1.08984689610202	1.01776257631254	1.24330829563846	0.0997996521710598	1.30283694202181	0.119068258326543	1.02550989075819	0.875581133897726	1.04787923203937	0.588040786980595	0.824823492576772	0.0171039295483769	0.787136024226292	0.0750050472882583
A0A8L2Q8Y6	Cytochrome b-245 light chain OS=Rattus norvegicus OX=10116 GN=Cyba PE=1 SV=1	Cyba	5.32	1	1	1	3652.64	4154.01	3900.32	2929.22	3157.7	2875.45	3522.24	1693.66	1672.64	3258.79	3049.35	3079.02	1.18640228837213	1.34925067072603	1.26685043513284	0.951430557390113	1.02564241370425	0.933965696071787	1.14404748242254	0.550112274881825	0.543284836070011	1.05847713251901	0.990449597564382	1.00008661514509	1.30623596213948	0.00472393014964678	1.69948494165672	0.075701198982658	1.24712586128286	0.00664572604305818	1.30105508569305	0.257728220486092	0.954747761836381	0.256828391206291	0.733825779042863	0.205104580280213
A0A8L2Q989	TSC complex subunit 1 OS=Rattus norvegicus OX=10116 GN=Tsc1 PE=1 SV=1	Tsc1	2.15	2	2	0	873.465	1727.84	1275.2	383.785	1234.49	852.034	1128.4	1181.77	1688.65	591.914	789.362	1171.53	0.812623852186776	1.60749	1.18637602686837	0.357052480765116	1.14850167927284	0.792685627099091	1.04980137132863	1.09945388744685	1.57102719398625	0.550684268795296	0.734379041186376	1.08992715398141	1.56923890897859	0.260113066419921	0.969412226606849	0.83452570629048	1.51852706394454	0.208063555546803	0.61775948904927	0.193953899359009	0.967683795791768	0.811007172013968	1.56644100648463	0.115676894118822
A0A8L2QE16	Ras-related protein Rab-3 OS=Rattus norvegicus OX=10116 GN=Rab3a PE=1 SV=1	Rab3a	17.47	4	3	3	17854.7	19489.8	19096.4	16710.6	17792.2	16595.2	18074.7	18801.3	20177.2	15466.3	18237.9	18635.7	0.987666181107444	1.07811480095145	1.05635314292036	0.92437814614718	0.984208876514299	0.917994578946398	0.999835893275312	1.04002913355337	1.11613961978869	0.855547360463186	1.00886360702893	1.03086865930338	1.10456182238052	0.0452280604207671	0.989267911352913	0.814455963124721	1.07835322574174	0.292725626104132	0.895620228137948	0.0484519021443186	0.976272404035927	0.754045076550329	1.09005175783676	0.257246419423935
A0A8L2QJL0	Midkine OS=Rattus norvegicus OX=10116 GN=Mdk PE=3 SV=1	Mdk	16.9	2	2	2	3062.7	2546.44	1805.01	1662.04	2070.89	1792.58	1933.57	2775.65	1929.14	3835.5	1689.74	2440.41	1.33433198989096	1.10941207181178	0.786391936876967	0.724103941123314	0.902228352285661	0.780976536532713	0.842401902143033	1.20927240269724	0.840471876115274	1.67101914886433	0.736172049694177	1.06321779196454	1.34180374300291	0.176687076241579	1.11686470754825	0.629791600111536	0.930765223177016	0.897571816104249	0.832360703547262	0.276417930924843	0.69366718346902	0.27061641595165	0.833373296592243	0.623678571657801
A0A8L2QK15	TGF-beta receptor type-2 OS=Rattus norvegicus OX=10116 GN=Tgfbr2 PE=1 SV=1	Tgfbr2	4.39	2	2	2	1273.44	2832.33	1449.14	859.133	1372.5	1182.88	1047.98	619.11	743.927	1339.82	539.148	1667.34	1.02375145611087	2.27698357338115	1.16500124474534	0.690679309384737	1.1033883602778	0.950947922481173	0.842498312425453	0.497718592154165	0.598062216900828	1.07711606037698	0.433435065695488	1.34041788606601	1.62685278984148	0.195560696241714	2.30396965264036	0.0529322780654249	1.56639242840723	0.314078700025132	1.41621274341906	0.162821175541026	0.962835997324542	0.90180674882587	0.679866779760811	0.465835810414266
A0A8L2QLQ8	Amyloid-beta A4 protein OS=Rattus norvegicus OX=10116 GN=App PE=1 SV=1	App	13.17	9	9	9	11205	10454.3	11323.2	9665.21	8953.66	8150.62	9275.42	11131.8	7834.88	10197.7	10928.9	9332.14	1.13513539524552	1.05908486947927	1.14710978201196	0.979145200667641	0.907060810619721	0.825707921034896	0.939657076998498	1.1277197851668	0.793721517670789	1.03308971174433	1.10716476761256	0.945403161748014	1.2320929535826	0.0189792485929245	1.16784870813431	0.189742692007047	1.08285831915568	0.194870437498074	0.947857630983532	0.706060220415499	0.878877130176757	0.126436918250988	0.927224829392155	0.493362109317554
A0JPQ4	Tripartite motif-containing protein 72 OS=Rattus norvegicus OX=10116 GN=Trim72 PE=1 SV=1	Trim72	48.01	17	17	17	270552	242480	305983	294519	315581	306638	280770	339847	324654	280364	322273	308882	0.903711938868929	0.80994437644866	1.0220604179268	0.98376776561895	1.05412015945251	1.02424828317991	0.93784263681743	1.13517472163868	1.08442626852344	0.936486494385732	1.07647312780947	1.03174380932949	0.8934013862194	0.170940924660454	0.866434070229595	0.177459762264689	0.898516651874508	0.235906637038348	0.969815005432304	0.672109585786963	1.00572560747499	0.88612179985465	1.03702830111056	0.64899725172008
A1A5Q0	Leiomodin-2 OS=Rattus norvegicus OX=10116 GN=Lmod2 PE=1 SV=1	Lmod2	5.1	3	3	0	6280.45	6120.91	7776.15	7490.42	4458.33	8354.96	5583.8	6214.11	4793.98	7252	8019.22	6574.13	0.954978087509564	0.930719124524224	1.18240776619311	1.13896089710823	0.677914394173429	1.27041911360156	0.849048498919011	0.944890713782301	0.728951882740743	1.10270778218429	1.21936794002316	0.99963379924038	0.993784387188352	0.917350510755688	1.21610678470024	0.141527060430327	0.923652401998595	0.437117877626784	1.22371291034355	0.453484976905267	0.929429375130176	0.630720212789491	0.759515869509987	0.0427738435795819
A2RUW1	Toll-interacting protein OS=Rattus norvegicus OX=10116 GN=Tollip PE=1 SV=1	Tollip	17.52	4	4	0	7202.68	5275.8	4471.74	8759.58	9252.45	9027.47	6753.22	7462.6	7284.17	7373.73	6545.71	7082.07	0.999317156122899	0.731977187973531	0.620419968639591	1.21532520873217	1.28370717860148	1.25249291199731	0.936957994117784	1.0353790824086	1.01062327482489	1.02304904474697	0.908167557354377	0.982583434480402	0.626868840030326	0.0258073814339938	0.78838269227102	0.146879079772804	0.807095	0.181108301865917	1.25765	0.00249374687276983	1.28750266052298	0.00271905722435003	1.02373543616626	0.633473489117841
A6JQ21	Amino acid transporter OS=Rattus norvegicus OX=10116 GN=Slc1a4 PE=1 SV=1	Slc1a4	4.35	2	2	2		3069.59	4130.34	3533.6	3076.94		3720.29	3260.29	3773.37	3009.92	3301.69			0.894749422124541	1.2039455849732	1.03000288573369	0.896891860773552		1.08442082741855	0.950336231698181	1.09989302381168	0.877356318153597	0.962403845313015		1.08915913072154	0.70101676357357	1.00427238363578	0.973279751753749	1.14074380387888	0.559015774191387	0.922062126009513	0.379544139954445	1.04736192508726	0.650030961289901	1.13589084243165	0.165641718035055
A6JTV7	Endonuclease OS=Rattus norvegicus OX=10116 GN=Endog PE=1 SV=1	Endog	27.89	7	7	7	202923	119355	116038	192067	185995	181782	136039	160592	136738	132217	168156	180329	1.27342146424778	0.74899946711459	0.728183990323345	1.20529580369736	1.16719162067763	1.14075339224184	0.8536981149244	1.00777782600533	0.85808461425424	0.829713564940637	1.05524489457602	1.13163524699683	0.782925243460678	0.200797590488751	1.01141521428621	0.919795373270136	0.911824789578575	0.593829494935919	1.29184136382621	0.0103408633450787	1.16463838303148	0.167039660346929	0.90153359045729	0.417653705406363
A6KNE7	Small nuclear ribonucleoprotein Sm D1 OS=Rattus norvegicus OX=10116 GN=Snrpd1 PE=1 SV=1	Snrpd1	10.92	2	2	2	4421.04	4776.02	5971.05	3650.64	4547.43	4047.01	3080.3	3920.26	5611.95	4177.47	5225.48	4072.04	0.991622351038837	1.07124300639861	1.33928366157521	0.818824579645608	1.01997114429739	0.907728853590486	0.690899500548498	0.879299313709786	1.2587389059842	0.93699053227164	1.17205516414835	0.913342986791385	1.23871056783622	0.129664039295972	1.20262421992133	0.351020416583006	1.1256490728379	0.386532037380951	0.97086781298885	0.988353975492601	0.908726462876781	0.409902552045364	0.935994015579974	0.661246355092027
A7VJC2	Heterogeneous nuclear ribonucleoproteins A2/B1 OS=Rattus norvegicus OX=10116 GN=Hnrnpa2b1 PE=1 SV=1	Hnrnpa2b1	35.98	13	13	9	61077.4	60118.2	48844.4	73941.2	79931	82710.2	88892.1	87275.7	102500	91042.3	81388.4	86614.3	0.776132034472505	0.763943142223227	0.620682994767112	0.939596871958177	1.01571137028462	1.05102764357402	1.12958322426189	1.10904306013373	1.30250360253435	1.15690657300501	1.03423106540982	1.10063841737553	0.718734783314397	0.0135216010668402	0.610188905930287	0.00488798372651345	0.656411048273466	0.00576313855940394	0.848976451531178	0.0556336955908298	0.913286880657801	0.122023464441657	1.07575054527206	0.301519372789864
B0BNB9	HtrA serine peptidase 2 OS=Rattus norvegicus OX=10116 GN=Htra2 PE=3 SV=1	Htra2	20.31	9	9	9	31897.8	23231.2	22470.4	37649.5	29777.5	34326.7	26995.8	33222.7	29542.2	27617.7	30410.7	27609.1	1.07899139481659	0.785830524088284	0.760095311842409	1.27355135837416	1.00726903608246	1.16115261593122	0.913173820645618	1.1238081439025	0.999309657216196	0.934210530024837	1.02868798507574	0.933919621999976	0.762619934213694	0.0997172303379161	0.86451420276357	0.289061035276037	0.90613808203182	0.395860000424708	1.13361081185864	0.242944114456326	1.18819092103343	0.0887251944106234	1.04814713180558	0.549891277831348
B0BNM1	NAD(P)H-hydrate epimerase OS=Rattus norvegicus OX=10116 GN=Naxe PE=2 SV=1	Naxe	12.77	4	4	4	17176.9	9845.89	10580.6	29097.7	26588.9	26158.5	12548.2	20444.2	15437.7	12965.9	18197.7	16881.6	0.954609031269783	0.547186949617733	0.58801857822151	1.61710944403116	1.47768247306144	1.45376292255707	0.697368270536563	1.13618976399034	0.857952706369224	0.72058201646053	1.01134015848833	0.938197685396315	0.459445831210421	0.0104484330686006	0.776446672627147	0.304124973788688	0.782666946958281	0.258629447740097	1.68996347312931	0.0200670258166721	1.70350211883809	0.00739919491019032	1.00801120611424	0.991774037103064
B0K019	BAG family molecular chaperone regulator 1 OS=Rattus norvegicus OX=10116 GN=Bag1 PE=2 SV=1	Bag1	9.22	3	3	3	7516.95	4623.97	5211.67	9357.96	6972.78	8383.72	5213.87	5469.44	4215.7	5502.44	7043.63	4416.66	1.22013900132817	0.750555230242508	0.845949730815288	1.51896872652724	1.13181021899587	1.36083168681646	0.846306831208789	0.887790534648274	0.684285513126889	0.893147040550778	1.14331047485019	0.716905010889533	0.702122967687742	0.0954432993590072	1.16468074053242	0.458184286295676	1.02298332874484	0.928952746432593	1.65879880609517	0.0126026770514155	1.4569859922312	0.0725063121123292	0.878337979794526	0.494207049164907
B0K020	CDGSH iron-sulfur domain-containing protein 1 OS=Rattus norvegicus OX=10116 GN=Cisd1 PE=3 SV=1	Cisd1	53.7	7	7	7	378049	398821	377367	378455	327322	364137	402653	378275	389697	390228	410758	425520	0.981673050897998	1.03561133036244	0.979902113742464	0.98272730380877	0.849951160738514	0.945548010270743	1.04556181596362	0.982259901040447	1.01191920337257	1.01329804153912	1.06660792394838	1.10494014431493	1.07881287654896	0.175295691586484	0.986000640683396	0.610719298540579	0.941077336759869	0.12300914231907	0.913968179391351	0.123450041421948	0.87232675584139	0.0514963767982154	0.954438869438878	0.208614186777115
B0LT89	Serine/threonine-protein kinase 24 OS=Rattus norvegicus OX=10116 GN=Stk24 PE=2 SV=1	Stk24	18.1	6	6	1	11807.3	8265.08	7397.26	11667.6	10970	11924.5	9604.97	10990	10936.6	10644.3	10924.5	9122.5	1.14030054900981	0.798207487030059	0.714396995008877	1.1268088966679	1.05943755326261	1.15161924374476	0.927608561163244	1.06136907113547	1.05621191841494	1.02798278470312	1.05504335010186	0.881013589757354	0.794790825788942	0.15645716062315	0.871178948590254	0.349354831327999	0.895030187707917	0.445776842174318	1.09611097703032	0.14029207448785	1.12612043152294	0.120175799540827	1.02737811692564	0.713358855366906
B1PLB1	CD34 molecule OS=Rattus norvegicus OX=10116 GN=Cd34 PE=1 SV=1	Cd34	12.44	6	6	6	52721.1	50127.1	57715.5	44073.8	37544.5	43514.9	60686.6	48189.9	51659.5	44790.8	57870.5	53578.7	1.05009403742475	0.998426983188788	1.14957203884191	0.877857908629583	0.747807909700171	0.866725789657925	1.20875013631319	0.959842011151041	1.02894918593019	0.892139048909918	1.15265931463473	1.0671756356178	1.28314228358261	0.019193296714359	1.00017254696766	0.970059350625655	1.02767345110087	0.735822208877051	0.779471271241342	0.0446039104352859	0.800903737839222	0.0753290067693117	1.02749615975422	0.797032037265787
B1PRL5	Caveolae-associated protein 4 OS=Rattus norvegicus OX=10116 GN=Cavin4 PE=1 SV=1	Cavin4	15.19	6	6	6	79008.9	81762.9	73629.7	68212.2	63602.3	58624.2	64746.8	73251	71406	64344.7	61476.3	68439.5	1.14435926419229	1.18424800348097	1.06644731561506	0.98798063257351	0.921211170247114	0.84910872542032	0.937788026498347	1.06096225186465	1.03423940364838	0.931964038819342	0.890418338101966	0.991272829538041	1.23085013707823	0.0175846577658513	1.11937557962176	0.0804508274673623	1.20663490519174	0.0127503168055287	0.909432875621168	0.17349357118788	0.980326417362253	0.718021031929535	1.07795357265116	0.200892826183563
B1WC61	Complex I assembly factor ACAD9, mitochondrial OS=Rattus norvegicus OX=10116 GN=Acad9 PE=1 SV=1	Acad9	29.44	21	21	0	117616	110906	121837	110401	93405.2	115021	109471	121805	113860	109932	120901	113141	1.03909000113525	0.979809852961379	1.07638083652152	0.975348381302988	0.82519733177491	1.01616422102926	0.967132205773674	1.07609812940653	1.00590725351363	0.971204955148958	1.06811165340814	0.999555178023762	1.09889934108508	0.232147773615119	1.01513316489732	0.732025453540236	1.01856244948746	0.663353239153422	0.923772657734922	0.310267703965095	0.926893311703791	0.319337435172604	1.00337816230296	0.943047641452139
B2GUV7	Eukaryotic translation initiation factor 5B OS=Rattus norvegicus OX=10116 GN=Eif5b PE=1 SV=1	Eif5b	10.36	10	10	10	5492.36	3258.77	2981.76	4588.98	4783.84	4744.27	5145.6	4834.42	5010.83	4323.03	5456.14	4310.37	1.19985210367234	0.711905636171757	0.651390478527634	1.00250116647676	1.04506996766998	1.03642556931621	1.1240994735699	1.05611959285911	1.09465783682142	0.944402158587317	1.19193954091334	0.941636475414238	0.8311125026475	0.308006621048575	0.782670095424876	0.21364316943901	0.832737619539034	0.355722857672489	0.941713778738364	0.0534991593974749	1.00195535127478	0.923954974458114	1.06397015090628	0.444460929760962
B2GUY4	Dematin actin binding protein OS=Rattus norvegicus OX=10116 GN=Dmtn PE=1 SV=1	Dmtn	11.86	3	1	1	2842.78	4069.3	3890.17	3252.86	6412.89	3138.32	5135.54	3667.34	4930.49	4956.12	5010.29	4037.32	0.66441542071019	0.951078054403076	0.909211735408354	0.760259445124614	1.49882263394219	0.733489120903906	1.20027999693047	0.857131838899707	1.15235564752017	1.15834589904607	1.17100652819777	0.943603678913481	0.8436575245215	0.653989946538269	0.786569501877544	0.193970050392443	0.77138376703921	0.114899233644152	0.932332704936953	0.672058907097775	0.914332824183271	0.589973135534435	0.980693715174457	0.850730206575984
B2GUZ1	Ubiquitin carboxyl-terminal hydrolase 4 OS=Rattus norvegicus OX=10116 GN=Usp4 PE=1 SV=1	Usp4	7.49	7	5	5	3468.14	1806.26	2275.55	5028.41	3535.82	4943.5	3567.77	2981.58	2968.4	3061.96	2555.02	4032.33	1.03462893731569	0.538850468641935	0.678850876351221	1.50009471782788	1.05481949665803	1.47476403825109	1.0643509442199	0.88947647641725	0.88554456784556	0.913455748874946	0.762223447559885	1.20294028003661	0.558935513220948	0.0528731336071326	0.793249454965722	0.256340926486358	0.782434184413186	0.318381542371377	1.41921462530535	0.0580961991397498	1.39986486080352	0.12323662843667	0.986365864502229	0.99835847494825
B2GV24	E3 UFM1-protein ligase 1 OS=Rattus norvegicus OX=10116 GN=Ufl1 PE=1 SV=1	Ufl1	15.51	10	10	10	9975.94	7576.39	8489.05	9650.85	9620.87	9125.3	9857.99	10607.6	11386.2	11003.1	10746.1	10490.4	1.00996787389904	0.767036539928064	0.859434577585938	0.977055641455199	0.974020455110905	0.923848764095507	0.998026572054165	1.0739173671024	1.15274312052692	1.11395793411935	1.08793915858621	1.06205199553631	0.917046225272934	0.32084714104754	0.81757979692821	0.0839031423023966	0.807745133314309	0.0533905900162266	0.891536080075876	0.0669109392865733	0.880811796672415	0.0050824963386636	0.987971004603035	0.771145746249779
B2GV72	Carbonyl reductase [NADPH] 3 OS=Rattus norvegicus OX=10116 GN=Cbr3 PE=1 SV=1	Cbr3	13.36	3	2	2	9077.77	7917.92	6970.7	8413.14	11447.8	11584.1	14093.6	9867.01	8083.94		6494.43	8844.72	0.971402730849214	0.847288388078307	0.745927360566595	0.900281365469356	1.22501717737017	1.23960249867868	1.50814148491276	1.05585848278999	0.86505401569121		0.694962202975958	0.946464292617753	0.762167578734198	0.108423728960675	0.747908458692664	0.207990772578803	1.04162181954889	0.777366971175689	0.981291358436926	0.990212137480858	1.36665721373088	0.17541027090978	1.39271298170585	0.278240336952824
B2RYM5	Lys-63-specific deubiquitinase BRCC36 OS=Rattus norvegicus OX=10116 GN=Brcc3 PE=2 SV=1	Brcc3	24.74	6	6	6	5163.41	3284.56	3387.58	3497.08	2932.37	2867.57	4109.81	5249.38	6182.11	3177.75	4736.67	3049.53	1.30066657122429	0.827382949093808	0.853333758765619	0.880916884945617	0.7386660430725	0.722342877990639	1.03526399822662	1.32232247403429	1.55727780994176	0.800477435785265	1.19317046833797	0.768178728581619	1.27304770776012	0.232585860857832	0.761554696196586	0.209772615180419	1.07949689664765	0.730517614373889	0.598213791639052	0.0198599340750996	0.847962641201392	0.389180992432066	1.41749095900656	0.125216759749414
B2RZ33	Cytoplasmic protein OS=Rattus norvegicus OX=10116 GN=Nck1 PE=1 SV=1	Nck1	13.53	5	5	1	4009.8	2941.72	3442.44	5039.4	4949.59	5855.24	4671	4565.87	4744.69	4869.9	4767.68	3989.46	0.893602014159061	0.655575569128633	0.767163279370971	1.12305301764506	1.10303845410284	1.30486664107554	1.04095341616464	1.01752472152936	1.05737556500582	1.08527917820171	1.0624989901905	0.889069153425859	0.656009159170247	0.0148611201107779	0.743404884719588	0.0278471109664718	0.762745247684016	0.0660585130340697	1.13322333130209	0.0879015561298867	1.1627051802886	0.140287589840918	1.02601592128591	0.67006257832626
B5DF89	Cullin-3 OS=Rattus norvegicus OX=10116 GN=Cul3 PE=1 SV=2	Cul3	19.53	14	14	3	11213.3	7215.18	7426.71	12177.2	9837.81	11330.8	9459.77	11210.4	9910.51	9372.78	10569	9154.3	1.13191567539631	0.728329335949803	0.749682026310052	1.22921562452052	0.993068173559125	1.14377659875152	0.954907293004175	1.1316229377135	1.00040680443508	0.946126171960172	1.06687743779829	0.924071920601465	0.775365480700574	0.155721581572914	0.845474659163891	0.285051046931332	0.888614205075048	0.40981422013492	1.09042081471046	0.349539987721281	1.14605850685041	0.155080259218894	1.05102405547414	0.506181381682187
B5DF91	ELAV-like protein 1 OS=Rattus norvegicus OX=10116 GN=Elavl1 PE=1 SV=1	Elavl1	18.71	5	5	5	13657.8	10797.5	11940.8	15950.6	13686.1	14579	14282.3	15130.4	13928.3	16759.5	15120.4	14820.2	0.960391531582528	0.759260463783504	0.839655230001951	1.12161703668675	0.962381535854357	1.02516863176659	1.00430523008985	1.06394207188978	0.97941259714895	1.17849740613843	1.06323889016829	1.04212937488903	0.823148791040287	0.0721993873502853	0.839761426824485	0.0689560335493239	0.779358074179713	0.0317732796462676	1.02018181398676	0.732438623343801	0.946800970447601	0.399097600843685	0.928070817835508	0.178645955227384
B5DFG1	Serine/threonine-protein kinase PINK1, mitochondrial OS=Rattus norvegicus OX=10116 GN=Pink1 PE=1 SV=1	Pink1	3.1	2	2	0	2753.7	3477.04	3256.09	1813.38	3161.25	3153.82	6245.71	3958.89	6150.4	2947.06	4037.93	4225.23	0.731386328172552	0.923506379964808	0.864821770454068	0.481636104071447	0.839632142185235	0.837658724449707	1.65886875975255	1.05148637133277	1.63355429886787	0.782742997532121	1.07247949889886	1.12222662431801	1.16711427147857	0.409760670906778	0.580056863344543	0.0327467416649045	0.84626617497248	0.2967007036655	0.497000917150719	0.0405019278452836	0.72509281709012	0.190940641159939	1.45893657751587	0.120591395126154
B5DFH7	TNF receptor-associated factor OS=Rattus norvegicus OX=10116 GN=Traf2 PE=1 SV=1	Traf2	4.63	2	2	2	3141.83		2358.09	1836.57	2984.99	1276.76	1616.41	2365.93	3625.32	2953.38	2016.14	3275.98	1.25895692022993		0.944905906438287	0.735928586520177	1.19610985232083	0.511608151132547	0.647708677881638	0.948047458417421	1.45269530880028	1.18344346736414	0.807883750919807	1.31271191997494	1.35281192197195	0.369843095914867	1.08441754757705	0.72207552997286	1.00053119883573	0.962752503975773	0.801602595278969	0.538403548425553	0.739593717785459	0.299545371784711	0.922643866351343	0.701289095459074
C0KUC6	LIM and senescent cell antigen-like-containing domain protein OS=Rattus norvegicus OX=10116 GN=Lims1 PE=1 SV=1	Lims1	27.39	10	10	10	28685.9	18811.4	16727.9	37818.6	38465.6	36271.8	29211.4	26664.8	34360.8	28142.7	31136.8	31519.1	0.962030849306125	0.630872558247684	0.560998812800293	1.26831160526839	1.29000985979417	1.21643701469579	0.979654392974282	0.894249794867094	1.15234835256478	0.943813705784636	1.04422598379953	1.05704706989722	0.57060663136572	0.0232953307199232	0.711739087070714	0.114097334502799	0.707336897264936	0.0902529063574639	1.2473375666301	0.0411390868476543	1.23962263735344	0.00567375719031642	0.993814882608322	0.904883834811608
D3Z8L7	Ras-related protein R-Ras OS=Rattus norvegicus OX=10116 GN=Rras PE=1 SV=1	Rras	37.16	8	8	7	33654.8	41457.5	41943	40798.3	38611	39805.8	40550.9	41028.2	41704.2	45438.6	40973.9	51569.3	0.811716148897918	0.9999085492392	1.01161826643526	0.984009382245086	0.931254151713797	0.960071391890629	0.9780423708459	0.989554313209811	1.00585867742101	1.09592823024689	0.988244657918882	1.24379385993562	0.981883167484656	0.769130352291393	0.94948220886365	0.474499228522308	0.848338693943694	0.166343364390452	0.967001207787267	0.132367944064578	0.863991482934706	0.106435751326833	0.893475081496255	0.181411615420166
D3Z9L0	Acylglycerol kinase, mitochondrial OS=Rattus norvegicus OX=10116 GN=Agk PE=1 SV=2	Agk	27.35	14	14	14	65297.1	83536.6	90082.8	69384.5	61755	65959.4	71151.8	74849.7	77984.8	71809.2	90189.8	74313.2	0.874208466475863	1.11840193485787	1.20604355237601	0.928931259461669	0.826786240847096	0.883075449348716	0.952592166650545	1.00210026866704	1.04407351040746	0.961393547506069	1.20747608622381	0.994917517177855	1.21216556764142	0.147501239060167	1.0666567553462	0.607512851760002	1.01102059055775	0.956922517239964	0.879959622530485	0.0403050736012103	0.83406146614521	0.0867887739923774	0.947840610852931	0.551887560099895
D3ZBN0	Histone H1.5 OS=Rattus norvegicus OX=10116 GN=H1-5 PE=1 SV=1	H1-5	17.12	4	4	4	90570.9	138240	131230	190637	141684	175049	168315	111114	125227	100181	139344	122301	0.6651909681473	1.01529298523789	0.963808582557645	1.40011869811051	1.04058717679721	1.28563383805634	1.2361764960237	0.816068176806448	0.919720013472119	0.735771604124114	1.02340122782834	0.898230232838395	0.709621972130792	0.0920257322692534	0.889745611086948	0.550660602650932	0.995066413137807	0.941674147912004	1.25383041398126	0.19756539180519	1.40224859462836	0.0597236781684625	1.11837181407638	0.537237451151078
D3ZBP4	[F-actin]-monooxygenase MICAL1 OS=Rattus norvegicus OX=10116 GN=Mical1 PE=1 SV=1	Mical1	4.49	4	4	4	5156.23	3102.33	3192.56	6359.84	6261.77	5412.36	5355.71	6048.86	6923.69	4640.27	5818.51	6343.76	0.957578081800003	0.576142493742638	0.592899362679985	1.18110390493731	1.16289104738788	1.00514470976102	0.994624077761677	1.12335092807667	1.28581808592283	0.861757688395223	1.08057197695489	1.17811764257987	0.634974994413321	0.0497746522041721	0.624779438964746	0.0524562070477842	0.681511247704216	0.100145436190217	0.983943374875739	0.890124348830778	1.07328832426526	0.511467886326577	1.09080293812721	0.492464033960298
D3ZD73	DEAD-box helicase 6 OS=Rattus norvegicus OX=10116 GN=Ddx6 PE=3 SV=1	Ddx6	24.84	11	4	2	10591.5	12538.7	9823.86	9503.16	9608.07	10641	10322.4	11440.9	11859.9	8246.95	10554.7	10229.4	1.01385970417805	1.20025328544373	0.940378208326161	0.909679553071485	0.919721947592121	1.01859803730903	0.988100402247789	1.09516758622769	1.13527590101319	0.789430230597284	1.01033706459784	0.979198079395638	1.10761647110149	0.289978346342705	0.980098860310738	0.790407595008253	1.13513152297282	0.295594678962938	0.884872052630327	0.0910478834184075	1.02484167813427	0.7508322766258	1.15818063762764	0.161355211608045
D3ZDK7	Glycerol-3-phosphate phosphatase OS=Rattus norvegicus OX=10116 GN=Pgp PE=1 SV=1	Pgp	22.43	6	6	0	20348.8	9734.76	11306.4	23227.3	23739.6	24909	14136.2	17623.7	15420.6	15420.8	17878.3	15978.6	1.16431848591907	0.557003903128711	0.646930066106864	1.3290206188074	1.35833342154448	1.42524419944951	0.808845680366859	1.00839360061979	0.882336533061586	0.882347976669916	1.02296131402377	0.914264200302054	0.575853102361153	0.0554932209796803	0.877268362988947	0.484924503059772	0.839932870243538	0.381260409191871	1.52342387215057	0.00323743306696015	1.45858877342084	0.00151752259918463	0.957441195510343	0.590430951875542
D3ZES7	Plexin A4 OS=Rattus norvegicus OX=10116 GN=Plxna4 PE=3 SV=1	Plxna4	2.91	5	2	2	1910.88	1986.03	1354.68	2304.72	2446.97	3363.76	3065.45	2693.49	2327.01	2444.05	1953.9	2315.4	0.814112163667697	0.846129103035751	0.577148468704134	0.981903932140278	1.04250818530203	1.43309780397453	1.30600567911912	1.14753567556168	0.991400373637469	1.04126414720549	0.832440423569409	0.986454044082405	0.64711014176663	0.0616242881307661	0.649470995986866	0.0390314102254199	0.782260719313011	0.140280493151612	1.00364830353885	0.977528986318246	1.20885251029665	0.254401160668777	1.20445828088808	0.152255042457629
D3ZF77	Aldo-keto reductase family 1 member C15 OS=Rattus norvegicus OX=10116 GN=Akr1c15 PE=1 SV=1	Akr1c15	20.68	7	7	6	32621	14706.2	15318.9	45942.5	47050.6	47456.6	24605.5	30506	21871.4	20653.7	26028.5	28705.1	1.10123612384869	0.496459295685101	0.517143130425976	1.55095002053642	1.58835781762531	1.60206376981202	0.830644843669999	1.02983689016671	0.738345720828434	0.697237991819189	0.87868319332932	0.969041202252817	0.446039400582557	0.027531254971366	0.813766433844399	0.387799835596625	0.830990100454586	0.422158386594396	1.82442724293317	0.00336236456478911	1.86304191820108	0.00299414702351601	1.02116536870269	0.888270728052699
D3ZHR2	ATP-binding cassette sub-family D member 1 OS=Rattus norvegicus OX=10116 GN=Abcd1 PE=1 SV=1	Abcd1	14.65	9	9	1	22834.1	30075.7	30639.6	20508.9	23729.8	21310.8	27898.4	19467.1	21071.8	28414.6	19222.6	23886.4	0.947932573121548	1.24855964060032	1.27196932952974	0.851404449875078	0.985116574494274	0.884694447308135	1.15817142335254	0.808155267525958	0.874772624903221	1.1796008991911	0.798005118664027	0.991617651434063	1.27460011136622	0.087238700536561	1.22081671836849	0.233437754603018	1.16813750985689	0.341468026001761	0.957803712303086	0.794041786368882	0.916473723358444	0.562166794782901	0.956849207813924	0.794792564020296
D3ZIF5	AP-3 complex subunit beta OS=Rattus norvegicus OX=10116 GN=Ap3b1 PE=3 SV=2	Ap3b1	10.17	11	11	11	15039.1	10228.2	9960.92	13003.7	12584.6	13316.7	11698.2	14521.8	12868.7	11383.4	13900.3	12853	1.19232852413691	0.810911198846818	0.78972073080476	1.0309581310929	0.997731083964693	1.05577336791258	0.927455601801866	1.15131599376369	1.02025507367866	0.902497657549996	1.1020422887048	1.01901034774234	0.905493381313456	0.430802197838724	0.901237953679708	0.46575332922861	0.92373540447915	0.551257700970902	0.995300432094186	0.987795702427631	1.02014594865313	0.722302933536756	1.02496283107872	0.791919353191395
D3ZJ86	Sodium/hydrogen exchanger 6 OS=Rattus norvegicus OX=10116 GN=Slc9a6 PE=1 SV=3	Slc9a6	3.33	2	2	2	3767.44	5308.8	5137.65	4115.21	3923.27	3479.63	3988.9	3418.02	3607.52	5813.29	4264.96	3671.87	0.895294253707579	1.26158296723579	1.2209108897715	0.977938299163349	0.932325687135916	0.826899099661442	0.94792199706277	0.8122581023341	0.857290872883222	1.38146994567551	1.01352488169491	0.872583003673914	1.23404707890444	0.169149269962618	1.2904777728146	0.106451298870447	1.03372843291549	0.827867685752966	1.04572815322431	0.546599361407782	0.837673416668364	0.326960055787469	0.801043190895789	0.223644852994627
D3ZQL6	MICAL-like protein 1 OS=Rattus norvegicus OX=10116 GN=Micall1 PE=1 SV=1	Micall1	4.8	4	4	4	3057.23	2202.86	1783.78	4516.35	4287.91	4657.48	2646.58	1824.75	2373.83	1734.73	2464.42	2025.14	1.09267891107268	0.787320112011713	0.637537505517488	1.61418028739189	1.53253397015523	1.66462129926201	0.945909255262686	0.652180517324466	0.848426183006076	0.62000663587794	0.880803787096732	0.723801536021082	0.523251080469538	0.0132918678021787	1.02902927031654	0.939072823693123	1.13167445604238	0.590237092708685	1.9666070625084	0.00368517233599921	2.16277519202993	0.0017068403578861	1.09974952966523	0.566518623398049
D3ZRC4	Calcium-independent phospholipase A2-gamma OS=Rattus norvegicus OX=10116 GN=Pnpla8 PE=3 SV=1	Pnpla8	19.46	13	13	1	18662.8	24272	23256.5	20812.5	18280.2	20470.6	20691.1	18788.1	23753.6	20519.8	22798.7	20967.1	0.88423795667126	1.15000019741544	1.10188610708603	0.986090108302109	0.866110481575217	0.969890987195635	0.980338212126835	0.890174633695656	1.12543855839351	0.972222068676882	1.08019567818125	0.993415010680175	1.1112765746693	0.330803366903751	1.04678742677851	0.700128719488358	1.02964427492316	0.799153059250088	0.941968408800496	0.51378742102176	0.926541869407768	0.212563075937546	0.98362308199659	0.802314241412078
D3ZS74	Metalloendopeptidase OMA1, mitochondrial OS=Rattus norvegicus OX=10116 GN=Oma1 PE=3 SV=1	Oma1	18.45	7	7	1	10436.6	13695.6	14228.6	11943.4	9774.47	9807.46	10877.2	10736.8	11248.1	12054.2	15548.4	13891.5	0.868255525267791	1.13938259316804	1.18372463894614	0.993611237422468	0.813170724571629	0.815915272583298	0.904910507199932	0.893230163433993	0.935766913914937	1.00282905857109	1.29352319807923	1.15568016684145	1.21682469303256	0.179721991902405	1.16732649465494	0.213375061103436	0.924488059748254	0.537530837583155	0.959321832749581	0.535570594154977	0.759754519317204	0.0506076622836813	0.791970424710983	0.0382849478364937
D3ZSI8	Phosphatidylinositol 4-phosphate 5-kinase type-1 alpha OS=Rattus norvegicus OX=10116 GN=Pip5k1a PE=1 SV=1	Pip5k1a	1.83	1	1	0	2557.32	2631.92	1992.79	1836.84	3383.21	2891.67	1675.8	1424.39	3600.61	2800.12	2321.96	2558.14	1.03413910200483	1.06430614289513	0.805852244179146	0.742788570897095	1.36811574276734	1.16934486771085	0.677666583430975	0.576000420559283	1.4560288083109	1.13232351927243	0.938963301147743	1.03447069682427	0.885389288584912	0.656586534715025	1.07181679799427	0.646050856044373	0.93513336857538	0.526720483686682	1.21055993314231	0.509076617667467	1.05618328641627	0.899104844412739	0.872475007226356	0.491549862706834
D3ZTB4	Vacuolar protein sorting-associated protein 11 homolog OS=Rattus norvegicus OX=10116 GN=Vps11 PE=3 SV=2	Vps11	8.71	8	8	8	7052.48	4928.14	5743.08	4453.53	4944.57	5872.98	5732.06	7054.11	6782.1	6338.26	5848.72	6072.26	1.19495938355001	0.835015077880142	0.973097029198011	0.754598022741146	0.837798947195862	0.995107048924851	0.971229820442124	1.19523556778523	1.14914668814013	1.07394324583404	0.990996478651001	1.02887268965745	1.16060553674003	0.332976227938366	0.905736684949666	0.433699055191369	0.970670192187627	0.725569595336592	0.780400106907764	0.0713193010284577	0.836348062679498	0.0925433368827758	1.07169137379212	0.386399180328573
D3ZU13	Eukaryotic translation initiation factor 4 gamma, 1 OS=Rattus norvegicus OX=10116 GN=Eif4g1 PE=1 SV=1	Eif4g1	13.27	20	20	20	19262.2	13450.8	14379.2	18150	17152	15611.2	18400.9	18334.1	18936.9	20431.7	20683	18732	1.0825312377063	0.755931885876997	0.808107753695135	1.02002585189487	0.963938479983515	0.877345872126787	1.03412637455274	1.0303722298196	1.06424945205223	1.14825687042206	1.16237987298852	1.05273411888125	0.924950700407753	0.496911628262851	0.845888141055003	0.179861273343626	0.786880479625443	0.0934658418143438	0.914522407174894	0.113437637547556	0.850726940666737	0.0392534083020062	0.930241767716516	0.0950816694204056
D3ZUA0	Bifunctional methylenetetrahydrofolate dehydrogenase/cyclohydrolase 2, mitochondrial OS=Rattus norvegicus OX=10116 GN=Mthfd2l PE=1 SV=1	Mthfd2l	3.55	1	1	1	1021.55	982.97		1328.72	1799.93	1313.28	1637.79	1814.09	1089.77	882.891	1569.97	834.228	0.787173465794393	0.757444962725187		1.0238687557832	1.38696797639597	1.01197119001367	1.26202812446126	1.39787921546958	0.839741596415992	0.680327314755693	1.20976822093214	0.642829177252925	0.676908460961789	0.0660783790471199	0.662045732277917	0.148632638794816	0.914724243852235	0.870448220608239	0.978043222176962	0.95931960819175	1.35132635593378	0.21588221182742	1.3816632284675	0.249548768024246
D3ZUY8	AP-2 complex subunit alpha OS=Rattus norvegicus OX=10116 GN=Ap2a1 PE=1 SV=2	Ap2a1	31.07	28	28	28	29699.5	25125.9	25501.7	28145.6	26478.6	25538	27236.2	28101.3	26994	25880.9	27701.7	26748.1	1.10286970662367	0.933032339320721	0.94698740374097	1.04516674067736	0.98326388706226	0.948335378297795	1.01139682161463	1.04352169183804	1.00240289771206	0.961068724731279	1.02868283142736	0.993271576953843	1.00205707927178	0.999500368092728	0.975654518622884	0.643398342821765	0.999955185252961	0.966255175334257	0.973651640016276	0.425625384625769	0.997902420867738	0.945226813003328	1.02490704052125	0.342895945090565
D3ZWA8	Adaptor protein, phosphotyrosine interacting with PH domain and leucine zipper 1 OS=Rattus norvegicus OX=10116 GN=Appl1 PE=1 SV=4	Appl1	10.89	7	7	7	12524.4	6737.64	6828.04	11074.1	10928.4	10084	8951.23	9787.27	8877.79	10135.7	8601.86	8356.59	1.33135589902187	0.716217683840002	0.725827291747094	1.17718759871596	1.16169954703384	1.07193900591937	0.951524453387112	1.04039631837212	0.943717709972325	1.07743476619367	0.914386082651487	0.888313643145155	0.813117042993159	0.292502689192394	0.944735154504823	0.654041440599229	0.962941446769875	0.732187586672405	1.16186859277622	0.0246969144100168	1.18425933273419	0.0618303322885565	1.0192713187164	0.763897122186479
D3ZWS0	Scribble planar cell polarity protein OS=Rattus norvegicus OX=10116 GN=Scrib PE=1 SV=2	Scrib	10.87	14	14	12	6069.36	6026.49	6007.4	5712.57	5043.63	5830.09	6103.09	6679.38	6657.35	6213.93	6557.21	6840.49	0.987677545419447	0.980701235500093	0.977594686483054	0.929616486027649	0.820758712352519	0.948740720730763	0.993166487187113	1.08694716466378	1.08336218431567	1.01120367383188	1.0670662273452	1.11316487614283	1.09145866857507	0.119855468943505	0.931245762563645	0.0768321911776056	0.923087474116124	0.0471139732494431	0.853212118219201	0.0416723791068909	0.845737452725755	0.033651966183487	0.991239381938167	0.837215675828867
D3ZWV0	Retinoic acid receptor, gamma OS=Rattus norvegicus OX=10116 GN=Rarg PE=3 SV=1	Rarg	1.86	1	1	1	4653.36		3985.48		5804.64	7556.65	4130.54	6123.33		6362.01		4918.34	0.855115098766836		0.73238350865466		1.06667769244286	1.38863219503679	0.759040160241281	1.12524110271544		1.16910164042876		0.90380860171336	0.646557330916401	0.134366100319095	0.842495565089083	0.572519304614894	0.765830847447109	0.250306967932798	1.3030485075391	0.379617602916392	1.18447477250263	0.456192716564795	0.909002823493952	0.701457038094243
D3ZYR1	F-BAR domain only protein 2 OS=Rattus norvegicus OX=10116 GN=Fcho2 PE=1 SV=1	Fcho2	5.93	4	4	3	4476.21	3992.7	4585.53	5371.6	5467.12	5117.92	5688.67	5037.48	6443.52	5120.34	6844.61	5150.56	0.848620755791891	0.756954676311049	0.86934615094162	1.01837296548011	1.03648209230688	0.970279128656259	1.07848457397009	0.955028938518642	1.22159255538953	0.970737923536083	1.29763306710381	0.976467171994049	0.818119604127185	0.012665289443455	0.760319796478325	0.0309045292490589	0.762725738233918	0.0660592864794539	0.929350418499598	0.404888334033049	0.932291237596776	0.566258651931513	1.00316438131262	0.952520364865241
D3ZZK3	receptor protein-tyrosine kinase OS=Rattus norvegicus OX=10116 GN=Epha4 PE=4 SV=2	Epha4	8.01	6	6	4	7253.18	5383.55	6747.05	6143.1	5283.1	6953.74	6093.42	7370.23	5131.7	4279.19	8763.62	6428.95	1.14779384585399	0.851930540652133	1.06770030078795	0.972127035929846	0.83603463129706	1.10040836952464	0.96426532585757	1.16631665511244	0.812076038202404	0.67716890346578	1.38681641754416	1.01736193577203	1.05461606512317	0.689103560016882	1.0423993095048	0.762418837018001	0.995481661647432	0.902282910952815	0.988415921184597	0.960092440489746	0.943928027050457	0.925842322388771	0.954990714758193	0.951541530929072
D3ZZX1	Inositol polyphosphate-5-phosphatase A OS=Rattus norvegicus OX=10116 GN=Inpp5a PE=1 SV=1	Inpp5a	31.07	11	11	11	33781	43620.5	40132.3	37028	37818.1	35266	37825.2	34337.6	39512.7	38974.5	40928.1	40979.7	0.880853413390636	1.13742240664297	1.04646616270143	0.965520268524569	0.986122449689127	0.919575396721061	0.986307585097643	0.895366986401891	1.03030983888222	1.01627605340852	1.06721697370099	1.06856246483894	1.06740131193575	0.484459641815595	1.05245823837816	0.611666655051548	0.97229950125039	0.687065938221626	0.986000510407386	0.795823174659111	0.910903415967433	0.024212191745967	0.923836657641359	0.145137988544214
D4A1F2	[F-actin]-monooxygenase MICAL2 OS=Rattus norvegicus OX=10116 GN=Mical2 PE=1 SV=2	Mical2	3.8	6	6	0	4193.31	3730.46	4466.59	3321.06	2851.3	3529.25	3310.68	3431.44	3399.77	2693.31	3506.06	4593.48	1.16949959687831	1.04041233921906	1.24571643985794	0.926232100943809	0.795217668280935	0.984295568961699	0.92333715499047	0.957016699626813	0.948184046607328	0.751154805933338	0.977827958493689	1.28110562020661	1.27714472134007	0.0407680067098098	1.22170128053055	0.0213855257267963	1.14801558439152	0.384525327518062	0.95658797324759	0.495199387970417	0.898892322231848	0.629551318835366	0.939685995821308	0.814603372852421
D4A1H7	RING-type E3 ubiquitin transferase OS=Rattus norvegicus OX=10116 GN=Mul1 PE=4 SV=1	Mul1	19.89	7	7	3	12999.4	13950.6	11196.7	11143.3	13184.1	11499.1	11899.4	12732.2	12996.6	13247.7	12521.5	12434.6	1.04130430719361	1.11749925903774	0.896900775139982	0.892623220021735	1.05609952124492	0.921124233337694	0.95318987591886	1.01990051079669	1.04108	1.06119413745317	1.00302259200615	0.996061551935447	1.06476211742704	0.50045429831882	1.01377955894781	0.890847348842617	0.998505384281145	0.942190978116686	0.952118358039981	0.42903592231221	0.937773205806752	0.295802304784177	0.984933435940927	0.666611868496978
D4A1J4	Dehydrogenase/reductase SDR family member 6 OS=Rattus norvegicus OX=10116 GN=Bdh2 PE=1 SV=2	Bdh2	18.78	4	4	0	8256.5	3891.35	4274.6	10221.6	8247.42	8531.09	4982.41	8271.28	7048.08	6939.91	7836.61	7712.98	1.14921237114741	0.541632357592744	0.594976467232693	1.42273229248718	1.14794853679508	1.18743222520099	0.6934956955282	1.15126958169008	0.981013835019277	0.965957781947513	1.09076838368044	1.07356047167838	0.608236410888696	0.0881477371808474	0.808917153528978	0.42291126255658	0.730227439471754	0.195454488691528	1.32993871962888	0.138709985995437	1.20056515262678	0.0792761119396357	0.902722159229863	0.471860043689368
D4A3K5	Histone H1.1 OS=Rattus norvegicus OX=10116 GN=H1-1 PE=1 SV=1	H1-1	9.81	3	1	1	2843.25	10341.6	3982.59	6366.16	6809.54	4179.6	2766.24	3814.75	1834.76	4101.09	2873.19	3152.94	0.642957570905958	2.33859492316224	0.900601914117421	1.4396098723639	1.53987348892533	0.945152717263182	0.625542935353169	0.862647461044053	0.41490295710733	0.92739887961548	0.649728044720404	0.712989235421518	0.989175640870512	0.744020829875725	2.03991801087247	0.24523361312245	1.69517794616884	0.394064862539152	2.06224044202834	0.0461847347530427	1.71372795298216	0.0470450013427481	0.831002980087329	0.411397291219962
D4A4T0	STIP1 homology and U-box containing protein 1 OS=Rattus norvegicus OX=10116 GN=Stub1 PE=1 SV=1	Stub1	43.42	13	13	13	18789.4	17037.8	19167	16953.9	20623.6	17916.3	21600.9	20811.5	22498.5	20842.8	20173.2	19165.6	0.957094496361117	0.867871491910409	0.976328685948116	0.863597793535543	1.05052497978398	0.91262052674139	1.10030668922088	1.0600962303756	1.14602863989167	1.06169058984084	1.02758250364525	0.976257372745198	0.99099719247916	0.924787229164044	0.847225966671237	0.0176421227476792	0.913804219229798	0.106839759537558	0.854922670922757	0.063037805572374	0.922105759900036	0.255027377833619	1.07858381963923	0.0847150059560105
D4A5F1	Polycystin 2, transient receptor potential cation channel OS=Rattus norvegicus OX=10116 GN=Pkd2 PE=1 SV=1	Pkd2	1.04	1	1	1	1446.1	1224.94	1393.62	1039.9	1070.16		1140.2	600.66	1427.94	1584.76	792.862	659.989	1.28478569526483	1.08829637615497	1.23815990639304	0.923897824843304	0.950782283137138		1.01300923154759	0.533655608683892	1.26865146649365	1.40797799490208	0.704417229734505	0.586366382844992	1.28421624661542	0.0328015608629606	1.28271269881343	0.307659513371655	1.33811077191912	0.251401728830505	0.998829209795506	0.867372230456071	1.0419668614579	0.758773740117643	1.04318821600264	0.889692346745294
D4A5K6	CAAX prenyl protease OS=Rattus norvegicus OX=10116 GN=Zmpste24 PE=3 SV=1	Zmpste24	10.11	5	5	5	12857.1	15133.7	12740.2	12101.5	11793.5	11667.6	15720.6	14731	16531	15245.6	14011.4	17152.3	0.90924209788108	1.0702411225473	0.900975039116483	0.855806771939854	0.834025299745706	0.825121769391021	1.11174614212764	1.04176255484411	1.16905687286185	1.07815458598407	0.990873115263237	1.21299462829764	1.14533245600715	0.0804118845869892	0.866937972781413	0.0901796238403361	0.877647368092171	0.183328941993678	0.756931289456096	0.00138269370814965	0.766281758182089	0.0116260904462004	1.01235312749815	0.839047724131422
D4A631	Brefeldin A-inhibited guanine nucleotide-exchange protein 1 OS=Rattus norvegicus OX=10116 GN=Arfgef1 PE=1 SV=1	Arfgef1	6.12	10	10	0	6077.45	4442.96	5037.97	5044.48	5419.36	6065.22	5492.51	6605.37	5916.83	5005.69	5345.98	5137.31	1.11187899949277	0.812846493115761	0.921704504862166	0.922895519561867	0.991480402914235	1.10964150183112	1.00486331002378	1.20846279062428	1.08249331883747	0.91579882828669	0.978055416944334	0.93987891350553	0.941274337439637	0.56613396035947	0.863648651574186	0.223397569464465	1.0044806049204	0.971675594088652	0.917531284156115	0.319662578562764	1.06714967673791	0.33423515380143	1.16306625742948	0.0593899075756481
D4A8A0	CAD protein OS=Rattus norvegicus OX=10116 GN=Cad PE=1 SV=3	Cad	10.5	20	20	1	10570.7	7018.38	7352.54	8151.3	6979.1	7353.33	8360.18	9443.71	8574.9	8598.64	8702.13	7674.25	1.28416155796425	0.852614660825219	0.893209458351336	0.990245310853018	0.847842804089446	0.893305430011756	1.01562070380028	1.14725130280517	1.04170555813595	1.0445895672731	1.05716185478799	0.932291791102496	1.10931860505352	0.55433004464616	0.945517971066906	0.621257256148736	0.998662663733603	0.905533214502919	0.852341218077099	0.052517026858375	0.900248728529547	0.156911723083662	1.05620696199643	0.371848444284619
D4A8H8	Cytoplasmic FMR1-interacting protein OS=Rattus norvegicus OX=10116 GN=Cyfip1 PE=3 SV=1	Cyfip1	15.56	17	17	17	9239.73	7201.65	6167.87	8028.64	7200.37	7303.7	7109.97	7831.35	8037.05	8214.35	7800.02	6936.07	1.21747910992737	0.948930156185129	0.812713453504346	1.05789903829736	0.948761496141956	0.962376841658416	0.936849880592862	1.03190299148673	1.05900718748727	1.08236923877991	1.02777477339875	0.913935832539903	1.00339683952796	0.942248254358144	0.98393619738911	0.82680735706027	0.985133618353286	0.845870046750648	0.980605238752792	0.720968543766249	0.981798606039797	0.792108795326172	1.00121697013216	0.972163366211883
D4A8L5	Adenylyltransferase and sulfurtransferase MOCS3 OS=Rattus norvegicus OX=10116 GN=Mocs3 PE=3 SV=2	Mocs3	5.56	2	2	2	1642	1174.53		1175.79	2206.18	1308.65	1574.75	1713.05	2087.3	1630.11	1586.24	1878.26	1.00473608850489	0.718692252150821		0.719463243302779	1.34995655526048	0.800759976992645	0.963585965513443	1.04821	1.27721415197092	0.997460624380453	0.970616670542019	1.14930304847454	0.900690100668995	0.796383178823271	0.785993748953508	0.23023605448569	0.829267598501161	0.256766984817557	0.872657252888318	0.469955469068113	0.920702467902352	0.585098508018328	1.05505622608993	0.643281734849821
D4A986	Methyl-CpG binding domain protein 2 OS=Rattus norvegicus OX=10116 GN=Mbd2 PE=1 SV=3	Mbd2	8.98	3	3	3	2246.49	1107.78	3256.93	2197.68	2757.77	2038.56	2223.01	3213.14	2380.61	2567.11	2987.34	2331.28	0.919822435742143	0.453579093548794	1.33354579172026	0.899837244137206	1.12916537292247	0.83468576517434	0.910208579997748	1.31561603264671	0.97473769691924	1.05109988160108	1.22316251360564	0.954539591984359	0.94526602049468	0.691358787150247	0.84577241721634	0.502968607997035	0.838375140919103	0.461949175299579	0.894745393231978	0.50371874210025	0.886919790558388	0.348215126380789	0.991253821776804	0.906931441092401
D4A9D8	Oxysterol-binding protein OS=Rattus norvegicus OX=10116 GN=Osbp PE=1 SV=3	Osbp	17.89	13	13	13	13455.4	15380.1	12757.1	13111.7	11179.1	14053.4	10682.1	14014.5	13277.6	10161.8	12449.1	13230.7	1.0501598021757	1.2003777497096	0.995659260396247	1.02333488994658	0.872500367473461	1.09683218365088	0.833710779525029	1.09379613743117	1.03628296367021	0.7931026857432	0.971620642512712	1.03262253776521	1.08471685417873	0.398770793731087	1.09528574663851	0.397270797483215	1.16045600642828	0.193323324595385	1.00974345740002	0.916954554009504	1.06982389179055	0.544645489799707	1.0595006919334	0.644737369618685
D4AB34	Erythroferrone OS=Rattus norvegicus OX=10116 GN=Erfe PE=3 SV=1	Erfe	3.52	1	1	1	6961.46	29520.5	20266.1	8776.97	16892.4	10029.4	16605.8	9831.91	15480.6	7096.19	10091.9	9336.87	0.519221008626385	2.20178867438084	1.51154856638165	0.654630956162001	1.25992090252912	0.74804354027998	1.23854482034631	0.733313734033356	1.15462169518199	0.529269855634374	0.752705107399399	0.696391139044603	1.58963628158617	0.511179500504232	1.35377738272368	0.73726340479387	2.13942113390557	0.243131168606739	0.85162712905172	0.531722277476036	1.34585575246862	0.304768529947683	1.58033452265338	0.0864804970608854
D4AC45	1-acyl-sn-glycerol-3-phosphate acyltransferase OS=Rattus norvegicus OX=10116 GN=Agpat2 PE=1 SV=2	Agpat2	7.17	2	2	2	14250.5	10047.7	15938	12020.7	11517.8	12327.5	16138.8	12021.8	16300.6	17460.5	16269.8	14006.4	1.01607782764241	0.716413121560831	1.13639861176553	0.857090399827451	0.821233023628625	0.878965609646102	1.15071589381111	0.857168831153398	1.16225242884585	1.24495469699662	1.16005635171934	0.998673203402731	1.12184798973959	0.528195435270869	0.904973325056454	0.559548064998172	0.842877702061517	0.293551331700969	0.806680881307747	0.113602007752004	0.75132968973557	0.0142309323665813	0.931384029478368	0.555609035721242
D4AD37	Golgi-resident adenosine 3',5'-bisphosphate 3'-phosphatase OS=Rattus norvegicus OX=10116 GN=Bpnt2 PE=3 SV=1	Bpnt2	14.04	5	5	2	5189.61	6353.3	5197.78	6440.3	8348.35	6865.34	7719.61	4334.48	5731.22	5579.67	4697.48	4839.38	0.873469280127557	1.06933129415012	0.874844382306457	1.08397436508823	1.40512047432329	1.15551334062308	1.29929651545405	0.729541357698805	0.964628287607866	0.939120731278329	0.790638308854345	0.814521662487875	0.773099553477211	0.0679605353704114	0.941265010280956	0.84496504435924	1.10744264722129	0.306473923918876	1.21752108903359	0.301192427956523	1.43247094405925	0.0195798854075901	1.17654713085609	0.474878166743496
D4ADT5	RNA helicase OS=Rattus norvegicus OX=10116 GN=Rig1 PE=3 SV=4	Rig1	6.91	6	6	3	6724.35	4154.28	4824.91	8505.45	9209.58	10821.5	5924.98	6417.3	5394.85	5069.09	5658.52	6092.51	1.02404751836738	0.632652988705707	0.734782858097204	1.29529024591192	1.40252181165552	1.64800021117469	0.902311906039444	0.977287044787818	0.821578703438137	0.771968894373565	0.861732860965322	0.927824956483292	0.550296059121414	0.0182119287450789	0.885348418825368	0.406048559620211	0.93361640701731	0.599450919318107	1.60885836660159	0.00551087589052887	1.6965711302892	0.00404765042221852	1.05451863601449	0.506457464984679
D4ADT7	Nucleotide-binding oligomerization domain containing 1 OS=Rattus norvegicus OX=10116 GN=Nod1 PE=3 SV=1	Nod1	3.15	3	3	3	3766.46	2977.31	3553.23	3104.82	3681.8	2583.35	3810.85	2725.21	4373.32	2986.55	2851.3	3172.76	1.14172747793718	0.902512342448119	1.07709104210073	0.941164464257927	1.11606448183947	0.783091199728395	1.1551834240366	0.82609323878368	1.32568502355321	0.905313264772036	0.864314915820765	0.961759124721878	1.0989362826135	0.466973463469184	0.943866654200331	0.795139742614349	1.14276391942388	0.168568363783276	0.858891156051032	0.455330510099055	1.03988187259242	0.79521	1.21072602187865	0.295002780449191
D4AEH9	Glycogen debranching enzyme OS=Rattus norvegicus OX=10116 GN=Agl PE=1 SV=1	Agl	37.21	53	53	53	104763	52392.8	64494.2	94103.4	87603.6	72359.9	71610.4	101138	103621	68800.1	128504	84540.1	1.21589990816597	0.608081104097422	0.748532323981157	1.09218250162849	1.01674454907753	0.839823179604432	0.831124335726628	1.17383	1.20264563237084	0.798507443198552	1.49144260663555	0.981188967730423	0.87240801536918	0.472959756121519	0.802006300263343	0.351017640060201	0.786427394993404	0.41709929978729	0.919301847454892	0.620394763652753	0.901444485996164	0.725882402320281	0.980575083680984	0.995351170580232
E9PSP1	Phospholipid transfer protein OS=Rattus norvegicus OX=10116 GN=Pltp PE=1 SV=1	Pltp	6.25	3	3	3	3498.95	3877.25	4368.31	3295.06	4676.52	2378.77	6313.12	4272.48	2967.87	2912.77	4150.96	3406.82	0.910416731715948	1.00884930423289	1.13662170460341	0.857365139829935	1.21681706060511	0.618949115850168	1.64265567594009	1.11168701408187	0.772231242389234	0.757894380782881	1.08006785941029	0.886444770558175	1.13469689430792	0.47924667340843	0.866531596705493	0.681844259112695	1.12167078138207	0.372639220222205	0.763667902020663	0.423765666161397	0.98852018279842	0.868551030450211	1.2944372549675	0.40978520331354
E9PT53	Wolframin ER transmembrane glycoprotein OS=Rattus norvegicus OX=10116 GN=Wfs1 PE=1 SV=2	Wfs1	11.69	10	10	10	8508.16	9596.24	8411.3	7758.86	7504.67	7126.11	8326.79	7118.75	7982.63	8258.04	8568.65	7328.76	1.05813058820408	1.19345135443475	1.04608444323579	0.964942725053726	0.933329989254729	0.886249784431297	1.03557422527924	0.885334446552227	0.992772230107984	1.02702402430288	1.06565352139768	0.911452667745616	1.18428433864948	0.0263945888940412	1.1317870751322	0.120071389589633	1.09771086856175	0.212974329419261	0.955671740473114	0.454889173427543	0.926898070621744	0.235388229023847	0.969891680759414	0.669724287893116
E9PT87	Myosin light chain kinase 3 OS=Rattus norvegicus OX=10116 GN=Mylk3 PE=1 SV=1	Mylk3	30.66	20	20	19	37858.2	32592	28723.8	32411	30311.7	32546.3	38624.8	42168.2	38414.3	33652.4	40337.9	32048.3	1.08246465417599	0.931890264431582	0.821288340006133	0.926715002469686	0.866690541493949	0.930583582267722	1.1043837471041	1.20569879260567	1.09836500322024	0.962209865450337	1.15336574305396	0.916344463720627	1.04098919900492	0.700715411847317	0.831945694600918	0.0905954139234423	0.935263196609536	0.554796482773027	0.799187633643242	0.00415704954538032	0.898436984267993	0.23599953476499	1.12418779576494	0.187230175117411
E9PU28	Inosine-5'-monophosphate dehydrogenase 2 OS=Rattus norvegicus OX=10116 GN=Impdh2 PE=1 SV=1	Impdh2	24.9	10	10	10	15064.8	10755.5	13890.9	14193.2	12661.6	14704.9	12593	14392.5	16890.6	15385.5	12630.9	16026.3	1.06849057596296	0.762847856577558	0.985230188362531	1.00667120989044	0.898040483551895	1.04296419935729	0.893174939136366	1.02080682216471	1.1979878207716	1.09123664147404	0.89586304603649	1.13668621671414	0.955521815605021	0.655313347647583	0.905075884137378	0.481714741760213	0.901652260192949	0.436469044429911	0.947205882017773	0.636887949753817	0.943622893237699	0.56004132428161	0.996217307294966	0.961730904399902
F1LLX7	Secreted frizzled-related protein 1 OS=Rattus norvegicus OX=10116 GN=Sfrp1 PE=3 SV=2	Sfrp1	7.01	2	2	2	2562.86	2449.81	3398	2218.36	2880.57	1332.06	1954.59	2703.73	1810.05	2051.18	1493.08	3435.17	1.08712997703031	1.0391757212757	1.44138488327455	0.940997813319873	1.22189819105773	0.565041538438698	0.829110205709123	1.14688509430721	0.767798324888492	0.870082355760767	0.633344008687334	1.45715188625021	1.30783440807714	0.285307343737067	1.30027657663368	0.170023123464592	1.20506545663471	0.421654352264089	0.99422110980046	0.887338645664999	0.921420517148248	0.841975830661286	0.926776255367559	0.912836465726115
F1LML7	Huntingtin interacting protein 1 related OS=Rattus norvegicus OX=10116 GN=Hip1r PE=1 SV=1	Hip1r	19.18	17	16	16	8513.04	6004.22	7456.89	6715.93	6370.46	6588.38	8597.21	9544.6	8212.47	8363.55	8375.58	8974.05	1.09006003006091	0.768815867621007	0.954824332736711	0.859947428613867	0.81571140498598	0.843615171648756	1.10083765506094	1.22214707823755	1.05157326819495	1.07091844563352	1.07245883803877	1.14909047916704	1.11686947293412	0.383790189037059	0.83379815346881	0.162362464929969	0.854587025019854	0.185330932502385	0.746549327092222	0.00350338681101059	0.765162846446842	0.000663195533895056	1.02493273877443	0.668277092927878
F1LMV6	Desmoplakin OS=Rattus norvegicus OX=10116 GN=Dsp PE=1 SV=1	Dsp	26.14	79	79	79	24323.7	35648	35334.8	24819.6	26202	24969.9	31780.1	25618.2	26300.9	29682	24983.3	24765.1	0.872788011515796	1.27912887572676	1.26789056884061	0.890581997418873	0.940185558847416	0.895975092964815	1.14034009154747	0.919237527046213	0.943734309010381	1.06505563536024	0.896455914523801	0.888626417197624	1.25417316410388	0.171321202567951	1.13867874483866	0.450914574244797	1.19987435541052	0.287217048444025	0.907911903578529	0.258287672173432	0.95670549311095	0.540736412426572	1.05374264765128	0.599615940235145
F1LMX1	Myc box-dependent-interacting protein 1 OS=Rattus norvegicus OX=10116 GN=Bin1 PE=1 SV=2	Bin1	4.92	3	2	0	1627.88			1427.38	1198.86	1254.62	891.308	1238.47	937.029	1816.03	1536.23	784.409	1.28056351465394			1.12284121037591	0.943077115744415	0.986940435876797	0.701142900655558	0.974236120594552	0.737109092545312	1.42857075430436	1.20846750873333	0.617051346515824	1.2583911813361		1.59241843389558		1.1805730649467		1.26543991845591	0.101511377765321	0.938160631174503	0.981748475386109	0.741371137018698	0.41690472198843
F1LNG5	Phosphatidylinositol 3-kinase regulatory subunit alpha OS=Rattus norvegicus OX=10116 GN=Pik3r1 PE=3 SV=2	Pik3r1	1.52	1	1	0	437.241			1620.78	1797.48	1274.27	903.083	1263.26	1159.34	1727.57	1089.46	1113.23	0.353020423368406			1.3085882654807	1.45125262863328	1.02882239974215	0.729132773451736	1.01993312618069	0.936030010058362	1.39480856735429	0.879610170233222	0.898801635497154	0.279534281080782		0.394422138249496		0.333749675593981		1.41099738008704	0.0742208288296428	1.19394900082946	0.352789117993978	0.846173790029158	0.444162589933347
F1LPV8	Succinate--CoA ligase [GDP-forming] subunit beta, mitochondrial OS=Rattus norvegicus OX=10116 GN=Suclg2 PE=1 SV=3	Suclg2	35.06	15	15	15	240782	136438	164188	411238	353226	372653	198198	242360	194559	198743	211909	211751	0.984107532411799	0.557639954428491	0.671057834604034	1.68078350297765	1.44368087001391	1.52308156039843	0.810061153694851	0.990557024841241	0.795188084651291	0.812288639990191	0.866099804328612	0.865454037659505	0.476123389237871	0.0113216671256969	0.852453957302355	0.369725362040821	0.869867272490653	0.376445581750774	1.79040554732435	0.00215435221487491	1.82697866173524	0.000260664428048597	1.02042727943149	0.842113734726325
F1LQ55	Sterol carrier protein 2 OS=Rattus norvegicus OX=10116 GN=Scp2 PE=1 SV=4	Scp2	26.82	16	16	12	110666	75554.6	98025.9	94560.7	120419	98841.6	101308	81505.1	81547	111626	82741.1	94765	1.1532112959811	0.787327798812046	1.02149327868283	0.985383653478759	1.25484386397582	1.02999340025704	1.05569488346243	0.849335857445552	0.849772482545417	1.16321511688492	0.862215776859217	0.987512591614853	0.90575910558015	0.477055696808225	1.07522466514425	0.650099333408202	0.983102533409469	0.884975295719751	1.1870978260335	0.174198987171677	1.08539072624589	0.503247694113691	0.914322899463602	0.481826059245218
F1LQS6	Xanthine dehydrogenase/oxidase OS=Rattus norvegicus OX=10116 GN=Xdh PE=3 SV=2	Xdh	13.97	17	17	15	22902.3	16128.1	15455.3	28416.4	30174.8	26996.3	22166.6	21549.8	19389.8	23886.9	22527.8	19896.7	1.01980327343271	0.718158838817503	0.688200116664465	1.26533744380142	1.34363622060568	1.20210263207501	0.987043713551631	0.959578583016563	0.863397192037724	1.06364595748723	1.00312737948754	0.885968649022527	0.63660814955455	0.0222350411948902	0.863396940395714	0.285900961734412	0.821664148246003	0.197428370549924	1.35624550361137	0.00417316740837209	1.29069059015494	0.01490732625461	0.951664419692541	0.514001371450519
F1LRZ1	Ryanodine receptor 2 OS=Rattus norvegicus OX=10116 GN=Ryr2 PE=1 SV=4	Ryr2	30.65	148	148	148	148365	189119	192239	139936	152544	142741	173785	158865	171803	168065	163478	187013	0.895584553558359	1.14159036959123	1.16042381283662	0.844704074995737	0.920810502059153	0.861636064836543	1.04902882512816	0.958966333711109	1.03706475957933	1.01450084584495	0.986812062458217	1.1288777954006	1.21713566211189	0.0958067877964913	1.0500938640468	0.653105535377961	1.02153480048442	0.870573897211114	0.86275827480459	0.0184626400623964	0.839294116739562	0.0230869550590891	0.972803323074075	0.620566495401314
F1LX07	Electrogenic aspartate/glutamate antiporter SLC25A12, mitochondrial OS=Rattus norvegicus OX=10116 GN=Slc25a12 PE=3 SV=5	Slc25a12	35.95	23	19	1	173374	203418	235604	196956	179861	197921	216417	207126	211133	230526	223490	252663	0.822818687366249	0.965405030435173	1.11815712862504	0.934736912045099	0.853605453691909	0.939316722358689	1.02709721102208	0.983002892241177	1.00201978335678	1.09405735994897	1.06066508495785	1.19911773395099	1.06552202916807	0.578976107742542	0.964895474226219	0.653092765731184	0.866582988881798	0.193753766470015	0.905561262754539	0.0409130327529926	0.813294296278791	0.0128707078259615	0.898110740520095	0.0525983778411317
F1LYQ8	FERM, ARHGEF and pleckstrin domain-containing protein 1 OS=Rattus norvegicus OX=10116 GN=Farp1 PE=1 SV=2	Farp1	1.14	1	1	1	14160.1			19556.1		15714.8	11109.5	9355.71	10398.9	6674.11	12889.5	12330.3	1.13594806336663			1.56882464968497		1.26066882481013	0.891223579633729	0.750531469122379	0.834218001012933	0.53540881273408	1.03401830232584	0.989158297309309	0.802933863326425		1.37636562337291		1.33192512300938		1.71417060138783	0.0142002547370957	1.6588229539746	0.154575934076423	0.967711704209362	0.978488018073449
F1M0Q9	Peptidase M20 domain containing 1 OS=Rattus norvegicus OX=10116 GN=Pm20d1 PE=4 SV=4	Pm20d1	27.04	11	11	11	9617.05	14585.5	13144.9	11754.9	11967.2	11977.3	12243	11497.9	12211.7	13256.2	9857.19	14274	0.788353652555107	1.19564026383792	1.07754768119867	0.963603012401934	0.981006216132543	0.981834159409411	1.00361480581178	0.942535544861819	1.00104900139931	1.08667145216059	0.808039028644925	1.17011	1.04616464142255	0.822263032034663	1.03879691593932	0.8628100268093	0.998931725375856	0.982949178286143	0.992957393901971	0.770377306135641	0.954851354962194	0.779750303546841	0.961623691838344	0.824606350898937
F1M3L7	Epidermal growth factor receptor kinase substrate 8 OS=Rattus norvegicus OX=10116 GN=Eps8 PE=1 SV=2	Eps8	4.74	3	3	3	1866.63	2416.52	2130.62	3209.67	2814.46	2597	2005.75	2598.87	1998.5	2714.76	2628.61	2132.65	0.769373127192241	0.996022537579807	0.878182485151494	1.32293697473796	1.16004237130951	1.07041138914421	0.826714533606466	1.07118215129195	0.823726284637927	1.11894879583871	1.08344015464704	0.879019194862685	0.743959318558008	0.0371643510584458	0.971324161911339	0.826031114788532	0.85791236513546	0.222579141385637	1.30561461854396	0.0641594509351493	1.15317107230853	0.213613808477969	0.883240012734048	0.33457190076008
F1M775	Protein diaphanous homolog 1 OS=Rattus norvegicus OX=10116 GN=Diaph1 PE=1 SV=3	Diaph1	5.06	5	5	0	3897.08	4183.94	1571.11	2390.33	2919.99	2524.85	3660.44	3587.72	2817.35	2846.06	2792.26	2896.64	1.29586727026912	1.39125471039081	0.522429620893727	0.794838805501143	0.970962738900187	0.8395697489759	1.21717911635992	1.19299807109167	0.936832616700893	0.946379341256054	0.92848962404715	0.963198335613422	1.23189796775309	0.717415995746766	0.958931042739017	0.726350163187588	1.13089340781913	0.915497376851626	0.778417586391549	0.0746329323623712	0.918008988911489	0.215979092911433	1.1793271438882	0.135489273959759
F1M7L9	Plakophilin-2 OS=Rattus norvegicus OX=10116 GN=Pkp2 PE=1 SV=4	Pkp2	25.68	21	21	21	46095.9	60299.1	50554.8	42293.2	45764.1	40296	51341.7	44794.5	49705.8	49210.1	44067.9	48130.4	0.966111987788041	1.2637931651802	1.05956491402114	0.886412186808744	0.959157877822771	0.844553391080484	1.07605734660604	0.938836283421549	1.04177094367601	1.0313816962083	0.923607662864693	1.00875254452204	1.22279520666785	0.0872966193076743	1.07616324515572	0.482147921890837	1.1099043621171	0.311790881205082	0.88008461211448	0.0828809704357978	0.907678044585753	0.124650877492772	1.03135315865253	0.599144910172513
F1M8K0	Dystroglycan 1 OS=Rattus norvegicus OX=10116 GN=Dag1 PE=1 SV=1	Dag1	14.11	13	13	13	86212.4	107936	96177.7	92350.3	95882.1	90197.5	106711	90007	96228.2	96453.9	98143.6	114095	0.883931548903972	1.10666256434688	0.986105285678413	0.946863139417839	0.983074513238995	0.924790585603301	1.09410269885877	0.922837398358007	0.986623059725065	0.988937150860304	1.00626156287276	1.16981049213569	1.04272601469885	0.602848715325783	0.991056036910532	0.901772328208112	0.94050260372377	0.497081275658023	0.950447215222454	0.407308617712596	0.901965224292783	0.148041988068991	0.948990338281623	0.51491135887712
F1M8X9	Golgi brefeldin A resistant guanine nucleotide exchange factor 1 OS=Rattus norvegicus OX=10116 GN=Gbf1 PE=1 SV=3	Gbf1	10.23	18	18	18	5879.16	5253.8	4481.17	5370.04	5789.12	4988.91	5537.16	5867.78	5208.74	4660.91	5798.96	4728.55	1.10989848075099	0.991839759110067	0.845978638952997	1.01378415242518	1.09290026005163	0.941832443683011	1.04533393744602	1.10775010501178	0.983333097351815	0.879910893378831	1.09475790656076	0.892680325276924	0.966934748239263	0.694205559739577	0.93983572573927	0.479124818190898	1.02802859020227	0.813907807027194	0.971974300696775	0.62501554285554	1.06318300389376	0.478392963108656	1.09383859545628	0.298946746208544
F1MAN8	Laminin subunit alpha 5 OS=Rattus norvegicus OX=10116 GN=Lama5 PE=1 SV=2	Lama5	13.9	43	43	43	30777.8	38462.6	33828.9	33763.8	29673.3	25077.9	32375.9	27850.1	29624.6	29411.6	26519.1	29149.7	1.00768944707083	1.25929586022739	1.10758486753486	1.10545344218918	0.971527245929433	0.821070225444886	1.06001250152449	0.911834239934868	0.969932769518762	0.962958981521372	0.868256250148357	0.954384168955566	1.16442749816415	0.222314685363639	1.14711866142241	0.158527292685804	1.21143412583862	0.0600696966440963	0.985135324638901	0.842917573726027	1.04036887461742	0.736311545438705	1.0560669672451	0.382707077682063
F7EK71	RAD21 cohesin complex component OS=Rattus norvegicus OX=10116 GN=Rad21 PE=1 SV=1	Rad21	12.01	7	7	7	9287.81	7739.38	8385.68	6529.93	5942.06	7247.56	9256.5	8364.91	6871.91	9949.8	7278.28	7806.17	1.17741106881587	0.981117365425456	1.06304849599076	0.827795988569194	0.753272000134376	0.918769587869173	1.17344191563933	1.06041549338849	0.871148623615954	1.26133121290209	0.922663947038236	0.989584300611061	1.28871449906311	0.0310625533307194	1.0375428892449	0.704790433388983	1.01512408001039	0.853206892323977	0.805099104572185	0.111884111993621	0.787702847099474	0.103452937235683	0.9783924024087	0.88318406237468
F7EQF3	BCL2-antagonist/killer 1 OS=Rattus norvegicus OX=10116 GN=Bak1 PE=3 SV=1	Bak1	10.1	2	2	2	10193.7	12702.5	11643.7	11497.5	11683	7602.94	7445.83	9868.74	10871	11826.1	14352.9	11143.4	0.934978026284381	1.16508808174435	1.0679737136317	1.05456407950054	1.07157835536463	0.697350504248562	0.682940192221571	0.905172316932392	0.997100770450131	1.08470365388835	1.3164646902947	1.02208561543869	1.12202859719382	0.447917232137417	1.22544621237037	0.179495853697857	0.925446916597004	0.490382447938291	1.09217021333966	0.673925072130225	0.824797976550276	0.268550777604533	0.755191788309433	0.103678162769868
F7ETC0	Sphingomyelin phosphodiesterase OS=Rattus norvegicus OX=10116 GN=Smpd1 PE=1 SV=1	Smpd1	5.11	3	3	3	4923.52	5524.75	2944.67	4785.06	5682.79	6308.08	5755.57	5336.95	6999.16	4693.64	3626.94	6134.27	0.942069093077617	1.05710878029958	0.563434818242409	0.915576078602704	1.08734824301527	1.2069915842042	1.10127400925451	1.02117502240279	1.33922322109083	0.898083724252735	0.693980744761255	1.1737346807961	0.798342625416296	0.292394141542502	0.740281720658336	0.191486076565369	0.926536076126698	0.737292907697047	0.927273199614408	0.545426761966084	1.16057447846225	0.390050636026654	1.25159929020363	0.233975698250013
F7EV16	X-ray repair cross complementing 6 OS=Rattus norvegicus OX=10116 GN=Xrcc6 PE=1 SV=1	Xrcc6	4.22	2	2	2	3457.69	2817.4	4179.91	2955.32	2590.76	2617.4	3231.47	3628.41	3383.22	2869.79		2424.96	1.11354440011559	0.907339869359501	1.34613437684903	0.951756819306992	0.834350763094279	0.842930139157222	1.04069055428379	1.16852454581625	1.08956143707477	0.924211998185988		0.780955096756589	1.2807038174896	0.12365569276176	1.02068709667972	0.945032505971782	1.31639831908966	0.195330863476448	0.796973572453652	0.0135840096445795	1.02787100429671	0.748612059368159	1.28971780222547	0.0436253929516642
G3V6G7	polyribonucleotide nucleotidyltransferase OS=Rattus norvegicus OX=10116 GN=Pnpt1 PE=3 SV=1	Pnpt1	23.21	17	17	17	37847.4	25302.9	29920.3	45045.7	40721.8	52495.7	32969.5	43060.8	37579.5	39397	38579.6	40227.2	0.980613947093301	0.655589991436852	0.775225338628696	1.16711958223235	1.05508872553317	1.36014668332371	0.854229128782759	1.11569146237245	0.973672744357412	1.0207635841203	0.999585013324052	1.04227379879494	0.673140792343878	0.0430442940692491	0.819212779179261	0.212755309443146	0.787374009972607	0.0977550762422346	1.21700064607103	0.138935294894986	1.16970182007685	0.112992065377979	0.961134921212347	0.591628395853705
G3V6S0	Spectrin beta chain OS=Rattus norvegicus OX=10116 GN=Sptbn1 PE=1 SV=4	Sptbn1	42.31	90	90	90	97613.7	108165	109315	86928.5	89889.3	86597.4	122103	105322	102939	101836	97964.9	99302.2	0.969691781955933	1.07450810280999	1.08593217083783	0.863545302224548	0.892957807108751	0.860256164029749	1.21296780730743	1.04626581985073	1.0225931641026	1.01163599276807	0.973180592991914	0.986465294012464	1.19618647671053	0.00942032364148341	0.953777348621521	0.517972328567821	1.05346183306024	0.249692634302438	0.797348379363369	0.0150744227222159	0.880683617120652	0.00149938241992837	1.10451546640607	0.152036202322366
G3V6S8	Serine/arginine-rich splicing factor 6 OS=Rattus norvegicus OX=10116 GN=Srsf6 PE=1 SV=1	Srsf6	19.76	7	7	2	39720.1	23733.3	34991.8	42970.1	40795.2	43469	35715	42148.8	40521.3	40305.6	40150.5	39617.8	1.02693743354624	0.613609084357363	0.904690302571323	1.11096407645563	1.05473344702066	1.12386281250101	0.923388169695037	1.08972989743363	1.04765194009978	1.04207515644576	1.03806514650261	1.02429253337097	0.773731611680184	0.148401339964038	0.831567486111006	0.276524322736744	0.81987176230638	0.226184940738843	1.07474927165665	0.238912864843754	1.05963327584096	0.0464478013312212	0.985935328160408	0.757629963669537
G3V715	5'-AMP-activated protein kinase catalytic subunit alpha-2 OS=Rattus norvegicus OX=10116 GN=Prkaa2 PE=1 SV=2	Prkaa2	20.15	11	11	11	30665.1	22289.7	20921.9	34421.9	30821.9	35321.3	26683.9	31092	30279.1	24937.1	30242.3	29592.2	1.05964493170124	0.770229597625353	0.722964715476559	1.18946267497993	1.06506321911236	1.22054180570418	0.922072955673479	1.07439663384287	1.04630654559989	0.861711575254184	1.04503490671769	1.02257043831227	0.734615686754152	0.0626864031600368	0.838983589801829	0.214352949665058	0.871479363371695	0.327493244603622	1.14207143262734	0.101872068342282	1.18630649887462	0.0796753822668199	1.03873231129293	0.635843684110319
G3V722	Beta-1,4-galactosyltransferase OS=Rattus norvegicus OX=10116 GN=B4galt1 PE=3 SV=1	B4galt1	4.51	1	1	1		2398.72	3735.7		1966.26	2417.06			2558.84		2300.23	1862.48		0.973998349119946	1.51687801527789		0.798398309907195	0.981445291540429			1.03901494783138		0.934006562915294	0.756258523407866	1.39949170948049	0.366496809175499	1.19867205452471		1.47366018771425	0.315895200324497	0.856505291460193		1.05299672569072	0.758833915106011	1.22941064835167
G3V7R4	Forkhead box protein O1 OS=Rattus norvegicus OX=10116 GN=Foxo1 PE=1 SV=1	Foxo1	2.16	1	1	1	699.351	985.03		831.604			854.676	523.708	713.689		1402.76		0.814441062763837	1.1471333851732		0.968458535926391			0.99532742465335	0.609893029534416	0.831138623728085		1.63360793822072		1.01273021774787		1.20768802044671	0.450920745681696	0.600381034531923		1.19250714482716		0.592834127006758		0.497132557719543
G3V817	X-ray repair cross-complementing protein 5 OS=Rattus norvegicus OX=10116 GN=Xrcc5 PE=3 SV=1	Xrcc5	6.15	4	4	4	3634.15	2181.53	2448.78	2222.19	3234.03	2428.94	2729.21	3117.99	3274.31	2915.17	2488.89	2229.21	1.32534858559949	0.795588431942233	0.893052600867969	0.810416843947922	1.1794276753261	0.885817094370358	0.995323421791614	1.1371087149439	1.19411750404201	1.06314170749201	0.907680431796355	0.81297698788004	1.04810301883538	0.862213800204738	0.906040776143424	0.502955587450087	1.08268933235691	0.74275770892414	0.864457748771859	0.282395261210714	1.03299896374686	0.862208452757576	1.19496755649938	0.128936185124884
G3V843	Prothrombin OS=Rattus norvegicus OX=10116 GN=F2 PE=3 SV=1	F2	29.34	17	17	17	61350.4	32990.4	50866	98094.8	116987	113016	69503.5	64270.1	60644.2	49355.1	57073.7	64823.9	0.877504946213541	0.471867162684566	0.727544834167307	1.40306619350205	1.67328446338872	1.61648659179516	0.994120087711781	0.919265899548151	0.867404050489699	0.705934180883318	0.816334596819381	0.92718699279633	0.442571696609974	0.0115900155986833	0.746880172494494	0.161257222526289	0.847909551207076	0.393362530454185	1.68759136251928	0.00144849355846028	1.91586935563644	0.00237988045091458	1.13526852423349	0.209931425497135
G3V8A5	Vacuolar protein sorting-associated protein 35 OS=Rattus norvegicus OX=10116 GN=Vps35 PE=1 SV=1	Vps35	22.11	18	18	18	44660.3	32076.4	30644.5	47532.3	41315.6	46421.6	41852.1	44566.9	44274.1	36445.2	41735.3	37135.5	1.09672127725669	0.787698926737988	0.75253581325904	1.16724887130065	1.01458560741031	1.13997345392439	1.02776041737012	1.09442765703256	1.08723737864256	0.89498338107616	1.02489216424187	0.911935051747658	0.793831573266701	0.126077187830258	0.821628685829627	0.154948222012747	0.931190814804537	0.541404143486702	1.03501638571585	0.527519168867271	1.17303323042769	0.0580513327311791	1.13334749731173	0.0539840025198722
G3V8S9	Cathelicidin antimicrobial peptide OS=Rattus norvegicus OX=10116 GN=Camp PE=3 SV=1	Camp	10.86	2	2	2	5124.76	4115.5	1688.36		659.458		2041.55	2026.97				1383.64	2.10521238024962	1.69061605829684	0.693565430248099		0.270900324279508		0.838653192519964	0.832663839554354				0.568388774851619	5.52404146031034		1.79076093190317	0.352881007158167	2.63281874861477		0.324175867391582		0.476610968170912		1.47022346853228
G3V8T5	RuvB-like helicase OS=Rattus norvegicus OX=10116 GN=Ruvbl2 PE=3 SV=2	Ruvbl2	28.54	13	13	13	16236	13723.8	15924	13116.7	12081.3	13396.1	11666.1	15205.2	14112.1	14750.8	14505.2	13995.4	1.15481525694272	0.976130427644155	1.13262368511677	0.93294932746616	0.859304604810426	0.952822164543629	0.829772743842046	1.08149771771775	1.00374897681087	1.04917768490457	1.03170893477492	0.995448475425975	1.18888120204902	0.0501675619732404	1.11957036263463	0.288494910476455	1.06086276976005	0.364383262332654	0.941700786171962	0.552943299705771	0.892320248593109	0.0309311095358592	0.947562391043989	0.498770762389989
G3V918	Trifunctional purine biosynthetic protein adenosine-3 OS=Rattus norvegicus OX=10116 GN=Gart PE=3 SV=1	Gart	11.29	9	9	9	7966.84	5737.31	4875.13	11984.1	13534.5	14393.8	7076.67	8832.13	7894.45	8250.28	6434.47	8555.66	0.905877405615977	0.652366496379317	0.554331468491976	1.36266391902466	1.53895368129766	1.63666123594239	0.804659747151997	1.00426605912294	0.89764622921573	0.938106230576412	0.731637762288917	0.972829764892026	0.465501448171496	0.00707997390018329	0.780535431086091	0.168767917475223	0.799438564121717	0.234996943989726	1.6767626269522	0.00344833545299145	1.71737073485365	0.00641194907296595	1.02421816138356	0.814200324367025
G3V9M6	Fibrillin 1 OS=Rattus norvegicus OX=10116 GN=Fbn1 PE=1 SV=1	Fbn1	21.34	58	58	58	109736	151208	141547	83751.1	100218	69832.8	130304	77002.5	88920.4	121202	87694.5	107630	1.03765481212151	1.42981071691395	1.33845707599478	0.791943682433021	0.947653367729767	0.660333354267689	1.23214	0.72812946225839	0.840824168511425	1.14607638822949	0.829232156462692	1.01774064508127	1.58584707206684	0.0317530540863585	1.35872535546232	0.155931907398267	1.27158705511229	0.152558024603757	0.856782081573281	0.498642177337604	0.801834601526255	0.188403919405905	0.935867612980272	0.67454139620749
G3V9R2	Complement factor H OS=Rattus norvegicus OX=10116 GN=Cfh PE=4 SV=1	Cfh	19.76	22	22	9	17522.9	15029.2	17958.8	31214.8	39151	36880	20749.4	16311.9	16693.6	17922.1	15044.3	20228.9	0.794368412761435	0.681321114032162	0.814129136792429	1.41506549319266	1.77483851006528	1.67188690585701	0.940635850444397	0.739469957148831	0.756773623959179	0.812465409855202	0.682005644733855	0.917039941157559	0.470982546635859	0.00102078296529977	0.939652013118804	0.565472223801966	0.94953689517683	0.666826883053639	1.99508881980992	0.00249064034723651	2.01607660827178	0.00300691836620108	1.0105197263668	0.923552496897404
G3V9S4	Dopamine beta-hydroxylase OS=Rattus norvegicus OX=10116 GN=Dbh PE=3 SV=1	Dbh	4.51	3	3	3	3156.69	5244.68	4276.96	2823.61	3728.91	3189.23	4642.09	3866.44	3505.47	3313.86	4593.92	2923.7	0.836845495780898	1.39037625956688	1.13383154875362	0.748545251621763	0.988542282477009	0.845471921699411	1.23062831874829	1.02500178943992	0.929307844639501	0.878511610151294	1.21785834528502	0.77507933183639	1.30144275925783	0.212963797313414	1.05529632095888	0.827063268939631	1.17050763145941	0.481714483972717	0.810866489096055	0.143163744556566	0.899392326810371	0.581681140177879	1.10917436952291	0.505328923740505
G3V9T7	ATPase Get3 OS=Rattus norvegicus OX=10116 GN=Get3 PE=1 SV=1	Get3	17.82	5	5	5	59419.3	42091.7	48219	86574.6	76805.9	70755.7	53799	47952.2	53171.5	50665.9	48122.4	48093.2	1.03990430387545	0.736651895721326	0.843886508736559	1.51515246975806	1.3441892781138	1.23830400145609	0.941542758736559	0.839217209901434	0.930560805891577	0.886709999439964	0.842195900537634	0.841684867831541	0.63949957332527	0.0174305867192227	0.966481993923421	0.70812385331285	1.01939318430163	0.93112109006066	1.51130983387199	0.00400385142049206	1.59405	0.00162224300750515	1.05474617293533	0.265569781248066
M0R3L8	Glucosylceramidase OS=Rattus norvegicus OX=10116 GN=Gba1 PE=1 SV=1	Gba1	16.01	6	6	6	10131.5	12664.8	13486.3	9879.61	10309.9	7657.62	10589	7094.84	9094.86	10837.2	9405.04	10156.1	1.00223590159065	1.25283691915958	1.33410196314682	0.977318248602283	1.01988372124656	0.757512874178416	1.04749306242347	0.70184112560247	0.899688615895057	1.0720456904425	0.93037247632593	1.00466940138625	1.30292062413613	0.104829427427654	1.35490520450955	0.100230549993313	1.19357175424711	0.148849759544378	1.03989850142091	0.782034332314241	0.916074035621682	0.405185903473488	0.88092639269118	0.325599591940139
M0R629	Adenylosuccinate synthetase isozyme 1 OS=Rattus norvegicus OX=10116 GN=Adss1 PE=1 SV=1	Adss1	39.82	15	15	15	66599.7	30022.3	32975	94606.1	80821.4	92423.6	43103.2	63843.5	44832.9	47375.1	55000.3	52056.5	1.13577133034211	0.511991309434278	0.562345770597033	1.61338408514572	1.3783039412807	1.57616438402887	0.735069058959758	1.0887679213074	0.764566844536762	0.807920761686474	0.937958637955057	0.887755954725836	0.48383971542398	0.036696045513728	0.853849924495782	0.49821278534081	0.839185427363129	0.399359986163032	1.7647371583533	0.0122982214218405	1.73442857337118	0.00110722414551947	0.982825439562681	0.822961345239943
M0R7Z9	Perilipin-5 OS=Rattus norvegicus OX=10116 GN=Plin5 PE=1 SV=1	Plin5	38.11	15	15	15	16990.7	22235.2	21170.8	11228.9	10524	14235	17697.2	17106.4	15713.2	13737.3	18602.4	20025.7	1.02319302563197	1.3390208504377	1.27492186355178	0.676212996846439	0.63376337653839	0.857242651560621	1.06573899917096	1.03016056864465	0.946260992799603	0.827270774659903	1.12025083957789	1.20596306058009	1.67825018964708	0.0136332230396694	1.19557652107814	0.126486432118967	1.15337035523456	0.353461030957549	0.712394688499667	0.0244035926959077	0.687245776791545	0.0656434850707043	0.964698063988817	0.849851294967944
M0RAM5	Glutathione peroxidase OS=Rattus norvegicus OX=10116 GN=Gpx1 PE=1 SV=1	Gpx1	45.5	8	8	8	103044	52013.2	51327.1	258525	251916	243321	93179.2	97012.8	74266.4	95509.1	65325.3	75476.4	0.846406243208454	0.427237851881235	0.421602207656774	2.1235314431259	2.0692449357954	1.9986453699752	0.765376505348872	0.796865800930992	0.610026247240172	0.784514367874117	0.53658380652406	0.619965220438828	0.273805657488703	0.00424751613642815	0.780403647605824	0.291068069044533	0.873359575609748	0.521567471084227	2.85021008975325	0.000243241332377456	3.18970609891719	0.000472578349938279	1.11911262625322	0.441359824483083
M0RC66	Adenylate kinase isoenzyme 1 OS=Rattus norvegicus OX=10116 GN=Ak1 PE=3 SV=3	Ak1	39.52	10	10	2	237070	99440.8	137108	450216	404235	460032	119746	158341	173596	178637	146779	153951	1.04622331125463	0.438846260808242	0.605076921413509	1.98686663981025	1.78394600845749	2.03018603080564	0.528455969247469	0.698781141972287	0.766103606278988	0.788350249515309	0.647756406979559	0.679407453456626	0.360308045064105	0.0134241849516264	1.04856459065318	0.983611501773768	0.988008769898637	0.790187868380526	2.91018922562948	0.000810421503664597	2.74212242394658	0.000144603829437701	0.942248840658619	0.618914857900651
M0RC99	Ras-related protein Rab-5A OS=Rattus norvegicus OX=10116 GN=Rab5a PE=2 SV=1	Rab5a	32.56	6	6	0	125430	135743	135762	129385	140258	136213	133395	110079	132213	120795	123040	130403	0.969372377176509	1.04907529773635	1.0492221372099	0.999938172853245	1.0839689936859	1.05270764260818	1.03092903016392	0.850733810948042	1.02179406923095	0.933551274025643	0.950901517083613	1.00780567727775	0.978019297484822	0.561618779106728	1.05655771959104	0.440153145539584	1.06064857123007	0.168921687319647	1.08030355056204	0.295110196992464	1.08448634291547	0.0698307949481487	1.00387186763503	0.993655978929557
O08557	N(G),N(G)-dimethylarginine dimethylaminohydrolase 1 OS=Rattus norvegicus OX=10116 GN=Ddah1 PE=1 SV=3	Ddah1	35.09	9	9	9	12286.5	6550.5	4715.87	16801.9	16446.5	17316.9	5470.61	15684.5	6916.38	6181.47	11265	7359.26	1.16097127620144	0.61896734991719	0.445610191047092	1.58763873239808	1.55405641102405	1.63630191615617	0.516926795531712	1.48205379738587	0.65353994345779	0.584097107776904	1.06444808744632	0.695388391657366	0.46579116508752	0.0398286919195968	0.83903170084666	0.743744585180592	0.9494931211458	0.778542866601643	1.80130445516073	0.0950746141446264	2.0384524059562	0.0141062548822803	1.13165345264985	0.900045325088477
O08623	Sequestosome-1 OS=Rattus norvegicus OX=10116 GN=Sqstm1 PE=1 SV=1	Sqstm1	15.72	5	5	1	5529.93	2829.08	4455.9	4190.52	4812.56	3981.28	5796.35	5091.57	5725.69	4956.49	6441.37	4767.57	1.13282817479712	0.579548300386269	0.912808853652487	0.858444704191705	0.985872074493102	0.815581057220667	1.18740537239808	1.04302838371404	1.17293039010514	1.01535670796921	1.31954028718138	0.976655693890793	0.986949684081464	0.829933362923208	0.771350115959144	0.217394329619774	0.792735485539203	0.300243549376751	0.781549584948726	0.024057200582007	0.803217730675893	0.125048499749985	1.02772459501541	0.752527242444647
O08697	ADP-ribosylation factor-like protein 2 OS=Rattus norvegicus OX=10116 GN=Arl2 PE=1 SV=1	Arl2	11.41	2	2	2	9148.14	6051.3	5407.33	9130.75	8294.71	11877.3	5681.89	10045.1	4896.99	7763.55	9128.23	6783.6	1.16525818317146	0.770793499424524	0.688766845676666	1.16304310559226	1.05655124479229	1.5128890702353	0.723739341372136	1.27950982120689	0.623761515500289	0.988893935593552	1.16272211677688	0.864071320657743	0.703236486938432	0.129481576416856	0.999165534489463	0.936841692808605	0.87038814160533	0.433198989456842	1.42081014430774	0.185302817198128	1.23768910995304	0.203129872108841	0.871115057076169	0.484946988200265
O08769	Cyclin dependent kinase inhibitor OS=Rattus norvegicus OX=10116 GN=Cdkn1b PE=1 SV=1	Cdkn1b	13.2	2	2	2	1999.35		1631.36	2740.34	1838.35	3409.6	817.976	558.098	2170.29	1690.03	1390.99	2238.22	1.07362827223802		0.876021816189368	1.47153149750906	0.987173098391358	1.83091652638245	0.43924383405215	0.299692295735861	1.16542111333956	0.907526940720943	0.746945852602276	1.20189875283896	0.681756045411471	0.242111318769131	1.53567569488073	0.341910792960738	1.02384269181312	0.85834111979181	2.25252963316794	0.0983200406213513	1.5017728096495	0.15807088503745	0.666705018010092	0.262617965770877
O08816	Actin nucleation-promoting factor WASL OS=Rattus norvegicus OX=10116 GN=Wasl PE=1 SV=2	Wasl	2.79	1	1	0	2934.72	1815.24	1858.25	2883.56	2718.99	1924.64	1925.57	1506.43	2071.9	1684.73		1057.18	1.44236705700898	0.892160879594982	0.913299593721698	1.41722275069132	1.3363392774564	0.945929196857543	0.946386276702645	0.740385796835828	1.0183050871691	0.828017341332305		0.519586742629196	0.877911943235125	0.522793268392128	1.20064136339686	0.416379201750644	1.60671697223225	0.172118197075807	1.36761024001163	0.125340475226003	1.83015732342297	0.0812169102568341	1.33821557478789	0.243620662672563
O08836	Immunoglobulin-binding protein 1 OS=Rattus norvegicus OX=10116 GN=Igbp1 PE=2 SV=2	Igbp1	14.12	4	4	4	5056.69	2928.83	2778.67	4298.84	5314.67	5022.08	3122.97	3601.8	3335.18	4773.86	4483.3	2934.85	1.27341163197818	0.737558796383931	0.69974443745391	1.08256445619824	1.33837798997476	1.26469589567978	0.786448511638819	0.907030887014829	0.83988874278253	1.20218737028281	1.12901648502237	0.739074795589836	0.735480428189092	0.165315127535288	1.07000432407716	0.88244752658092	0.882888875583271	0.59573801104155	1.45483725068216	0.00789056593261853	1.20042470437606	0.291493906220189	0.825126455768983	0.338653768145625
O09175	Aminopeptidase B OS=Rattus norvegicus OX=10116 GN=Rnpep PE=1 SV=2	Rnpep	21.23	12	12	0	19267.5	11640.3	10618.7	26062.4	26303.4	24211.2	16557.6	19494.6	15623.6	19075.3	15631.5	18948.9	1.03479759214089	0.625164365475418	0.570297401928973	1.39973057041198	1.41267393201602	1.30030836708662	0.889257278403115	1.04699442790968	0.839095038825609	1.02447512699443	0.839519323293128	1.01768657551413	0.542284236781279	0.025820225981228	0.803596654526877	0.272478124487473	0.77394386803266	0.216407128132501	1.48187352687331	0.00508388766541695	1.42719226475472	0.00695807701540431	0.963099912963581	0.704648627983182
O35077	Glycerol-3-phosphate dehydrogenase [NAD(+)], cytoplasmic OS=Rattus norvegicus OX=10116 GN=Gpd1 PE=1 SV=4	Gpd1	36.96	14	13	13	39600.2	14555.5	19914.4	60415.1	54991	60802.5	24313.7	33205.7	25408	31440.8	30954.8	29305.8	1.11836670334132	0.411068291333996	0.562411348352289	1.70620946911975	1.55302507016233	1.71715020327954	0.686653918794091	0.937776810246936	0.717558527444209	0.887933491406953	0.874208151185846	0.827638015332749	0.420354625143154	0.0324387526724893	0.893192117442486	0.567717762619228	0.807731397775825	0.363803174387856	2.12485378777099	0.00175498724115684	1.9215475445304	7.36317144076158e-05	0.904319890426973	0.332312076644283
O35095	Neurochondrin OS=Rattus norvegicus OX=10116 GN=Ncdn PE=1 SV=2	Ncdn	7.27	4	4	4	2678.65		1981.67	3245.49	2305.02	2087	2073.64	1886.81	1941.62	2656.48	2295.29	2262.91	1.1593797733427		0.857711203568975	1.40472083347433	0.997664332835719	0.903300388989312	0.897517881468039	0.816653668878258	0.840376665677733	1.14978410030778	0.993452970696348	0.979438180760807	0.915282598647989	0.719106346294365	1.18441157085565	0.479839908381051	0.968924470662593	0.777896663777692	1.29403920997209	0.153650465163323	1.05860689593994	0.787929223649149	0.818064002838657	0.0270787727411873
O35244	Peroxiredoxin-6 OS=Rattus norvegicus OX=10116 GN=Prdx6 PE=1 SV=3	Prdx6	54.02	11	11	7	243522	95201.8	120734	379299	345636	408755	160321	213667	182327	154781	241392	225095	1.05469069748674	0.412317789949135	0.522897424751622	1.6427391646998	1.49694513808415	1.77031272760241	0.69434822033234	0.92538907063797	0.789655927598596	0.670354550503427	1.04546569446588	0.974883593887938	0.405276398309944	0.0263037396639634	0.825895041478299	0.414196190101586	0.739548471835021	0.307564010693922	2.03785625050556	0.0017359922216681	1.8248002472363	0.0134694989386595	0.89545091651268	0.571293914182932
O35274	Neurabin-2 OS=Rattus norvegicus OX=10116 GN=Ppp1r9b PE=1 SV=1	Ppp1r9b	5.02	3	3	2	2242.8	2364.73	2282.47	1469.75	2512.63	1275.89	2231.85	2444.86	2309.95	1052.06	2113.57	2633.17	1.0794052875362	1.13808724166019	1.09849749716549	0.707355056784524	1.20926792742201	0.61405493682654	1.07413531790069	1.17665186877375	1.11172295520967	0.50633098216753	1.01721002032187	1.26728090823154	1.31031689129695	0.203250429581599	0.986165063134602	0.684554436746401	1.1881768641788	0.431422154249854	0.752615699060782	0.190129847715582	0.906785886735187	0.844038390783793	1.20484583017176	0.409680254469225
O35509	Ras-related protein Rab-11B OS=Rattus norvegicus OX=10116 GN=Rab11b PE=1 SV=4	Rab11b	38.99	8	8	0	82936.7	97876.7	93546.4	87935.9	85993	83203.9	94691.4	88477.2	90419.3	87682.1	95629.7	89920.8	0.9229605019173	1.08922019031393	1.04103047621326	0.978594065118934	0.956972515682134	0.925934035300137	1.05377260092639	0.984617918487682	1.00623056512992	0.975769653544968	1.06421446609524	1.0006830112701	1.0669965091968	0.294176901511649	1.00282139670651	0.988664510327544	1.00412542280826	0.968108353116947	0.939854430696679	0.0734488709728653	0.941076577245907	0.117935967921043	1.00130035727801	0.964041495216804
O35550	Rab GTPase-binding effector protein 1 OS=Rattus norvegicus OX=10116 GN=Rabep1 PE=1 SV=1	Rabep1	7.31	5	5	0	4018.27	2759.59	2590.85	3769.96	2602.08	2103.96	3409.29	3431.05	3185.58	1706.54	3402.58	3344.16	1.32747933798977	0.91166066648662	0.855915566358357	1.24544742017035	0.859625519389295	0.695066142383901	1.12629615038689	1.13348480381104	1.05239111097897	0.563774109119861	1.12407942867384	1.1047797442511	1.10532208588957	0.640638691883206	0.934448908429351	0.566713832263667	1.10829287566483	0.648395288029896	0.845408700647921	0.316241054985689	1.00268771411807	0.94637920374723	1.1860390286374	0.395404523324669
O35820	2'-deoxynucleoside 5'-phosphate N-hydrolase 1 OS=Rattus norvegicus OX=10116 GN=Dnph1 PE=1 SV=1	Dnph1	4.29	1	1	1	4422.91	630.782	665.169	2961.24	8025.98	4409.55	1912.05	3287.29	1691.31	1080.48	1306.88	1165.15	1.68177925447144	0.23985025281862	0.252925658654034	1.12598990246489	3.05182033114006	1.6766992119565	0.727043060679986	1.24996803584776	0.643108286372567	0.410844635968469	0.496931583976078	0.443039785649583	0.371432514741728	0.128365357668961	0.829945070494075	0.435620728723836	1.60980855789287	0.9532236590895	2.23444377526068	0.0977781219692341	4.33405395058705	0.00935010555783083	1.93965674973469	0.0423776911944009
O54924	Exocyst complex component 8 OS=Rattus norvegicus OX=10116 GN=Exoc8 PE=1 SV=1	Exoc8	8.8	6	6	6	7433.05	5242.12	4811.21	5305.85	4542.39	5754.33	5985.47	8359.77	6227.97	6670.13	6974.12	6037.49	1.21614203771547	0.85767787096132	0.787175484259768	0.868104913973759	0.743193094449572	0.941481977369624	0.979299437308351	1.36776528109359	1.01897553852468	1.09131856909709	1.14105522067957	0.98781057456721	1.1207371606088	0.539766799546979	0.849958757043747	0.374660897919044	0.888457016503622	0.389379401799862	0.75839258919731	0.0991960897126952	0.792743426140169	0.044639039200188	1.04529426768162	0.775629580275881
O55035	Peptidyl-prolyl cis-trans isomerase G OS=Rattus norvegicus OX=10116 GN=Ppig PE=1 SV=2	Ppig	5.85	4	4	0	2381.38	3919.81	3847.3	5734.45	4351.31	4087.65	3435.88	3621.07	2838.96	4674.08	3139.53	4432.45	0.615027547210338	1.01235045638687	0.993623647793436	1.48100879242302	1.12379188388742	1.05569768510458	0.887368185215739	0.935196314900158	0.733204530746147	1.20715213777931	0.810831297522139	1.14474752103086	0.716023172969666	0.146444928271688	1.02552367594289	0.976809339535535	0.828714704974498	0.389546244278418	1.4322492827845	0.050317398436779	1.15738531413369	0.408099100995969	0.808089295659175	0.233132417744076
O55207	Synaptojanin-2 OS=Rattus norvegicus OX=10116 GN=Synj2 PE=1 SV=2	Synj2	1.6	2	2	0	2370.32	2767.82		3607.38	3030.81	5311.18	1984.41	2740.72	4346.93	5478.04	3706.66	3298.75	0.674727803365265	0.787878897663795		1.02686539509593	0.862740800279067	1.51186372079615	0.564875881853954	0.780164697272625	1.2373833618594	1.55936156128584	1.05512612627067	0.939011754257302	0.644988815309928	0.159108479956912	0.849554566438053	0.729180364495342	0.617394229960468	0.111511697185292	1.31716170307516	0.347296285907187	0.957216955248749	0.843376219989802	0.726726986530166	0.274525892022616
O70257	Syntaxin-7 OS=Rattus norvegicus OX=10116 GN=Stx7 PE=1 SV=4	Stx7	26.82	6	6	1	36954.5	50232.3	46691.1	37000.5	38463.2	42558.6	48647.9	38115.1	41144.2	38391.6	46227.4	39506.2	0.879986728383915	1.19616710647416	1.11184	0.881082112965107	0.915912961376184	1.01343552689387	1.15843825146458	0.907623757621555	0.979754832293048	0.91420797146285	1.10079959105642	0.940749616119298	1.13434410276702	0.304640665645689	1.04667993670411	0.735279424942118	1.0785714746079	0.552427530782773	0.922718189437342	0.407790084657872	0.950832707621015	0.531042859183125	1.03046923590053	0.775704047467075
O70595	ATP-binding cassette sub-family B member 6 OS=Rattus norvegicus OX=10116 GN=Abcb6 PE=1 SV=1	Abcb6	12.08	8	8	8	11963.7	13045.6	13794.9	10042.5	9657.21	10516.9	13428.9	9718.98	13086.9	11234.8	13451.2	12241	1.00971855977585	1.10102931730249	1.1642691274649	0.847572125391723	0.815054220070123	0.887610782726633	1.13337926957161	0.820267516578507	1.10451497613034	0.948200479397653	1.13526135654161	1.03312226904855	1.28420097423238	0.00667061884173773	1.0709103242796	0.527662254885961	1.05083543206868	0.489133644887169	0.833912	0.182310730559932	0.818279578628104	0.0260807073787925	0.981254366723536	0.829994593568329
O88370	Phosphatidylinositol 5-phosphate 4-kinase type-2 gamma OS=Rattus norvegicus OX=10116 GN=Pip4k2c PE=1 SV=1	Pip4k2c	5.24	2	2	0	3404.67	3311.33	3238.04	6647	4178.61	2807.27	2858.62	4028.83	3178.34	2844.76	4240.57	3618.39	0.921084947548754	0.895833140764484	0.876005575741781	1.79825112165249	1.13046338490271	0.759466891271457	0.773358901967539	1.08994254046144	0.859854591543999	0.769609276490466	1.14722577989257	0.97890384776232	0.730149462182605	0.36797050365733	0.988898039796181	0.993393493109192	0.929960798675601	0.63726901480281	1.35437755009791	0.401688597419547	1.27365813007067	0.520380648939242	0.940401094199026	0.722785498052025
O88377	Phosphatidylinositol 5-phosphate 4-kinase type-2 beta OS=Rattus norvegicus OX=10116 GN=Pip4k2b PE=1 SV=1	Pip4k2b	6.01	2	2	0	2265.36	802.91	1499.84	2495.84	2419.38	2159.58	1672.5	1955.87	2305.9	1815.54	2474.4	1360.3	1.1703546928587	0.414808015698687	0.774863501843941	1.28942775392187	1.24992616485171	1.1157054894603	0.864064971486286	1.01046263424866	1.19129890448444	0.93796383756784	1.27835119010204	0.702772843475513	0.645687510601006	0.16216317978635	0.769784657590571	0.343011507593689	0.808480701704706	0.482324029568657	1.19219381659412	0.150004421889109	1.25212380359064	0.229345680412794	1.05026866115422	0.738466366164298
O88446	Solute carrier family 22 member 3 OS=Rattus norvegicus OX=10116 GN=Slc22a3 PE=1 SV=1	Slc22a3	7.99	4	4	4	10027.4	7812.54	10229.3	10355.8	10946.9	10121.1	7119.98	7566.33	9463.32	9867.52	8982.79	11150.5	1.05882713200969	0.824952562170747	1.08014643690954	1.09350400040548	1.15592025165016	1.06872123240154	0.751822805848607	0.79895441427876	0.999264014090382	1.04194486124501	0.94852322368164	1.17741906530845	0.89324779307404	0.253523983253133	1.16230517817457	0.285805793740448	0.935616071699398	0.548935252509956	1.30121248234445	0.0392264494795132	1.04743171934358	0.497815368180763	0.804965932586487	0.107621020499499
O88496	Vitamin K-dependent gamma-carboxylase OS=Rattus norvegicus OX=10116 GN=Ggcx PE=1 SV=1	Ggcx	7.78	5	5	4	5573.9	6214.37	4529.8	4947.46	4647.55	4243.05	6901.24	3756.23	5734.3	4971.35	4552.29	7117.07	1.05852621223983	1.18016	0.860243642010799	0.939560468255276	0.882605266993529	0.80578762533311	1.31059822331904	0.713336786487312	1.08898739820357	0.944097361850498	0.86451466490559	1.35158598994344	1.17921659538982	0.198624272555997	0.995503841256924	0.933376222705966	0.980611404200902	0.96039395117665	0.844207794521275	0.491272571498607	0.831578700668421	0.309681896329682	0.98504030176597	0.911507371303789
O88777	Presenilin-2 OS=Rattus norvegicus OX=10116 GN=Psen2 PE=1 SV=2	Psen2	4.69	2	2	1	10494.5	12566.7	13078.2	10364.6	9704.1	11090.2	10831.9	7514.62	9907.99	11627.1	9467.38	11780.9	0.98057910806031	1.17420015029411	1.22199339568673	0.968441585916612	0.906726163469251	1.03623978505031	1.01210489690776	0.702146779457064	0.925777121051071	1.08640634116233	0.884607655063892	1.10077701788058	1.15984197131478	0.135638362363472	1.27906659857134	0.121446546664346	1.09928463184304	0.386764812320566	1.10279385485715	0.406422202836492	0.947788284120214	0.566991600080086	0.859442841421149	0.292960693678818
O88884	A-kinase anchor protein 1, mitochondrial OS=Rattus norvegicus OX=10116 GN=Akap1 PE=1 SV=1	Akap1	22.25	15	1	1		8978.9					16108.5			9615.02	8078.6	8272.21		0.879366496497871					1.57761810565169			0.941666178613968	0.791193818686888	0.810155400549583			0.557401371946488		1.03739029332011						1.86111901680016
O88900	Growth factor receptor-bound protein 14 OS=Rattus norvegicus OX=10116 GN=Grb14 PE=1 SV=1	Grb14	17.29	8	8	8	13798	7277.23	7355.44	12971.2	13749	15233.3	10200.3	12736.8	10796.1	10301.6	9418.07	10675.9	1.23092990161393	0.649207132042464	0.656184304647568	1.15717045512499	1.22655857495941	1.35897408829217	0.90997639334922	1.13625945578173	0.963128157038275	0.919013442126832	0.840193069900933	0.95240502512249	0.67767099288498	0.115600793049779	0.842809754188752	0.389562645345798	0.935355711375046	0.627379898923889	1.24368574579346	0.0539128569638378	1.38025047728995	0.00585339639265715	1.1098064619285	0.256147463451063
O89035	Mitochondrial dicarboxylate carrier OS=Rattus norvegicus OX=10116 GN=Slc25a10 PE=2 SV=1	Slc25a10	29.02	7	7	0	12191.8	9602.49	14316.6	14673.3	16104.6	16331.7	17677.8	11949.2	11315.7	11319.7	13265.9	12903.5	0.905038833659579	0.712825534361437	1.06276997375045	1.08924902950648	1.19549930285553	1.21235770925361	1.31228329645067	0.887029809475634	0.8400029470662	0.840299880688359	0.984772934549829	0.957870748382222	0.766529327355783	0.0828023989504822	0.881986043910148	0.551538143386267	0.963237047568493	0.720567699509828	1.15062269952885	0.331016850446732	1.2566212579123	0.018001609438522	1.09212277702052	0.66262968439082
O89039	Atypical chemokine receptor 3 OS=Rattus norvegicus OX=10116 GN=Ackr3 PE=1 SV=2	Ackr3	3.59	1	1	1	1265.29	752.892	652.567	407.733	543.55		624.71	853.828	636.175	856.188	1136.04	546.283	1.68190446313685	1.00079224135181	0.867433829237428	0.541984803853802	0.722521454321171		0.830404521624467	1.13496283377819	0.845644533534673	1.13809989684911	1.51009708944352	0.726154332868977	1.87168206867287	0.124455188835925	1.26293686188149	0.4208684399304	1.05209274255656	0.867001837540469	0.674760357552065	0.102526294620414	0.562110820083112	0.163474698565673	0.833052525673515	0.560882220738506
O89049	Thioredoxin reductase 1, cytoplasmic OS=Rattus norvegicus OX=10116 GN=Txnrd1 PE=1 SV=5	Txnrd1	18.44	7	6	0	21679.4	12496.1	15337.9	31542.1	28542.1	28140.4	17530.1	22129.2	19927.9	17355.3	22883.7	20332.4	1.00874846740903	0.581446983015674	0.713676721600828	1.46766262137616	1.32807179311398	1.30938058120968	0.815680392839611	1.02967778559314	0.927250688841962	0.807546900579535	1.06478487890108	0.946072185519313	0.561219886516913	0.0216186871371009	0.83094020192256	0.300846770261778	0.817438593131412	0.285085451666174	1.48059650394716	0.00659400397691535	1.45653889459382	0.0122387713329594	0.983751407429909	0.896276894255282
P00159	Cytochrome b OS=Rattus norvegicus OX=10116 GN=Mt-Cyb PE=3 SV=3	Mt-Cyb	6.84	3	3	3	151889	169502	189738	140174	133799	152353	180020	170957	173001	121297	152456	159284	0.96209916229869	1.07366387432897	1.20184325959239	0.887893711697731	0.847513024750986	0.965038242885873	1.14028725712204	1.08288017229093	1.0958273290155	0.768322538757542	0.965690668102424	1.00894075915691	1.19891585312648	0.0747333431192394	0.975477978083049	0.686492413148116	1.18033562951896	0.18725348511401	0.813633396822004	0.00722598461618613	0.984502479002949	0.918187164840853	1.21000745894693	0.0831957312461314
P00185	Cytochrome P450 1A1 OS=Rattus norvegicus OX=10116 GN=Cyp1a1 PE=1 SV=1	Cyp1a1	9.35	4	4	4		668.832			1831.17	830.732		2343.03						0.471526133268849			1.29097368166882	0.585665529972695		1.65183465508964					0.502521880970825		0.285456012086913				0.568046930683773
P00507	Aspartate aminotransferase, mitochondrial OS=Rattus norvegicus OX=10116 GN=Got2 PE=1 SV=2	Got2	56.98	26	26	15	607436	330320	413430	1053690	848347	991152	541344	647784	545839	542986	552810	591555	0.950766125629395	0.517020832841487	0.647105603419884	1.64924824823428	1.32784291740911	1.55136301923137	0.847318133124673	1.01391930001632	0.854353761132733	0.849888211253535	0.865264854090284	0.925908993616935	0.467023066934099	0.0140047604081556	0.778796369037567	0.210856190886074	0.800773520150816	0.231047915706261	1.66757580979926	0.00422152378197245	1.71463376618143	0.00153172800678736	1.02821938055568	0.715927171453375
P02091	Hemoglobin subunit beta-1 OS=Rattus norvegicus OX=10116 GN=Hbb PE=1 SV=3	Hbb	87.07	14	14	0	3894870	2636810	2513370	5631980	5592680	5399140	3170030	3544890	3149990	3159850	3435140	3714020	1.01953786823964	0.690222689422999	0.657910505844215	1.47425122871066	1.46396389223426	1.4133020321416	0.829800642500442	0.927925603099464	0.824554886190341	0.827135882059483	0.899196972608767	0.972197796948134	0.544102431453699	0.0107359520182071	0.916891284360425	0.505067223514168	0.877392688531682	0.36730857984145	1.68514461865339	0.000207527861591768	1.61255057469146	0.000583539619958866	0.95692117865828	0.512607082378962
P02523	Beta-crystallin B1 OS=Rattus norvegicus OX=10116 GN=Crybb1 PE=1 SV=4	Crybb1	14.4	3	3	3	3389.34		1673.11	3201.96	3712.8	3066.98	2615.51	2986.84	2365.82	2733.25	2204.09	3136.1	1.19934954223472		0.592045564212599	1.13304338315244	1.31380887736523	1.08527945235445	0.925522585875223	1.05692116657767	0.837167452663274	0.967185982023947	0.779937785098019	1.10973820844244	0.760756641627612	0.518118747118736	0.953001128238981	0.817075979306012	0.940574897441487	0.72925388370552	1.2527016868365	0.0634959236144062	1.23636764501873	0.136385932656922	0.986960948492836	0.955286122846353
P02651	Apolipoprotein A-IV OS=Rattus norvegicus OX=10116 GN=Apoa4 PE=1 SV=2	Apoa4	46.55	16	16	16	32329.3	20173.7	32865.8	30104.1	32489	32089.1	25500.9	30740.5	26368.7	19514.8	29501	33747	1.12311742181129	0.700832802825746	1.14175539098482	1.04581414314412	1.12866538765847	1.11477289208998	0.885899325437528	1.06792263071548	0.916046631399854	0.677942666966588	1.0248624950387	1.17236821192743	0.901635154231735	0.475927849738337	1.03339422177191	0.946665821606651	1.03148757654405	0.893466657386063	1.14613346309955	0.088782949768299	1.14401881038341	0.391311537114695	0.998154968174107	0.911482402052219
P02680	Fibrinogen gamma chain OS=Rattus norvegicus OX=10116 GN=Fgg PE=1 SV=3	Fgg	26.74	11	11	11	38323.1	41676.3	41325.1	52974.4	86374.6	64992	50347.8	31735.8	36456	31847.9	34694.4	36228.8	0.84076272422822	0.914327899458879	0.906622993834101	1.16219462565282	1.89495484447038	1.42584631653077	1.10457018056727	0.696245284529747	0.799800795720179	0.698704623711233	0.761153410331199	0.794816300965197	0.593735471589157	0.0253828753087671	1.02349341485883	0.779824889797405	1.18053129722266	0.0227762580982083	1.72382056291737	0.050887612596793	1.98831188923734	0.0103722761385167	1.1534332122552	0.427898663505415
P02696	Retinol-binding protein 1 OS=Rattus norvegicus OX=10116 GN=Rbp1 PE=1 SV=2	Rbp1	15.56	2	2	2	5076.32	7248.78	4983.2	6623.16	6305.66	6718.14	5756.43	6042.77	6566.35	6387.47	7058.67	5687.86	0.818158558191203	1.16829738736826	0.80315025986904	1.06746521816388	1.01629323881157	1.08277329564067	0.92777296725356	0.973922839907858	1.05830906022056	1.02947868646767	1.13765705667639	0.916721431429346	0.880965808450773	0.31479029960588	0.94243297913757	0.597564384550874	0.904583463990802	0.460179968841529	1.06977248163001	0.18572906909727	1.02680882199226	0.670003728369409	0.959838507369081	0.626245310650516
P02770	Albumin OS=Rattus norvegicus OX=10116 GN=Alb PE=1 SV=2	Alb	48.19	31	1	1	700923	7141.05	274624	1369.81			815.546	404562	274996	3395.37	2891.43	310168	3.53843142466711	0.0360497739767693	1.38636938945901	0.00691513725448195			0.00411707647582054	2.04232832140788	1.3882473368084	0.0171406615368192	0.014596648667864	1.56580422974585	239.130013164843		1.44433606476522	0.729974655642925	3.10530303221819	0.381737160905689	0.00603996146552118		0.0129858355758864		2.14998649412175	0.677353513588439
P03994	Hyaluronan and proteoglycan link protein 1 OS=Rattus norvegicus OX=10116 GN=Hapln1 PE=1 SV=2	Hapln1	9.04	3	3	3	4190.95	2854.09	4147.43	4606.3	4053.73	2395.27	3665.6	4431.42	3935.91	5240.76	3427.21	2181.7	1.1143582470075	0.758892072012705	1.1027864384892	1.22479828993203	1.07787195185858	0.636893515386646	0.974669607184696	1.17829833879049	1.04654404561718	1.39349887891458	0.911282579779426	0.580106035026967	1.0124076234928	0.891032210255903	0.930153337549541	0.572998725188504	1.03159543101311	0.794806216081421	0.918753786484256	0.59692185028301	1.01895265017277	0.897912942983628	1.10905953821637	0.562876299763518
P04094	Proenkephalin-A OS=Rattus norvegicus OX=10116 GN=Penk PE=1 SV=1	Penk	12.64	3	3	3	10928.1	5094.47	10178.9	3092.99	7250.51	3653.49	4640.82	7396.51	8220.12	7241.77	7651.61	5669.06	1.61861109242536	0.754565354638795	1.50764363875591	0.4581169574547	1.07390634343948	0.541135187275475	0.687373169164763	1.09553107413321	1.21751973472676	1.07261182188973	1.13331510700971	0.839670519086108	1.87193603767667	0.144989322390004	1.29342390083648	0.481936790907654	1.27423934124549	0.491953702433322	0.690955179452498	0.259954833859813	0.6807066671076	0.180523084257981	0.985167616294564	0.865640922466351
P04182	Ornithine aminotransferase, mitochondrial OS=Rattus norvegicus OX=10116 GN=Oat PE=1 SV=1	Oat	25.06	9	9	9	20138	12025.7	16762.2	34388.3	30255.6	29909.6	19803.3	25896.5	18366.6	18772.6	20881.2	20394.3	0.90306991302866	0.539281351331252	0.751685296264227	1.54211138594714	1.35678429142069	1.34126824266173	0.888060602278303	1.16130449909359	0.823633124671377	0.841839817723797	0.936398027010332	0.914563448568895	0.517441448492124	0.0125025661409462	0.763674874817377	0.2007961134339	0.814778485913792	0.216998107420783	1.4758672252538	0.0246415502880242	1.57462933881338	0.0011971370631274	1.06691802072006	0.642802914086261
P04218	OX-2 membrane glycoprotein OS=Rattus norvegicus OX=10116 GN=Cd200 PE=2 SV=1	Cd200	18.71	5	1	1	6549.18		8382.57	7455.79		6615.81	14272.9		15244.7	15054.9	6933.96	7787.03	0.6675507300148		0.854426160664413	0.759960492357371		0.674342252791833	1.4548210332329		1.55387554073283	1.53452943502848	0.706770933138717	0.79372342203866	1.06112666647716	0.746087799144157	0.505859216196439	0.0947786226049799	0.752206735046375	0.528816580379184	0.476718974442367	0.0187573383427516	0.708875536549873	0.433079802541066	1.4869882982507	0.239354294466524
P04633	Mitochondrial brown fat uncoupling protein 1 OS=Rattus norvegicus OX=10116 GN=Ucp1 PE=1 SV=2	Ucp1	25.08	6	6	6	23576.6	19919.7	9715.71	8063.43	7002.7	16076.3	9330.82	1949.82	5075.47	27861.9	9440.42	14046.6	1.86058257338395	1.57199285253329	0.766729753825921	0.636337611856729	0.55262852093329	1.26868520586058	0.73635558508786	0.153872955101054	0.400538289394274	2.19876341802322	0.7450048326487	1.10850840135113	1.70866595830833	0.22341048664898	3.25334141186382	0.0704152608833698	1.03628294421772	0.874166878342855	1.90402424537375	0.21893913579304	0.606486562911157	0.31459725784717	0.318528802553199	0.0908605647268284
P04636	Malate dehydrogenase, mitochondrial OS=Rattus norvegicus OX=10116 GN=Mdh2 PE=1 SV=2	Mdh2	63.02	18	18	18	1455750	850001	1033320	2037630	1743180	2129430	1170840	1434890	1202840	1405770	1397970	1437270	1.00983352054187	0.589633867280856	0.716799706986997	1.41347558060225	1.20921971240815	1.47715596335048	0.812195417613765	0.995363228775764	0.834393372384392	0.975163089934494	0.969752338459153	0.997014201661829	0.564963690137795	0.0245585860386918	0.876725647684039	0.419421479323421	0.787329197526061	0.168723527459769	1.55182653856959	0.00750946950015319	1.39359256403545	0.00586307673618798	0.898033723098979	0.157746490271931
P04638	Apolipoprotein A-II OS=Rattus norvegicus OX=10116 GN=Apoa2 PE=2 SV=1	Apoa2	30.39	3	3	3	31215.3	35399	41548.7	31519.3	30915.5	27827.7	56928.8	45238.4	35642.8	27587.7	52736.8	50922.9	0.801277651011406	0.90867067009296	1.06652970622027	0.80908114500017	0.79358196845275	0.714320031812928	1.46132746245905	1.16124204757008	0.914928866916843	0.708159378663904	1.3537213874561	1.30715968434353	1.19831602271154	0.127068195111433	0.784870473840795	0.2188174220581	0.82411537295215	0.51938086014069	0.65497786807924	0.0445315662278769	0.687727909276679	0.192370282102575	1.05000175241567	0.789331881177276
P04762	Catalase OS=Rattus norvegicus OX=10116 GN=Cat PE=1 SV=3	Cat	37.95	20	20	20	50993.4	45268.5	54811.1	50437.1	70324	55447.4	52095.2	47855.9	66827.5	58850.6	57639.8	61285.4	0.91081884728101	0.808563519752368	0.979008713288468	0.900882492287179	1.25609244757537	0.990373988648121	0.930498653019286	0.854778376683949	1.19363969683668	1.05116026101017	1.02953355127346	1.09464945234394	0.857353646390498	0.264930420535689	0.905829644810545	0.468589018064911	0.849795078970253	0.0476157908995772	1.05654142677778	0.71447760234196	0.991183839420213	0.862940281464902	0.938140061808187	0.5086932923809
P04897	Guanine nucleotide-binding protein G(i) subunit alpha-2 OS=Rattus norvegicus OX=10116 GN=Gnai2 PE=1 SV=3	Gnai2	31.27	10	10	0	133851	148935	150550	145740	145729	139216	162463	127882	148915	138177	138653	145316	0.930906958103704	1.03581316392986	1.04704516621103	1.0135925773736	1.01351607457169	0.96821946103776	1.12989770068511	0.88939375586449	1.03567406792637	0.960993423656869	0.964303908539741	1.01064374209978	1.00615531072594	0.908117945882949	0.986513682101717	0.904565413680444	1.02650741686526	0.573416799862441	0.980478532076674	0.843130136630222	1.02022759898234	0.41896748080281	1.0405404765176	0.649910075413294
P04904	Glutathione S-transferase alpha-3 OS=Rattus norvegicus OX=10116 GN=Gsta3 PE=1 SV=3	Gsta3	18.1	4	4	0	72673.5	37040.2	39980.4	113287	113855	128922	59752.1	64503.7	60026.6	51860	90445.8	71243	0.965130950532504	0.491907551362107	0.530954494481066	1.50449324709799	1.51203649711213	1.71213182803294	0.793529980932709	0.856632985804502	0.797175442427218	0.688719974882394	1.20115366571959	0.946133381614855	0.420413464995057	0.013685043055576	0.812308174844695	0.300090308569021	0.700983100818174	0.230288664400796	1.93216498157176	0.000178619050382405	1.66736596038002	0.0325441264156794	0.862952168310007	0.493917781102164
P04905	Glutathione S-transferase Mu 1 OS=Rattus norvegicus OX=10116 GN=Gstm1 PE=1 SV=2	Gstm1	42.2	10	6	1	5407.8	4940.15	4880.63	9830.93	11951.1	10845.6	6293.99	5536.5	4741.63	5705.11	4566.89	7755.12	0.787014078511487	0.718955508701972	0.710293376605185	1.43072604661062	1.73928102993798	1.57839415102337	0.915984085951869	0.805744192773189	0.690064271070014	0.830282534386751	0.664633811349038	1.12862691307852	0.466738773242188	0.000306210345863592	0.918927693016946	0.42059021989869	0.844759451315574	0.404681717506349	1.96882655930563	0.00237763722792977	1.80991916623399	0.0198821355880806	0.919288272336347	0.719485322586549
P04906	Glutathione S-transferase P OS=Rattus norvegicus OX=10116 GN=Gstp1 PE=1 SV=2	Gstp1	16.19	3	3	3	37959.9	22042.7	17582.3	59577.2	53659.5	49647.3	27924.1	32170.5	38263.8	51474	38066.8	27076.5	1.00016291772918	0.580778430570919	0.463256343362069	1.56973295983749	1.41381410604056	1.30810113897497	0.735740856297341	0.847624497029935	1.00817003868308	1.35623081270477	1.00297950617924	0.713408392590449	0.476319957761351	0.0277316839153517	0.788797906431987	0.314052963641267	0.665294943374611	0.219893008540348	1.65602531151381	0.00838333000807898	1.39673959181013	0.131264099845145	0.843428890910697	0.522553534752262
P05065	Fructose-bisphosphate aldolase A OS=Rattus norvegicus OX=10116 GN=Aldoa PE=1 SV=2	Aldoa	55.22	23	23	23	295790	131004	151346	419874	385740	420012	226167	287542	229714	225272	242483	225403	1.09540120240209	0.485148041243731	0.560480713948228	1.55492235862394	1.42851367461571	1.55543341500154	0.8375658532867	1.06485632557254	0.850701483513957	0.834251393446443	0.897989011670664	0.834736526674458	0.471709966988298	0.0318045180479668	0.777673007157433	0.300972067224724	0.834066691865347	0.38226009649799	1.64862534519379	0.0036118043479054	1.76817695244086	0.000108380340732888	1.07251593431801	0.472446550982337
P05197	Elongation factor 2 OS=Rattus norvegicus OX=10116 GN=Eef2 PE=1 SV=4	Eef2	32.4	28	28	1	171677	81076.5	96982.1	262827	232879	251688	126032	166367	136516	126128	151575	153961	1.05231391433843	0.496967730539673	0.594462934882137	1.61102832157963	1.42745861156252	1.5427505400957	0.772527637667833	1.01976565868894	0.836790521326821	0.773116080707823	0.929096393610367	0.943721655000136	0.46794006909341	0.0239156279703883	0.815396057493909	0.356858475283226	0.810203306275251	0.331039171156948	1.74252241120035	0.00334567807502218	1.73142536787872	0.0016556984754813	0.993631620890322	0.933322531220614
P05370	Glucose-6-phosphate 1-dehydrogenase OS=Rattus norvegicus OX=10116 GN=G6pdx PE=1 SV=3	G6pdx	11.26	6	6	6	11224.5	6247.26	5699.36	12200.8	12599	12707.5	11247.9	10667	9917.55	10166.8	9550.21	10454.6	1.09790737846186	0.611066225593092	0.557474221257999	1.1934	1.23235200331783	1.24296476562913	1.10019621383591	1.04337636474255	0.970070054012602	0.99445006328532	0.934139251179141	1.02260078211657	0.617776272885545	0.0676761183385571	0.727908784903455	0.166589146644407	0.767977578922702	0.220082817126919	1.17827248609516	0.012766357893714	1.24313220275617	0.0017769510749146	1.05504644929455	0.306666830333471
P05426	Large ribosomal subunit protein uL30 OS=Rattus norvegicus OX=10116 GN=Rpl7 PE=1 SV=2	Rpl7	35	13	13	2	93988.7	56951.4	77572.4	104752	102886	112325	80724.9	82539.4	92838.3	70690.8	94578.1	103846	1.05045334187705	0.636510436409663	0.866978549734421	1.1707480629938	1.14989293960192	1.25538678188272	0.902212084832443	0.922491624700915	1.03759603536579	0.790067179352012	1.05704069971584	1.16062226353343	0.714184140041192	0.0740300095130483	0.892269348300252	0.432062752338987	0.849126153921615	0.409726880315536	1.24935475079128	0.0117749983039716	1.18894568825435	0.193966329842701	0.951647790590562	0.771160298851302
P05503	Cytochrome c oxidase subunit 1 OS=Rattus norvegicus OX=10116 GN=Mtco1 PE=2 SV=3	Mtco1	4.28	2	2	2	1079110	1312020	962378	1006350	727797	870490	1328770	1159980	1154760	1469520	1301260	963313	0.97102314770795	1.18060419258072	0.865983370411619	0.905551004713047	0.65489869784582	0.783299144524927	1.19567646299255	1.0437929690933	1.03909581974704	1.32232852630389	1.17092194603557	0.866824718043562	1.28751453657458	0.123901475340094	0.920405872359346	0.429866544389548	0.898078328525829	0.551356170050341	0.714870276189718	0.0305819703949607	0.69752869036738	0.0868937030848805	0.975741632573158	0.935879102995025
P05545	Serine protease inhibitor A3K OS=Rattus norvegicus OX=10116 GN=Serpina3k PE=1 SV=3	Serpina3k	22.12	9	1	1	96855.1	19525.1	42784.7	82645.5	68609.1	46961.1	56471.4		21265.8	33234.7	73827.5	33597	1.85037974771483	0.373019589181228	0.817385376630188	1.57891075885282	1.31075068993725	0.897173905869807	1.07886456041141		0.406274998827671	0.634936268729039	1.41044623178765	0.641857872058106	0.802988360659625	0.464341385065986	1.36498270240417	0.77202544820544	1.13156409250159	0.991237924740136	1.69987856521717	0.239387800222611	1.40919115137865	0.278857456207184	0.828995188370188	0.678914678104744
P05712	Ras-related protein Rab-2A OS=Rattus norvegicus OX=10116 GN=Rab2a PE=2 SV=1	Rab2a	45.75	8	8	0	50466.8	60438.3	61096.1	68665.9	59684.9	64021.7	62449.1	54811	61593.7	54662.4	63462.7	69260.3	0.828895301465386	0.992672864111762	1.00347694380978	1.12780762562501	0.980298595877516	1.05152865491425	1.02569938198463	0.900246902292582	1.01164980798998	0.897806211743592	1.04234732236455	1.13757038782097	0.894104926639723	0.19821752611125	0.961686025122195	0.610348056967837	0.917900754274346	0.413137431108105	1.0755851986371	0.27621129947211	1.02661413322489	0.73253137943091	0.954470305584106	0.617293395035064
P05942	Protein S100-A4 OS=Rattus norvegicus OX=10116 GN=S100a4 PE=2 SV=1	S100a4	35.64	4	4	4	14573.9	15188.2	15038.7	24113.6	20365.3	18207.9	21093.8	14673.3	15690.2	15577.6	12164.4	18141.1	0.853822719550062	0.889811939773859	0.88105337160935	1.41271310563009	1.19311617552288	1.06672329954889	1.23579588728104	0.859646142129006	0.919221981369735	0.912625227019743	0.712660378463882	1.06280977210147	0.714676774057696	0.0162943230119389	0.870640317311635	0.324652025987016	0.976411794320785	0.931492383449149	1.21822948347465	0.2149279154824	1.36622852422787	0.0885806608932956	1.12148699630147	0.514491948101191
P06685	Sodium/potassium-transporting ATPase subunit alpha-1 OS=Rattus norvegicus OX=10116 GN=Atp1a1 PE=1 SV=1	Atp1a1	31.18	37	37	32	555050	619606	614041	497010	512553	516447	580675	508279	603137	597916	582831	648722	0.974303666021237	1.08762165082201	1.07785316167435	0.87242350247584	0.899706813674773	0.906542123062192	1.01928435504348	0.892204473581854	1.05871289111441	1.04954824028962	1.02306887662521	1.13873024561504	1.17213976317324	0.0132215455574549	1.05709267409377	0.415362835784326	0.977713751913807	0.65955104250981	0.901848659439711	0.131009922348119	0.834127279554887	0.0062902556413098	0.924908265731751	0.262365615514096
P06686	Sodium/potassium-transporting ATPase subunit alpha-2 OS=Rattus norvegicus OX=10116 GN=Atp1a2 PE=1 SV=1	Atp1a2	29.41	33	23	22	94368.6	100447	120952	60266.2	67116.6	74016.8	73856.3	95344.1	93338.6	98783.8	110055	107875	1.03283705149487	1.09936338264534	1.32378468105288	0.659596140165265	0.73457178818336	0.810092482807683	0.808335856697251	1.04351361704456	1.02156399919739	1.08116013936265	1.20452016562996	1.18066069571879	1.56786607321961	0.00932535321873328	1.20274549685951	0.169095404386186	0.997012444674024	0.930707884046226	0.767122598928159	0.0604690731391228	0.63590408753897	0.00259191102493207	0.828947144077713	0.0940883345166773
P06757	Alcohol dehydrogenase 1 OS=Rattus norvegicus OX=10116 GN=Adh1 PE=1 SV=3	Adh1	9.57	3	3	3	7172.08	5992.44	5122.09	8199.44	8965.15	8204.16	8152.15	6164.99	5795.16	5701.98	6041.4	4622.31	1.07402174001212	0.897370196054452	0.767034948620019	1.22786929536828	1.34253466253439	1.22857611718467	1.2207875996698	0.923209624956401	0.867827440135724	0.853873699277517	0.904701974895596	0.692192701291036	0.720832126139443	0.0298223240950493	0.909225200499197	0.549922547079431	1.11737482501502	0.442411763138999	1.26135499172148	0.090193070317054	1.55012	0.00685275696270461	1.22893076918847	0.204179782982423
P06761	Endoplasmic reticulum chaperone BiP OS=Rattus norvegicus OX=10116 GN=Hspa5 PE=1 SV=1	Hspa5	42.35	27	25	0	210149	182091	178853	228527	261690	241464	210998	213063	201938	211339	216938	217128	0.979647872058576	0.84885039029935	0.833755863036666	1.06532026922769	1.21991563908945	1.12562845304404	0.983605640324795	0.993232014258532	0.941370798755952	0.985195273986492	1.01129603314145	1.01218	0.780521839435492	0.0181054318732926	0.91229059471341	0.153911532629274	0.884859894174975	0.0734300379407535	1.16882135594466	0.0222301521742524	1.13367730339864	0.0371376092697181	0.969932058165028	0.176219247642549
P06765	Platelet factor 4 OS=Rattus norvegicus OX=10116 GN=Pf4 PE=1 SV=1	Pf4	22.86	3	3	3	3999.64	3465.16	2723.13	1897.73	3108.77	2361.39	8674.01	3442.09	4184.12	3103.82	3979.79	4177.78	1.06379463546572	0.921637602141789	0.724277956435019	0.504744175366372	0.826847628510755	0.628065029413244	2.30704896090048	0.915501614342838	1.11286126004961	0.825531064158575	1.05851507942717	1.11117499378843	1.38274729943037	0.141294328244065	0.62501794454308	0.258005555513735	0.904677841722913	0.511962129219562	0.452011690639758	0.0813036385740908	0.654261152486505	0.0620119339373616	1.44744298883175	0.3757005431205
P07483	Fatty acid-binding protein, heart OS=Rattus norvegicus OX=10116 GN=Fabp3 PE=1 SV=2	Fabp3	47.37	7	7	7	707212	281291	378117	1122710	1364590	1493930	529099	782546	528484	553241	659758	778933	0.924469093436745	0.367704218483164	0.494275380229721	1.46760899969509	1.78379507165157	1.95286860624248	0.691639385174867	1.02294586516144	0.690835455812153	0.723197861068588	0.862437119488413	1.01822294355577	0.343265774647534	0.0161173803913005	0.742676192810395	0.303252671470135	0.686077637188418	0.200109855546131	2.1635602721331	0.00731880138634511	1.99867766570345	0.00586970926295466	0.923791073189246	0.622335466173889
P07632	Superoxide dismutase [Cu-Zn] OS=Rattus norvegicus OX=10116 GN=Sod1 PE=1 SV=2	Sod1	43.51	6	6	6	133868	70637.5	72581.3	272838	220170	266464	117302	143851	111069	138638	141322	159760	0.869037221947645	0.458560796944205	0.471179455264504	1.77119533840613	1.42928799381639	1.72981694138298	0.761494936869922	0.933844334825281	0.72103187621017	0.900002856368794	0.91742670600954	1.03712154195443	0.364841363473571	0.00875641159571436	0.744412742932981	0.20772043562292	0.630143727826799	0.0767921145321669	2.04037375544702	0.00234095921753488	1.72717183662331	0.00257549373489718	0.846497771309015	0.131479344078971
P07895	Superoxide dismutase [Mn], mitochondrial OS=Rattus norvegicus OX=10116 GN=Sod2 PE=1 SV=2	Sod2	39.64	8	8	8	78353.8	39722.4	58552.1	118815	108048	130092	57376.4	76878.9	61404.8	58182	80239.9	76651.5	0.995688734966909	0.504776363186592	0.744056655563048	1.50985347290231	1.37303074561418	1.65315707609988	0.729116330451814	0.976946295988804	0.780307625576501	0.739353572868766	1.01966	0.974056587789182	0.494819515064924	0.0223378979063923	0.90273029605934	0.573404012594011	0.821246606972317	0.366126490355022	1.8243627597042	0.00422193141663106	1.6596892037788	0.0107235796784898	0.909736396969593	0.525906181345587
P07896	Peroxisomal bifunctional enzyme OS=Rattus norvegicus OX=10116 GN=Ehhadh PE=1 SV=2	Ehhadh	21.47	14	14	1	7914.83	7649.34	8175.64	7397.53	12082.6	7214.56	6818.47	8126.73	6754.02	9006.23	7461.17	8576.53	0.977364239616826	0.944580158091907	1.00957041048019	0.913485353885384	1.49202208532518	0.890891269751841	0.841980023184343	1.00353075012619	0.834021403069533	1.1121359695362	0.921343951001079	1.05907438593133	0.889308323115946	0.629372176608027	1.09403978576188	0.214019485673458	0.947926703197142	0.442511522220129	1.23021426576623	0.366647268795525	1.06591457490897	0.842843118051038	0.866446280595737	0.155833730289576
P07936	Neuromodulin OS=Rattus norvegicus OX=10116 GN=Gap43 PE=1 SV=1	Gap43	12.39	2	2	2	2387.79	1837.7	1924.64	2167.23	1503.44	1609.09	2131.08	3226.57	2634.24	2396.98	2073.24	1026.86	1.14987122203825	0.884968252961813	0.926835336769018	1.04365769541624	0.724001017703057	0.774878144505808	1.0262491943853	1.55379660225227	1.26855241371395	1.1542967856475	0.998395592735783	0.494497741871017	1.16485029622559	0.314524224936323	0.769546377640333	0.152971360185041	1.11879943533658	0.572966673679607	0.660639723519718	0.0655496851587119	0.960466283918007	0.976265845352545	1.45384276743289	0.216275302634703
P08010	Glutathione S-transferase Mu 2 OS=Rattus norvegicus OX=10116 GN=Gstm2 PE=1 SV=2	Gstm2	50.92	13	13	4	73292.9	35791.5	41651.7	107978	120072	115624	62133.8	72801.1	71813.7	64812.3	79741	85223.9	0.944764080964114	0.461361518016439	0.536900983193365	1.39186382220301	1.5477585513675	1.49042270257275	0.800920450054617	0.938424654157177	0.925696817578955	0.835446994793089	1.02788172633583	1.09855769876315	0.438601989094316	0.0166386279637972	0.729079181189135	0.180092725144327	0.65600982168814	0.11703795170648	1.66227969621076	0.00101642888527569	1.49568364485249	0.00977894661499346	0.899778568108585	0.353529090798256
P08050	Gap junction alpha-1 protein OS=Rattus norvegicus OX=10116 GN=Gja1 PE=1 SV=2	Gja1	20.16	9	9	9	79138.4	99985.2	83118.7	74775.7	97741.9	70861.3	116237	89565.3	120437	90644.5	88076.6	89869.8	0.86297386690589	1.09030021680194	0.906377510174461	0.815400298459341	1.0658378916143	0.772715269388544	1.26751985594275	0.976675208010095	1.31331924335777	0.988443469652544	0.960441506094681	0.979995663597684	1.07750630806533	0.550437733109446	0.803834179389179	0.140922179790701	0.976363309404749	0.706467751387238	0.746013432471195	0.0968373774376984	0.906132337320438	0.337573607348892	1.21463273699891	0.118172597998767
P08082	Clathrin light chain B OS=Rattus norvegicus OX=10116 GN=Cltb PE=1 SV=1	Cltb	25.76	10	10	10	147285	137224	140324	133044	127651	139698	147838	156424	131870	130744	153598	132675	1.05305429358755	0.981120428986371	1.00328472480822	0.9512343784911	0.912675653533924	0.998808967006777	1.05700811797125	1.11839606762493	0.942840545170179	0.934789900945855	1.09819080956282	0.948596112311015	1.06104002817232	0.14944795711307	0.974092705878037	0.679546534357075	1.01874264118729	0.726658632631535	0.91805462566379	0.213271889732686	0.960135917720381	0.539122084704519	1.04583745986375	0.56521358981161
P08289	Alkaline phosphatase, tissue-nonspecific isozyme OS=Rattus norvegicus OX=10116 GN=Alpl PE=1 SV=2	Alpl	30.15	12	12	12	20973.4	25681.7	27713.5	20162	22557	20996.1	18641.7	26247.8	19427.9	21533	23395.5	24927.9	0.924421916751605	1.13194457452963	1.22149803035729	0.88865871463596	0.994220544888571	0.925422440153164	0.821650092283959	1.15689595327952	0.85630258119611	0.949086802016473	1.03117820445718	1.09872014545054	1.1672052621749	0.171067386284335	1.1562749738018	0.3313032653294	1.06459250691418	0.570470893409198	0.990635504544649	0.99004551151281	0.912086795197004	0.163702618531232	0.9207087682732	0.468020349697956
P08461	Dihydrolipoyllysine-residue acetyltransferase component of pyruvate dehydrogenase complex, mitochondrial OS=Rattus norvegicus OX=10116 GN=Dlat PE=1 SV=3	Dlat	35.6	21	21	3	1143870	1042580	1188060	951393	850127	998140	1007190	995012	1003070	1251250	1182550	1179360	1.07299828447723	0.97798399418664	1.11445036748583	0.892446743828972	0.797454966550198	0.936297400638275	0.944786682177715	0.933363204764754	0.940921948482412	1.17372525151646	1.10928175518944	1.10628940070206	1.20532850417551	0.0378614143332124	1.12286342134755	0.0425497810354951	0.933949783568954	0.184228488613184	0.931582898320019	0.200203703329751	0.774850823102215	0.0074598059310344	0.831757242967375	0.00072206298257026
P08494	Matrix Gla protein OS=Rattus norvegicus OX=10116 GN=Mgp PE=1 SV=2	Mgp	23.3	2	2	2	3670.39	2799.45	3204.24	9776.7	17866.8	7068.8	5045.18	5024.6	5346.64	4208.77	8473.67	4424.07	0.572683333136131	0.436792372730948	0.499950916215475	1.52543820767603	2.78771971819797	1.10293019141636	0.787188963208746	0.783977908526289	0.834225141273534	0.656685647030249	1.32212914145245	0.690278459135832	0.278693143352644	0.0129135616029883	0.627517932178807	0.00427806110826745	0.565520377914607	0.0937685950369103	2.25164467496345	0.0538997630200026	2.02918654944813	0.123983488114214	0.901201940080121	0.833869887156512
P08644	GTPase KRas OS=Rattus norvegicus OX=10116 GN=Kras PE=1 SV=3	Kras	28.04	4	1	1	3595.92	4053.96	3264.3	3222.51		4142.71	3494.62	4577.51	3957.99	3564.7	5057.88	4288.74	0.915186285134671	1.03176060437511	0.830786722331172	0.820150880917632		1.0543480876355	0.889404740861122	1.16500766759739	1.00733558163145	0.907240581164087	1.28726512487957	1.09151372347229	0.98790260168739	0.951076313516781	0.907237833039072	0.395261245612586	0.845318681591038	0.245144510116613	0.918347447905757	0.572028521949848	0.855670063169374	0.409385271703131	0.931749813342091	0.629247775172812
P08649	Complement C4 OS=Rattus norvegicus OX=10116 GN=C4 PE=1 SV=3	C4	18.31	30	30	30	8487.26	9245.34	8854.94	14808.7	21440.4	24854.8	12155.2	8014.02	6433.26	10918.5	7687.67	11410.5	0.705749453314549	0.768786822921312	0.736323508898411	1.23140235238453	1.78285460547282	2.06677555680425	1.01075326488513	0.666397663539453	0.534951177179721	0.907916737087694	0.639260361973435	0.948828495538685	0.435120180544941	0.0065482867660344	0.999438398224526	0.863826470340883	0.885759146500928	0.448181422415772	2.29692494835068	0.0251210986320754	2.03566551519539	0.0239115277569507	0.886256869932608	0.563089733086421
P08661	Mannose-binding protein C OS=Rattus norvegicus OX=10116 GN=Mbl2 PE=1 SV=2	Mbl2	4.92	1	1	0	1023.53	1554.06	747.145	2026.34	2783.35	2170.72	2144.06	1714.95		1713.23	2358.85	921.33	0.587696296476092	0.89231903950215	0.4289999799035	1.16349546510739	1.59815978700842	1.24639639745448	1.23108860651132	0.98469977786843		0.983712178452742	1.35441795447386	0.529014517241622	0.476295088683902	0.0289226215119408	0.574367519130554	0.129780212033966	0.665824556765817	0.335552686206316	1.2059068690329	0.306832206776724	1.39792446444414	0.246214650948202	1.15923086628176	0.601576397468597
P08753	Guanine nucleotide-binding protein G(i) subunit alpha-3 OS=Rattus norvegicus OX=10116 GN=Gnai3 PE=1 SV=3	Gnai3	20.9	7	3	1	3306.08	2526.02	3557.73	2592.47	3652.48	3203.82	4528.62	3241.97	3080.12	3977.1	4256.1	4876.56	0.926958459611389	0.708245295984235	0.997516067522028	0.726876541943552	1.0240820653346	0.898286808568504	1.26973413207343	0.908983302674568	0.863603811951989	1.11509899630997	1.19332499514592	1.36728952287982	0.993762151052465	0.963919369617796	0.865365492212031	0.429643083615351	0.716247284465925	0.0470967941105729	0.870797394824855	0.443816700857641	0.720743171499707	0.045715952983769	0.827681818736575	0.211242581465919
P09527	Ras-related protein Rab-7a OS=Rattus norvegicus OX=10116 GN=Rab7a PE=1 SV=2	Rab7a	56.52	11	11	0	58500	67620.9	73181.9	79080.8	78030	71867.6	78971.5	69989	74816.1	67297	73190.1	77231.6	0.807103893931372	0.932941738481093	1.00966489667173	1.09104994214031	1.07655242467461	0.991531962521407	1.08954196854019	0.96561358004039	1.03221137844032	0.928473004271787	1.00977802918336	1.06553718110342	0.870400002795023	0.119784222645407	0.890632890123454	0.184853592499874	0.915414247834476	0.30171521792262	1.0232455046685	0.638808318259984	1.05171673356492	0.364218218407264	1.02782443584313	0.628272086110994
P0C089	Phosphatidylglycerophosphatase and protein-tyrosine phosphatase 1 OS=Rattus norvegicus OX=10116 GN=Ptpmt1 PE=1 SV=1	Ptpmt1	54.4	11	11	1	33930.7	37887.8	39620.4	34103.3	31988.9	34078.7	42507.5	37513.3	33134	37011.2	32694.3	39274.7	0.938728026249536	1.04820530413275	1.0961394810958	0.943503184360942	0.885006114194337	0.942822599832897	1.17601409861282	1.03784437300459	0.916686493993703	1.02395325546266	0.904521737205841	1.08657533185412	1.11248775842086	0.10732739135701	0.98483581783539	0.893193443992888	1.02256097896682	0.761242484837872	0.885255420008696	0.193188550566411	0.91916605034676	0.231288381825431	1.03830604091385	0.714648139246877
P0C1S9	Diacylglycerol lipase-beta OS=Rattus norvegicus OX=10116 GN=Daglb PE=1 SV=1	Daglb	6.29	3	3	0	3038.18	2884.01	2568.19	1796.6	2167.05	1757.81	3308.12	2870.85	3395.22	3113.73	3284.12	3542.64	1.08099382918843	1.02613966694459	0.913769935350579	0.639235829845475	0.771043084196057	0.625434228019968	1.17703931505533	1.02145729829226	1.20802976411441	1.1078747525686	1.16850004091736	1.26048225550694	1.48395339651068	0.00875242709325753	0.886798778800087	0.171196846667482	0.85412087331711	0.063192385918939	0.597592067840726	0.00361299767443414	0.575571224356143	0.00188714870918731	0.963150709874463	0.578005761248441
P0C548	Patatin-like phospholipase domain-containing protein 2 OS=Rattus norvegicus OX=10116 GN=Pnpla2 PE=1 SV=1	Pnpla2	9	4	4	4	4201.7	5187.06	3355.01	5344.92	4353.83	3453.82	2778.75	3486.69	5271.31	3215.74	4927.23	5646.73	0.984335292942848	1.21517629164675	0.785980615269102	1.25215826783352	1.01997489789213	0.80912890531734	0.650979768966118	0.816829383951948	1.23491359998157	0.753353731805706	1.15430572992998	1.32286	0.968918621987946	0.868140039090691	1.10462391921468	0.624197200534621	0.924151359347919	0.765992535626479	1.14005850867879	0.540091086187873	0.953796674329391	0.873912266649697	0.83662081118516	0.500698378367662
P0C6P7	Protein fem-1 homolog B OS=Rattus norvegicus OX=10116 GN=Fem1b PE=1 SV=1	Fem1b	1.44	1	1	1	96172.4	44004	46724.1	30791.9	24396.1	27945.3	48295.5	63952.1	60253.6	72515	48632.9	46968.4	1.88989821195828	0.864729183414495	0.918182275219917	0.605096230860394	0.47941140876962	0.549157268640876	0.949062091573374	1.25673227912558	1.18405250263121	1.42500310733802	0.955692389420935	0.9229830510473	2.2482025854862	0.0452943004156183	1.08347362221248	0.94292857636488	1.11173336553326	0.847206996638902	0.481928821364721	0.00261057544604055	0.494498748782837	0.0112719634571488	1.02608253928977	0.823905681818851
P0CC10	Leucine-rich repeat-containing protein 4B OS=Rattus norvegicus OX=10116 GN=Lrrc4b PE=1 SV=1	Lrrc4b	17.63	11	11	9	18545	18947.9	22906.6	14333.4	14307.9	13790.1	19433.3	17659.1	20635.8	15570.8	18034.2	24302.8	1.01864401426486	1.04077459789103	1.25821897962575	0.787308283314315	0.785907613464557	0.757465776280068	1.06743676044289	0.969983095837401	1.1334879562991	0.855276474376668	0.990586674686188	1.33490977351718	1.4234623415678	0.00695412027861567	1.04627374489418	0.626112517423494	1.04302874569574	0.727479533588376	0.73502031935865	0.00289094664796287	0.732740667060396	0.0894446118872081	0.996898517988941	0.933359095452594
P10536	Ras-related protein Rab-1B OS=Rattus norvegicus OX=10116 GN=Rab1b PE=1 SV=1	Rab1b	22.39	5	4	0	121643	127981	132154	118437	123034	109611	132802	123485	116818	125633	127352	125137	0.983578455980006	1.03482612542257	1.06856808259893	0.95765544742323	0.994825775038795	0.886290358988388	1.07380766760978	0.998472461520113	0.944564570675439	1.01584071553757	1.02974017021913	1.01183016898605	1.08743256561145	0.112904186312078	1.02324546709371	0.619715576301186	1.00966883704201	0.732107784184371	0.940973720534434	0.294974837886914	0.928488688835878	0.0937559110707818	0.986731795558047	0.71491840091375
P10760	Adenosylhomocysteinase OS=Rattus norvegicus OX=10116 GN=Ahcy PE=1 SV=3	Ahcy	37.04	15	15	12	28235.8	13696.3	14205.5	35176.3	33553.1	36705.9	23654.5	28526.3	24228.3	26217.8	26137.3	23935.6	1.07813882656686	0.522971292129415	0.54241427906401	1.34315070955893	1.28117141577999	1.40155603716136	0.903209219254488	1.08923110406981	0.925118853785264	1.00108472673573	0.998010963090335	0.91394257280381	0.532436480002428	0.0437755131940137	0.734697830494012	0.208313420326391	0.735838051033743	0.1990658666491	1.37987883642132	0.00722120354548667	1.38202035110439	0.00121299406645951	1.0015519584956	0.987619498409396
P10860	Glutamate dehydrogenase 1, mitochondrial OS=Rattus norvegicus OX=10116 GN=Glud1 PE=1 SV=2	Glud1	36.02	19	19	2	123737	65253.9	68433.9	133863	108105	139064	77503.2	124031	100337	106684	122860	102910	1.16661297849907	0.61522460248495	0.645206170420386	1.26208258759159	1.01923188731456	1.31111847904826	0.730713036482288	1.16938485930819	0.945993893691143	1.00583446340379	1.15834447690178	0.970252564853997	0.675598899829936	0.122069307769599	0.85276369524486	0.493454044092795	0.77431704837361	0.234670810190607	1.26223369437031	0.193262540004858	1.14611946314377	0.23390688229245	0.908008927550879	0.487404911703448
P10959	Carboxylesterase 1C OS=Rattus norvegicus OX=10116 GN=Ces1c PE=1 SV=3	Ces1c	26.05	11	1	1	1541.53			3382.3	771.22	1816.88	1659.13	654.614	1102.58		756.754	1713.43	1.03547667272857			2.27195886565285	0.518043969005939	1.22043479993713	1.11447095549496	0.439717376010547	0.740625138542269		0.508326866161563	1.15094535646618	0.77458629237572		1.35367430021274		1.24810945257519		1.74760941877878	0.416113637244565	1.61132396075218	0.58175029904989	0.922016065739772	0.889487179299112
P10980	Muscarinic acetylcholine receptor M2 OS=Rattus norvegicus OX=10116 GN=Chrm2 PE=1 SV=2	Chrm2	2.79	1	1	1	3646.53	5745.54	2301.49	1743.42	1952.34	1731.11	2583.1	2149.69	2877.25	5694.44	3583.19	1560.67	1.23024664614492	1.93839933177335	0.776464297191047	0.588185647128085	0.658669951195951	0.584032565646774	0.871472361850016	0.725250830995843	0.970711104151198	1.92115948906864	1.20887733818178	0.526530436672396	2.15475218680381	0.0585063474089089	1.53659639108336	0.255192137041489	1.07891089931078	0.779425077401383	0.713119773352045	0.0237403846877676	0.500712288827584	0.213608268804774	0.702143325060203	0.585455470436661
P11030	Acyl-CoA-binding protein OS=Rattus norvegicus OX=10116 GN=Dbi PE=1 SV=3	Dbi	39.08	3	3	0	5240.17	2525.73	3112.36	11690.4	9274.29	10961.5	4000.33	6214.01	6678.85	3870	3794.81	4349.68	0.876867553648176	0.422644816155928	0.520808962165815	1.95622135334706	1.55191987743217	1.83425035625075	0.669398050232227	1.03982575890578	1.11761008911603	0.647589187491712	0.635007215655148	0.727856779599211	0.340731543601037	0.00792030942192905	0.643943506229433	0.160073933858252	0.905428361919649	0.544581760899405	1.88988521410107	0.0197476511118117	2.65730713496786	0.000274821724800819	1.40606800621583	0.127164316341423
P11232	Thioredoxin OS=Rattus norvegicus OX=10116 GN=Txn PE=1 SV=2	Txn	51.43	6	6	6	55003.4	35576.3	39392.5	93354.6	85951.8	96556.1	52205.4	49700.4	50397.5	45650.8	57755.7	57662.6	0.917733987887494	0.593592026552574	0.657265480276822	1.55762533490006	1.43410931288081	1.61104249387972	0.871049242978831	0.829253215103132	0.840884357231735	0.761685472793581	0.963656226419344	0.9621028490959	0.471148488830486	0.00482135441983995	0.853377438308953	0.254115339378076	0.80693441510507	0.21312309870274	1.81127066846221	9.36941795187926e-05	1.71269660040318	0.00314436017079028	0.945577395043494	0.561716995541148
P11275	Calcium/calmodulin-dependent protein kinase type II subunit alpha OS=Rattus norvegicus OX=10116 GN=Camk2a PE=1 SV=1	Camk2a	8.58	5	2	0	11236.5	13722	6912.22	9905.67	10893.7	15057.9	8809.29	11183.1	7608.52	12262.5	12039.4	11793.2	1.02597699050402	1.25292184075968	0.6311376917458	0.904462198685172	0.994676771365961	1.37489956172389	0.804354455807159	1.0211011687363	0.694715120525931	1.11965850986121	1.09928780131483	1.07680788897005	0.888821708958881	0.589266105844191	1.15469816031428	0.640337420739486	0.882965277835496	0.467353146242378	1.2991336155221	0.202348597278952	0.993411017007849	0.865251596019799	0.764671936079967	0.0674461698847264
P11505	Plasma membrane calcium-transporting ATPase 1 OS=Rattus norvegicus OX=10116 GN=Atp2b1 PE=1 SV=3	Atp2b1	15.9	16	16	0	18223.7	22218.4	23119.6	17899.5	18678.3	16095.8	20897.7	17280.1	20200	19628.8	18791.3	20675.5	0.935713561369346	1.14082530945575	1.18709829800945	0.919067197755154	0.959055439527925	0.826454470886193	1.07301268630564	0.887263503669311	1.03718860273494	1.00785978442394	0.964857534186789	1.06160361167556	1.20670886364327	0.0980794887147211	1.08879916680656	0.426491903683085	1.07557415442097	0.433758991438934	0.902288198596042	0.239149213259806	0.891328626835162	0.0897971525042881	0.987853579623525	0.830090581319441
P11506	Plasma membrane calcium-transporting ATPase 2 OS=Rattus norvegicus OX=10116 GN=Atp2b2 PE=1 SV=2	Atp2b2	9.01	10	2	0	4514.07	2185.08	8200.49	3723.66	5307.96	7695.3	6556.14	4202.28	6924.04	1481.76	4748.54	4432.27	0.903241684937818	0.437223025102386	1.64087495429086	0.745084797651688	1.06209490193607	1.53978909013418	1.31184916057753	0.840854144437391	1.38546401721215	0.296492389146261	0.950157899765539	0.886873934808132	0.890758131204071	0.654517792603423	0.842622576270496	0.527492057922088	1.39737793046142	0.586034881653387	0.945961138891308	0.787954459906255	1.56875124852639	0.288137036149777	1.65836754178402	0.214027674241259
P11517	Hemoglobin subunit beta-2 OS=Rattus norvegicus OX=10116 PE=1 SV=2	--	87.07	13	3	0	115924	65303.9	75607.4	131152	149347	162336	106124	149678	118323	127949	153042	150487	0.924143143972593	0.520601009796693	0.602740246571835	1.04554	1.19059043962316	1.2941384132702	0.846017796236737	1.19322916310281	0.94326791021936	1.02000613443419	1.22004688450928	1.19967849027814	0.579979676403175	0.0354087289585305	0.686495957233545	0.118358962795695	0.59524541228058	0.0394877750559707	1.18365519545606	0.214640617029609	1.02632115658272	0.778620112999331	0.867077811614961	0.267381857944253
P11654	Nuclear pore membrane glycoprotein 210 OS=Rattus norvegicus OX=10116 GN=Nup210 PE=1 SV=1	Nup210	5.51	8	8	8	5654.38	5502.47	6856.16	5378.52	4378.56	4269.37	5509.84	6318.3	5807.91	6072.98	5196.79	5849.33	1.01583885286552	0.988547429201249	1.23174489678134	0.966279165339838	0.786631136853707	0.767014583961191	0.989871488133549	1.13511554300564	1.0434213179776	1.09104252573673	0.933630423173367	1.05086263697026	1.28421731799564	0.0675045221595757	1.02137440073032	0.834084466641697	1.05221711421745	0.595423622798819	0.795328318982992	0.0490336533462159	0.819345059027636	0.080212123646344	1.03019726504314	0.648238210778972
P11730	Calcium/calmodulin-dependent protein kinase type II subunit gamma OS=Rattus norvegicus OX=10116 GN=Camk2g PE=1 SV=1	Camk2g	15.18	8	7	0	17005.4	16399.7	18909.7	18595.7	17171.2	19939.9	20031.2	19943.5	20665.7	17351.2	19860.9	21184.7	0.898731077588713	0.866719986188599	0.999372849675943	0.982778029303423	0.907493565543375	1.0538186584268	1.05864384027397	1.05400891751388	1.09217700437067	0.917006519897049	1.04964352846047	1.1196060227571	0.939109767568771	0.359624720682171	0.862705391125388	0.0277270507821766	0.895850457559318	0.210158115276909	0.918641697614132	0.124236452595317	0.953935832100389	0.56586191635579	1.03841991341991	0.531151300254222
P11884	Aldehyde dehydrogenase, mitochondrial OS=Rattus norvegicus OX=10116 GN=Aldh2 PE=1 SV=1	Aldh2	34.1	15	1	1	39317.9	43893.6	64002.1	89458.2	78692.7	95132.9	43572.5	62664.9	54892.7	63198.6	61503.8	81527.8	0.6065567005379	0.677145961272865	0.987359513186024	1.38007041647849	1.21399119659033	1.46761393504236	0.672192356005475	0.966730547245338	0.846828925136307	0.974963929777901	0.948818273573688	1.25772824515332	0.559144163066622	0.0189725861508482	0.913631903660458	0.605489264412154	0.713831436908852	0.111651040232391	1.63398272576012	0.0141587040743683	1.27665007355858	0.0777561565357679	0.781311854422873	0.14708266030727
P12007	Isovaleryl-CoA dehydrogenase, mitochondrial OS=Rattus norvegicus OX=10116 GN=Ivd PE=1 SV=2	Ivd	29.48	13	13	13	180876	83903.7	114089	261907	205190	244728	120811	153047	127555	172923	162480	153219	1.09581488873262	0.508320195491689	0.691194104472763	1.58673118635581	1.24311825238863	1.4826543382746	0.73191851059663	0.927216332049917	0.772776201001177	1.04763262126711	0.984364996579289	0.928258372789772	0.532249780493801	0.045061778411714	0.943837643524251	0.682990277880692	0.775381992624156	0.250180687491954	1.77329832367163	0.00494165964798962	1.45680096270737	0.00992598327609706	0.821520520975314	0.0653617243141251
P12346	Serotransferrin OS=Rattus norvegicus OX=10116 GN=Tf PE=1 SV=3	Tf	41.26	29	1	1	19589.1	12400.7	14233.1	36361.7	31130.1	37618.8	9391.1	13619.4	7434.6	11675.1	10169.9	16717.6	1.06684178900723	0.67535440489568	0.775148723888224	1.98029419827068	1.6953760803699	2.04875710942847	0.511448607886315	0.741726014018259	0.404895679972697	0.635837510188744	0.553862827287861	0.910457054785941	0.439754886757377	0.00474982302166522	1.51823774597554	0.124961681554579	1.19864583819556	0.408851058304327	3.45246361483457	0.00240818342114004	2.72571351516755	0.00302584826115151	0.789498114753673	0.346698703826747
P12369	cAMP-dependent protein kinase type II-beta regulatory subunit OS=Rattus norvegicus OX=10116 GN=Prkar2b PE=1 SV=3	Prkar2b	10.82	4	1	1	2366.11	2099.67		2162.18	2399.3		1634.35	1473.96	1801.74	2034.02	1740.1	1811.47	1.21196645990094	1.07549083384128		1.10750964252237	1.22896700797525		0.837145096271558	0.754990293450256	0.92288543197988	1.04186365755088	0.891312253814751	0.927869322692838	0.979019967203627	0.810823686386208	1.36427734951783	0.0371561273393108	1.19927706831328	0.0935426935485835	1.39351330434517	0.0287489060585195	1.22497712864711	0.065699512861261	0.879056643971362	0.155803760983658
P12711	Alcohol dehydrogenase class-3 OS=Rattus norvegicus OX=10116 GN=Adh5 PE=1 SV=2	Adh5	11.76	4	4	3	9266.62	4834.54	4988.57	18129	16558.5	16376.9	7690.29	10074.2	8328.41	8068.29	7032.11	8325.92	0.929191336249884	0.484773594120997	0.500218636814295	1.81784833465429	1.66036966459116	1.6421600966297	0.771128074880498	1.01016976628464	0.835114250582941	0.809031250483086	0.705130423774383	0.83486457093413	0.373836371327187	0.00859591748011981	0.731606299031537	0.193664946842507	0.814883857131637	0.316469656319377	1.95702279164064	0.00142885359615726	2.17978752104471	0.000215240561445838	1.11382837765385	0.337268389263651
P13221	Aspartate aminotransferase, cytoplasmic OS=Rattus norvegicus OX=10116 GN=Got1 PE=1 SV=3	Got1	50.12	20	20	20	274738	120515	128072	448013	388816	359510	179779	252661	186955	195210	207143	201251	1.12036478523025	0.49145280992081	0.522269794400514	1.82696965299798	1.58556790227083	1.46605982404373	0.733127782556141	1.03033612751443	0.762391072304236	0.796054458155759	0.844716503384859	0.820689287220453	0.437438719292776	0.0302298731291909	0.844897036624448	0.463825112557517	0.86700055002949	0.459363778333136	1.93146376706302	0.00602907561303732	1.98199316107912	0.00051914264911885	1.02616119177474	0.902505213632939
P13286	Phosphorylase b kinase gamma catalytic chain, skeletal muscle/heart isoform OS=Rattus norvegicus OX=10116 GN=Phkg1 PE=2 SV=2	Phkg1	5.15	2	2	1	3556.14	3230.24	3947.97	4123.46	2059.39	2842.29	2164.61	1944.7	2597.04		3104.8	2166.51	1.23254734593371	1.11959139368217	1.36835443636243	1.42917873848156	0.713778332332928	0.985129099493811	0.750247265428685	0.67402712593916	0.900126192805592		1.07611426986985	0.750905799670103	1.18938321178397	0.370937520754893	1.60062478099115	0.00979844043973601	1.35758157523146	0.129761013550861	1.34576036144848	0.291863712396861	1.14141646004504	0.735264347332347	0.848157289174797	0.433765918493425
P13596	Neural cell adhesion molecule 1 OS=Rattus norvegicus OX=10116 GN=Ncam1 PE=1 SV=1	Ncam1	27.04	20	20	20	24160.4	37885.6	27894.7	49198.1	44894.5	41887	46480	23279.7	37551.4	26344.9	26732.8	34793.6	0.688489529988765	1.07961122073071	0.794904425927452	1.40197913715585	1.27934112034903	1.19363756157346	1.32452249771849	0.663392564331694	1.07008765320194	0.75074037758485	0.761794213145629	0.991499698292127	0.661427890654186	0.0379435362351431	0.838130445033179	0.559646317527351	1.02355035147995	0.936049119602252	1.26715316495684	0.260924791727379	1.54748592543868	0.0121077333200186	1.22123036759443	0.492699391398745
P13638	Sodium/potassium-transporting ATPase subunit beta-2 OS=Rattus norvegicus OX=10116 GN=Atp1b2 PE=1 SV=1	Atp1b2	11.38	4	4	4	4400.51	4366.29	4409.73	4124.72	3841.32	3736.11	3657.74	4951.12	4761.44	4113.3	3951.67	4368.78	1.04189573055753	1.03379356242254	1.04407872267338	0.976597748384903	0.909497969032055	0.884587708673152	0.866032275688385	1.17226203087324	1.1273520585809	0.973893868779365	0.935625211980491	1.03438311235405	1.12599223219665	0.0156646691346884	0.985507430648527	0.953884608597991	1.05973901678898	0.115068329137198	0.875234661899883	0.276309457686769	0.941160148788579	0.217232822700225	1.07532321302905	0.550694774634775
P13852	Major prion protein OS=Rattus norvegicus OX=10116 GN=Prnp PE=1 SV=2	Prnp	24.41	6	6	6	12975.6	15171.4	16603.9	17357.1	18339.7	16798	18527.7	15160.5	13311.8	14005.8	14097.3	14269.5	0.834361903414617	0.975557059516671	1.06767021240682	1.11610276162627	1.17928627578324	1.08015130348953	1.19137512237546	0.974856163623825	0.855980362054525	0.900606210644937	0.906489878002318	0.917562747061784	0.85248253160313	0.0983999103030123	0.952146808510638	0.727980193563722	1.0561282526916	0.53070694569483	1.11691063829787	0.296980633498406	1.23888550619976	0.00123165868643408	1.1092073651369	0.382786082279874
P13941	Collagen alpha-1(III) chain OS=Rattus norvegicus OX=10116 GN=Col3a1 PE=2 SV=3	Col3a1	1.71	2	2	2	4088.6	3370.61	4574.78	5041.94	3339.75	3839.22	4026.95	5078.98	2029.67	2511.52	2738.11	3594.04	1.1091696758411	0.91439084309709	1.24106228284604	1.36779507787758	0.906019034606052	1.04151699918864	1.0924450487033	1.37784341833474	0.550615960466761	0.681333909961462	0.742804035884476	0.975003713192765	0.984704903317347	0.958272766678125	1.08067728725888	0.65548025292097	1.36074616081333	0.0897526930332021	1.09746309134667	0.649160876839908	1.38188218239713	0.119256265720304	1.25916050689363	0.590297184169709
P14056	Serine/threonine-protein kinase A-Raf OS=Rattus norvegicus OX=10116 GN=Araf PE=1 SV=1	Araf	14.74	8	8	3	9969.33	8431.39	7017.46	8046.19	6836.21	8144.85	8066.71	7644.3	7826.37	6585.31	7311.45	7759.16	1.27759058671556	1.08050034424858	0.899302243847177	1.0311361548795	0.87607467551087	1.04377964118052	1.03376583599543	0.979633106941967	1.00296576000123	0.843921313328363	0.93697768006892	0.994352657281875	1.10383046173555	0.473707773917953	1.07990693951493	0.549923047147394	1.17372893878441	0.246196851824586	0.978326814624227	0.693807053533722	1.06332356233307	0.459550708496528	1.08687970771964	0.165692673478712
P14272	Plasma kallikrein OS=Rattus norvegicus OX=10116 GN=Klkb1 PE=1 SV=1	Klkb1	3.61	2	2	0			1057.87	782.584	2774.57	2051.5	792.884	1440.56		1551.15	662.775				0.761475749316644	0.563319441711379	1.9971903634487	1.47671027604819	0.570733585432215	1.03694358043577		1.11654844976463	0.477078553842474		0.565841644002286		0.947299327854202		0.955651162528089		1.67414211713688	0.483130637902962	1.6889021383591	0.469157761023715	1.00881646848922	0.929466585023016
P14408	Fumarate hydratase, mitochondrial OS=Rattus norvegicus OX=10116 GN=Fh PE=1 SV=2	Fh	23.08	10	10	10	264371	111959	160837	321341	300052	338127	192041	258037	185503	224786	195595	215638	1.14599822922984	0.485321066782454	0.697197942265379	1.39295239258068	1.30066860842102	1.46571652433436	0.832461374127755	1.11854153850378	0.804120382026864	0.97440474921856	0.847867291216554	0.934749901292749	0.559828872769718	0.0632642955602391	0.845158996256968	0.462428711983462	0.844576970184853	0.414445764615145	1.50967382599543	0.0186765873394833	1.50863417602304	0.00157026573894743	0.999311341327853	0.931447649563499
P14423	Phospholipase A2, membrane associated OS=Rattus norvegicus OX=10116 GN=Pla2g2a PE=1 SV=2	Pla2g2a	9.59	1	1	1	1382.87	621.575	1063.48	280.964	2379.02	1236.52	2055.01	1089.23	1426.05	1177.42	1119.56	2211.32	1.03437139855036	0.464931195306819	0.795471226456816	0.210157950944271	1.77948053293461	0.924903224262216	1.53712465216179	0.814731940415953	1.06666955889038	0.880697080767654	0.837418443498696	1.65404279581044	0.7873532274059	0.962666607480395	0.671275783374797	0.23535786949946	0.680505955681743	0.295474744290942	0.852572593861659	0.531341618665058	0.864295632500055	0.563948420305874	1.01375019408646	0.920801000445296
P14562	Lysosome-associated membrane glycoprotein 1 OS=Rattus norvegicus OX=10116 GN=Lamp1 PE=1 SV=1	Lamp1	13.76	5	5	0	27659.3	31548.1	34026	26782.3	25109.3	25390.9	28327.3	26796.2	29139.7	31794.9	28521.4	33109.1	0.953208818381152	1.08722661539411	1.17262126135647	0.922985199789204	0.865329425667962	0.875034067624054	0.976229773021314	0.923464228635759	1.00422711366453	1.09573196210847	0.9829189456196	1.14102258873737	1.20639730857568	0.0443692261398276	1.10645453768668	0.207540173957096	0.997944884367634	0.962860853738146	0.917156006417986	0.0527378585170001	0.827210801345244	0.0181923432403244	0.901930310172608	0.115885953703154
P14604	Enoyl-CoA hydratase, mitochondrial OS=Rattus norvegicus OX=10116 GN=Echs1 PE=1 SV=1	Echs1	25.17	9	9	9	215646	127800	163310	325795	315017	314878	201020	236357	193721	239798	209029	203038	0.94257431224273	0.55860529341894	0.713817139814141	1.42402825954166	1.3769183389433	1.37631077919538	0.878645039773673	1.03310071468404	0.846741596607281	1.04814109664535	0.913651845681281	0.887465583452229	0.530251441366971	0.0122913786584745	0.80297513222986	0.217303618664335	0.77739409233507	0.163571730894179	1.51432899486292	0.002526262080525	1.46608576929272	0.00184323126766656	0.968142176677686	0.696125998601086
P14659	Heat shock-related 70 kDa protein 2 OS=Rattus norvegicus OX=10116 GN=Hspa2 PE=1 SV=2	Hspa2	24.33	15	5	5	6926.07	4871.42	5671.41	8828.42	9981.31	9111.48	7229.51	7794.03	6655.76	9103.19	6453.22	7279.44	0.924449136791329	0.650207118026242	0.756984852721632	1.17836309021296	1.33224374191232	1.21614419445536	0.964950437827553	1.04029908817348	0.88836982396803	1.21503769634836	0.861336033064139	0.971614786498587	0.625649819617416	0.0115791216240752	0.805787087221451	0.114897559781743	0.764976998885524	0.13480236341393	1.28792027417859	0.0123422874152229	1.22269195147104	0.12196999056681	0.94935375735959	0.712680973797959
P14669	Annexin A3 OS=Rattus norvegicus OX=10116 GN=Anxa3 PE=1 SV=4	Anxa3	31.48	12	12	12	129513	56292.7	73676.1	172425	206047	169748	109230	123787	115899	89767.2	82969	96268	1.09015994422084	0.473836963795452	0.620159621554662	1.45136649125785	1.73437559184693	1.42883316896064	0.919430255705931	1.04196203481708	0.975565753053755	0.755604501052874	0.698381478400305	0.810324195333686	0.473316916566342	0.0334350664109931	0.743679854176936	0.223742127541865	0.96460129618794	0.718974149116111	1.57120911623428	0.00334441089382097	2.03796074559431	0.000714819389656634	1.29706525028234	0.00970321575265002
P14740	Dipeptidyl peptidase 4 OS=Rattus norvegicus OX=10116 GN=Dpp4 PE=1 SV=2	Dpp4	27.25	22	22	3	48626.4	55251.4	57281	38553.9	33358.2	34566.9	52228.3	48770	51451.1	54745.8	45407.8	51069	1.02136669106674	1.16052061420966	1.20315107495093	0.809800216975098	0.700667833809257	0.726055810700254	1.0970223160884	1.0243829179895	1.08069772302173	1.14990080688271	0.953762039439898	1.07267195486582	1.51352661088102	0.00331276102074451	1.05712977551896	0.376412223980109	1.06570578736247	0.433778981852048	0.698454700379273	0.00171873421078258	0.704120944885222	0.00744037990553684	1.0081125440245	0.864762560578097
P14942	Glutathione S-transferase alpha-4 OS=Rattus norvegicus OX=10116 GN=Gsta4 PE=1 SV=2	Gsta4	13.06	3	2	0	16381.2	8078.8	9452.95	23168.9	27886.8	23307.1	14371.5	14826.1	16242.3	10189.3	13867.1	17161.5	1.0084174838041	0.497326396610537	0.581918299851411	1.42626448859111	1.71669576632653	1.43477200307489	0.884701479042474	0.912686400057866	0.999866877712944	0.627247592833558	0.853650897959843	1.05645231413474	0.456047244052134	0.0204219207172607	0.746325366032936	0.193774084749518	0.822772387724751	0.447732723298093	1.63650888316215	0.00231369680833264	1.80413849322746	0.0202524199228949	1.10243122526863	0.48878893419608
P15087	Carboxypeptidase E OS=Rattus norvegicus OX=10116 GN=Cpe PE=1 SV=1	Cpe	10.5	4	4	4	11776.7	6961.27	7703.59	10033.1	11431.9	10580.8	9176.66	10966.9	7745.89	6902.24	10700.5	8490.22	1.25651897394295	0.742735047826629	0.821937130306215	1.07048498454296	1.21973042178356	1.12892202055717	0.979106830217578	1.17011709013009	0.826450343056628	0.73643682209006	1.1416934523828	0.90586688316336	0.825117800148538	0.258525199850818	0.948084670009627	0.730274061713243	1.01335992543583	0.991311754786749	1.1490294717178	0.241112504378589	1.22813969745096	0.171221079194369	1.06884960541081	0.676704923822737
P15129	Cytochrome P450 4B1 OS=Rattus norvegicus OX=10116 GN=Cyp4b1 PE=1 SV=3	Cyp4b1	12.92	7	7	7	20754.5	21873.3	22786.3	20266.5	24433.4	23821.1	22962.2	23447.9	28360.9	25225	25536.8	28187.8	0.865805892252439	0.912478355200331	0.950565554584873	0.845448221606594	1.01927686466842	0.993733828323235	0.957903493655784	0.978165216263749	1.18311856848309	1.05229967631443	1.0653068929279	1.17589743571916	0.954657696180733	0.53461296202434	0.874859236869909	0.147449392166196	0.828555179506926	0.0133729476061913	0.916411442939107	0.388907832074918	0.867908133796751	0.103037447154724	0.947072562748893	0.488755438765031
P15650	Long-chain specific acyl-CoA dehydrogenase, mitochondrial OS=Rattus norvegicus OX=10116 GN=Acadl PE=1 SV=1	Acadl	41.86	18	18	18	1244210	674528	1030900	1804070	1518180	1774960	976404	1293840	1121750	1318590	1429760	1253470	0.966961131588788	0.524222083224152	0.801183265328909	1.40206682848184	1.1798820542798	1.3794434461424	0.758830677078483	1.00553201669721	0.871789046350474	1.02476694328261	1.11116479332298	0.974157714222357	0.578676962495169	0.0383816845108285	0.869588212714999	0.453835251425091	0.737074131270272	0.144601171934986	1.50271787037359	0.0138342947179936	1.27372295605499	0.0230237972477206	0.847612836159547	0.13066199378746
P15791	Calcium/calmodulin-dependent protein kinase type II subunit delta OS=Rattus norvegicus OX=10116 GN=Camk2d PE=1 SV=1	Camk2d	16.32	10	10	0	27844.2	27886	33215.9	35987.3	33083.8	41093.3	31932	34443.9	31054.4	28835	31012.3	34763.1	0.854223123947977	0.8555054925052	1.01901975502056	1.10404263108486	1.01496710223566	1.2606879385772	0.979631405962707	1.05669316622319	0.95270780199575	0.884619553768466	0.951416229836442	1.06648579884198	0.807394221726801	0.0682691263541443	0.912920313290629	0.230315144807637	0.940130260521042	0.479598063599409	1.13069958729471	0.163526195498107	1.16440053101985	0.143828636729462	1.02980539137346	0.642458228782132
P15823	Alpha-1B adrenergic receptor OS=Rattus norvegicus OX=10116 GN=Adra1b PE=2 SV=2	Adra1b	4.27	2	2	2	3338.9	5109.77	5228.98	3320.21	3105.65	3199.38	2346.83	2573.89	3120.04	5570.65	4492.98	2335.36	0.915966663191796	1.40177273250997	1.43447583410603	0.910839400639742	0.851978755740394	0.877691881422795	0.643810250135794	0.706100043344435	0.855926391274052	1.52820680233292	1.23256758165488	0.640663663647187	1.42101911225071	0.0872448162031787	1.70103945398196	0.0369196845270353	1.10312614172606	0.662296498200193	1.19705599968162	0.0960213315393847	0.776292262514931	0.507305161742927	0.648501208566182	0.241350961489604
P15865	Histone H1.4 OS=Rattus norvegicus OX=10116 GN=H1-4 PE=1 SV=3	H1-4	22.83	6	1	1	14092.1	19083.7	19404.7	11374.4	9750.04	17057.4	13273.3	11440.6	9189.08	8080.99	8125.64	13035.4	1.0987467460131	1.48793673596485	1.51296478043446	0.886850433068986	0.760200731154165	1.32994817986276	1.03490574036912	0.892011979934681	0.716463248831196	0.63006659526007	0.633547910479909	1.01635691862669	1.37710754641474	0.160367279039796	1.55091086388276	0.0419769307927508	1.79811387923479	0.0335572909110616	1.1262089645217	0.635560166918522	1.30571783149118	0.314621197843009	1.15939214890348	0.441993846850516
P16257	Translocator protein OS=Rattus norvegicus OX=10116 GN=Tspo PE=1 SV=1	Tspo	8.28	3	3	3	27887.8	38248.3	35910.4	29470.6	21520.4	22448.9	40027.6	36600.7	47552.7	37824.6	46120.6	41021.2	0.788099298736935	1.0808833399508	1.01481511834432	0.832828663191672	0.608158841806752	0.634397921220591	1.13116572444304	1.03432275056767	1.34382237118195	1.06890972880633	1.30335173507149	1.15924450667846	1.38952395087684	0.0750121340432238	0.821756146270363	0.181333377280595	0.816591499795145	0.137389120532728	0.591394013576956	0.0132970812728328	0.587677167622657	0.00919028413605439	0.993715110621735	0.930238904615728
P16290	Phosphoglycerate mutase 2 OS=Rattus norvegicus OX=10116 GN=Pgam2 PE=1 SV=2	Pgam2	45.45	13	13	13	147312	46911.1	56982	220937	194318	240309	86567	119956	74674.2	76021.4	104933	92577.7	1.20954220682007	0.385175378912491	0.467865034953169	1.81405877693742	1.59549678603822	1.97311745260891	0.710780114435979	0.98492889215616	0.613131290461899	0.624192814716732	0.861578774222401	0.760132477736548	0.383189284341422	0.03864981104597	0.893341398847499	0.584438943160583	0.918375210807068	0.597241570561087	2.33133189092921	0.0048741743770921	2.39666203710643	0.00143936390593601	1.02802267083096	0.927764749708435
P16391	RT1 class I histocompatibility antigen, AA alpha chain OS=Rattus norvegicus OX=10116 PE=1 SV=2	--	24.8	9	9	4	25241	45555.9	38199.5	29822.1	50977.4	41049.7	69230.2	35939.7	36203.3	40476.5	36292.2	33167.6	0.628204492703696	1.13380694303555	0.950718969891639	0.742220086441064	1.26873862788136	1.02165547974086	1.72301900363597	0.894476486922984	0.901037031444861	1.00738953087917	0.903249597484295	0.825483749938557	0.894518798646196	0.643522161251368	0.770983467870855	0.439285475343088	0.991450503609818	0.860358708726935	0.861897445909126	0.670998166146456	1.10836184226684	0.645288575413996	1.28595559428505	0.413763783911553
P16409	Myosin light chain 3 OS=Rattus norvegicus OX=10116 GN=Myl3 PE=1 SV=2	Myl3	58.5	12	12	8	1729270	2307150	2289890	1772200	1701420	1690370	1624710	1028090	1144230	2028550	1469420	1390480	1.02852231735279	1.37222947514297	1.36196370103163	1.05405590267142	1.01195790199933	1.00538566538691	0.966332900140664	0.611479704873864	0.680556588146778	1.20652584435397	0.87397067176585	0.827019327133821	1.22508176816764	0.112747019752943	1.66612062585758	0.0358432137238898	1.29413413249599	0.156461229951527	1.36000769022104	0.0783141245151078	1.05636551463143	0.592565718632846	0.776734956888175	0.228352398070267
P16617	Phosphoglycerate kinase 1 OS=Rattus norvegicus OX=10116 GN=Pgk1 PE=1 SV=2	Pgk1	41.01	18	18	18	231536	88423.1	101300	406716	366189	435700	155527	212057	153682	155403	203180	202594	1.02437957707665	0.391208355425534	0.448179337804336	1.79942455631223	1.62012185124612	1.92765782311302	0.688094648279319	0.938199070451867	0.679931855799072	0.687546037836202	0.898924756713574	0.89633212994207	0.348549857066618	0.0197203845761176	0.808146128847843	0.40290094729012	0.750670644021405	0.297361869551889	2.31859549634927	0.00190016464890782	2.15369660552731	0.00164583850620053	0.928879836486527	0.603638311981852
P17046	Lysosome-associated membrane glycoprotein 2 OS=Rattus norvegicus OX=10116 GN=Lamp2 PE=1 SV=3	Lamp2	6.33	3	3	1	9314.11	10838	10477.2	8135.69	10644.6	9769.02	12088	8712.93	10174.3	9561.6	10550.4	11544.1	0.917571347825034	1.06769602975783	1.03215213535512	0.801480338839315	1.04864339899984	0.962386406036617	1.19083867943464	0.858346629318869	1.00231220848543	0.941952607319845	1.03936336892019	1.13725684970727	1.07285640178344	0.4621376387586	0.988832367023586	0.968865334292744	0.967564229327049	0.675439120450268	0.921681937470682	0.557853856283196	0.90185809370074	0.330012472147903	0.978491665113517	0.811848127096124
P17164	Tissue alpha-L-fucosidase OS=Rattus norvegicus OX=10116 GN=Fuca1 PE=1 SV=1	Fuca1	6.93	3	3	0	2932.16	3740.02	2479.21	3940.41	3603.36	5240.97	4495.51	3540.35	2716.38	3198.95	4162.85	3630.96	0.805517622827065	1.02745144184686	0.681084028732773	1.08250221548756	0.989908457038543	1.43978967577075	1.2349982704202	0.972598465286956	0.746238936584287	0.878809682808114	1.14361052472773	0.99749067846917	0.715805718379881	0.110652142365653	0.851114744462549	0.457458784783611	0.832492476866592	0.246576767014863	1.18903037878619	0.381381620219168	1.16301456595068	0.350800562009111	0.978120144531492	0.83138349139289
P17220	Proteasome subunit alpha type-2 OS=Rattus norvegicus OX=10116 GN=Psma2 PE=1 SV=3	Psma2	31.62	5	5	5	27749.4	13406.8	17875	21154.7	17076.4	14010.4	23462.9	26525.1	22697.7	21207	23220.7	20359.8	1.33868658739702	0.64677086134887	0.862325770997633	1.02054506225027	0.823799708859523	0.675889733257915	1.1318972493617	1.27962390535884	1.09498247006282	1.02306811891171	1.12021303667719	0.982197495516509	1.1299675545304	0.726703950796209	0.812143241380354	0.311103380458801	0.911151070808412	0.559146260081119	0.718731469876468	0.0557244292125123	0.806351533860699	0.142804317463478	1.12190931892726	0.13566395317903
P17764	Acetyl-CoA acetyltransferase, mitochondrial OS=Rattus norvegicus OX=10116 GN=Acat1 PE=1 SV=1	Acat1	39.15	16	16	16	230699	193617	235455	312894	308276	310936	230094	258540	241285	291299	262436	252128	0.885131019717942	0.742857197667649	0.903378533273608	1.20049148580456	1.1827734417339	1.19297915789413	0.882809794801799	0.991949569949921	0.925746700647353	1.11763718487214	1.0068974910628	0.9673484225742	0.707828294206882	0.00495288731442379	0.903896185741157	0.216529542722631	0.818713602684327	0.0556500052580986	1.27699922868154	0.00197139115902118	1.15666	0.0270996894795637	0.905760656588031	0.147160577682371
P17955	Nuclear pore glycoprotein p62 OS=Rattus norvegicus OX=10116 GN=Nup62 PE=1 SV=1	Nup62	8.95	4	4	4	5033.81	7340.45	5472.49	4565.06	3629.15	4005.74	5840.52	5503.49	5107.39	5431.61	4418.39	4397.98	0.994397004712074	1.45005899969183	1.08105543600509	0.90179843703495	0.716915396022262	0.791308344505522	1.15375741117781	1.08717928794747	1.00893226361273	1.07297985318559	0.872824715603048	0.868792850501629	1.46285435596048	0.0484426131655319	1.08481648978202	0.595987425277127	1.25258106763204	0.180863935276927	0.741575185090631	0.0171947740067633	0.856258220463532	0.183269574134149	1.15464788692853	0.138355330235278
P18211	Rano class II histocompatibility antigen, D-1 beta chain OS=Rattus norvegicus OX=10116 GN=RT1-Db1 PE=2 SV=1	RT1-Db1	8.33	2	2	1	3964.02				4751.2		7094.55				4778.97		0.770133577868291				0.923067657369999		1.37833592536503				0.92846283939668		0.834319750799798		0.558741569232721		0.829471622546281		0.66969716190597		0.994189124434763		1.48453537059241
P18265	Glycogen synthase kinase-3 alpha OS=Rattus norvegicus OX=10116 GN=Gsk3a PE=1 SV=1	Gsk3a	7.87	4	1	0	2421.78	716.989	1163.91	1683.33	1971.73	2105.37	1090.05	2154.95	786.479		908.522	1856.16	1.58011467874944	0.467806672530898	0.759404766635803	1.09830556127282	1.28647503717539	1.37366979709086	0.711214067987523	1.40601876593708	0.513146120798825		0.592774301615669	1.2110702302057	0.746937121013535	0.314678687261783	1.06727059721755	0.951442747358732	1.03753439515527	0.962819589923317	1.42886270770603	0.218720929468312	1.38905185719973	0.470873039501304	0.972138085561618	0.911010586678409
P18266	Glycogen synthase kinase-3 beta OS=Rattus norvegicus OX=10116 GN=Gsk3b PE=1 SV=1	Gsk3b	20.95	8	8	0	17544.6	13263.3	13711.6	22711.6	21380.1	19634.5	15738.5	19062	17474	15083.4	19763.9	21411.8	0.971196050545416	0.734201097614025	0.759017120177065	1.25721966995926	1.18351337051093	1.08688421818873	0.871217869971902	1.0551930004387	0.96728792832157	0.834954259931645	1.09404726373782	1.18526815060294	0.698605910912623	0.0202930352156998	0.851648509311423	0.18730722996108	0.791329758208006	0.169040094645376	1.21906857071804	0.0458122272237003	1.13272697216984	0.306145126114965	0.929174124719379	0.612358297135962
P18297	Sepiapterin reductase OS=Rattus norvegicus OX=10116 GN=Spr PE=1 SV=1	Spr	27.86	6	6	6	16840.6	10965.9	14048.5	23683.1	25085.8	25359.1	13063.6	21303.4	14609	15561.9	15200.3	18883.2	0.941673143700688	0.613178480963112	0.785547733410871	1.32428412464982	1.40271867678389	1.41800074928566	0.730475237227196	1.19121881937183	0.816889122497022	0.870172279785503	0.849952750269799	1.05588888205461	0.564631448305633	0.00967033244726241	0.854602254165305	0.481672258185353	0.843079117098462	0.271413694187373	1.51355766089513	0.0431818673605189	1.49314941565583	0.00488516619530556	0.986516374125297	0.856921029810459
P18420	Proteasome subunit alpha type-1 OS=Rattus norvegicus OX=10116 GN=Psma1 PE=1 SV=2	Psma1	27.38	8	8	8	51083.1	30031	31515	42097.3	36591.4	41185	43443	64999	54651.4	44501.5	47049.8	44572.3	1.15285757649047	0.677747941679057	0.71123926549284	0.950063548508068	0.825804869406782	0.929474508942492	0.980433679543248	1.4669154693882	1.23338796110282	1.0043222012797	1.06183294283944	1.00592003532688	0.939564725206613	0.632265353839581	0.690580366832747	0.133398247913503	0.827403183577278	0.268116296622909	0.735000312704254	0.0760619912682082	0.88062393295505	0.0527483369338006	1.19812729019803	0.228797054856281
P18588	Interferon-induced GTP-binding protein Mx1 OS=Rattus norvegicus OX=10116 GN=Mx1 PE=1 SV=1	Mx1	1.99	1	1	0		1088.73		850.699	1218.71	3574.38	1516.37		504.905	776.601	723.072	1123.3		0.861278955611906		0.672975986938996	0.964104301336223	2.82764163140548	1.19957893134315		0.399423228057672	0.614358103668643	0.572012066345386	0.888626795292547	0.578722911150647		1.07727053468726		1.2452244075711		1.86146170115397	0.469981102222869	2.15167636113677	0.261953073387045	1.15590686598756	0.966946085059452
P18886	Carnitine O-palmitoyltransferase 2, mitochondrial OS=Rattus norvegicus OX=10116 GN=Cpt2 PE=1 SV=1	Cpt2	29.94	21	21	21	193568	225705	252601	183068	198022	205826	224193	203833	208793	206990	221328	230955	0.909167624962718	1.06011158245273	1.18643913887217	0.859850278799569	0.930087573516115	0.966742103940612	1.05300988460524	0.957381201949836	0.980677776899285	0.972209284029556	1.03955329443786	1.08477025553431	1.14475325259492	0.197449262372746	1.05504703848346	0.587152166424803	1.01911347802807	0.874561577671119	0.921637074270711	0.14118089440476	0.89024728754249	0.0682569848651018	0.965941271673495	0.466054661505475
P19139	Casein kinase II subunit alpha OS=Rattus norvegicus OX=10116 GN=Csnk2a1 PE=1 SV=2	Csnk2a1	19.95	8	8	8	8817.84	8597.71	9883.69	8844.56	7871.1	7904.75	9621.27	9066.11	10981.7	9382.83	10716	10012.2	0.947308033607234	0.923659280915196	1.06181320353777	0.950178585880578	0.845598952047883	0.849214000101701	1.03362120026041	0.973979890377562	1.17977334955778	1.00800538873136	1.15122897309717	1.07561914188535	1.10880525547706	0.147543302329477	0.920124250566583	0.313394596571657	0.906619268753012	0.162279303589827	0.829833955080508	0.0538371461133074	0.817654195157057	0.0204730016165772	0.985322654190176	0.820661608792238
P19468	Glutamate--cysteine ligase catalytic subunit OS=Rattus norvegicus OX=10116 GN=Gclc PE=1 SV=2	Gclc	3.14	2	2	2	2713.91	2201.04	3200.11	3926.11	4824.92	4119.2	2716.7	3302.03	3210.58	2421.41	1096.06	1333.28	0.928749320910814	0.753235886708674	1.09513579644863	1.34358618978564	1.65117530553666	1.4096650967408	0.929704109612481	1.13001467260415	1.09871882071618	0.828650505413464	0.37509165030436	0.456272645218143	0.630529524336395	0.0198913618231359	0.879270498011227	0.333191831224085	1.67294954388497	0.0982457127281595	1.39449536314199	0.0188720737211168	2.65324537442664	0.0138578722316105	1.90265629026439	0.0468289014423618
P19527	Neurofilament light polypeptide OS=Rattus norvegicus OX=10116 GN=Nefl PE=1 SV=3	Nefl	11.44	6	5	5	9913.47	8563.39	9065.21	8267.4	8101.02	7138.53	10621.5	9319.39	8826.35	7075.77	6222.84	6997.41	1.18828219674949	1.0264542971152	1.08660515972666	0.990975332896224	0.971032125129904	0.85566286173884	1.27315050661118	1.1170725509398	1.05797410667303	0.848140108286416	0.745903299775013	0.838747454358246	1.17165646755534	0.0644704730127744	0.957410929932798	0.575823636642639	1.35701827254802	0.00672081650911583	0.817143041876801	0.0484910629620283	1.15820490913982	0.0762617680096442	1.41738330963411	0.00715993034598017
P19633	Calsequestrin-1 OS=Rattus norvegicus OX=10116 GN=Casq1 PE=1 SV=2	Casq1	3.2	1	1	1			1051.85	844.122			771.43		836.588						1.20074543591734	0.96361233907631			0.880630367095796		0.955011857910554				1.2460876508372		1.3082564996163				1.04989123256083
P19804	Nucleoside diphosphate kinase B OS=Rattus norvegicus OX=10116 GN=Nme2 PE=1 SV=1	Nme2	57.24	9	9	7	106338	57303.6	52915	148395	132803	139185	81861.9	102549	80887.6	80319.6	92022.7	90107.1	1.09562092836061	0.590410045613094	0.545193453179501	1.52894231285216	1.36829492889724	1.43404990609069	0.843438948215723	1.05658213039979	0.833400547357124	0.827548333780521	0.948127630802254	0.928390834451301	0.515141192674299	0.03285339976948	0.8162752522159	0.347953085567191	0.825136578708124	0.342250000943993	1.58456606426346	0.00510413573077212	1.60176780743259	0.000887778825668596	1.01085580687172	0.944981572722024
P19836	Choline-phosphate cytidylyltransferase A OS=Rattus norvegicus OX=10116 GN=Pcyt1a PE=1 SV=2	Pcyt1a	33.24	10	10	7	14050.9	19004.5	17167.3	14137.3	17970.9	16868.7	17239.5	18796.6	18257.6	17302.4	18744.4	18432.2	0.810736814470004	1.09655949374027	0.990553068846188	0.815722093759601	1.03692078223879	0.973323851301351	0.994719008252541	1.08456366544968	1.05346336988147	0.998348337735362	1.08155172587888	1.06353778844586	1.02543648127995	0.853666694465501	0.925018924847634	0.408962222842907	0.921872648176361	0.390595474113124	0.902073352893614	0.231001302045224	0.899005121239376	0.21724654330143	0.996598689403256	0.926443321651627
P19945	Large ribosomal subunit protein uL10 OS=Rattus norvegicus OX=10116 GN=Rplp0 PE=1 SV=2	Rplp0	17.03	5	5	4	96266.2	90325.2	92171.2	90587.4	81643.2	92190.2	88900.9	93956.6	92807.7	91366	96309.6	98586.4	1.04532	0.980808979662307	1.00085403216655	0.983656115505543	0.886534252770718	1.00106034635809	0.965343016346056	1.02024105098621	1.00776555758311	0.992110653901972	1.04579143481205	1.07051439014339	1.0542385470432	0.27185348917865	1.01123609363822	0.682202739051373	0.973802320950737	0.418717977066086	0.959209940173805	0.360357505332403	0.923702063144951	0.14270052339008	0.962982163193159	0.252338602316182
P20037	Rano class II histocompatibility antigen, B alpha chain OS=Rattus norvegicus OX=10116 GN=RT1-Ba PE=3 SV=1	RT1-Ba	4.69	1	1	1	451.245	657.511	1255.78	1272.59	529.059	910.542	392.534	1438.89	1623.06	1402.31		297.378	0.485167041527827	0.706938950330758	1.35018242287408	1.36825610339815	0.568830657012644	0.978991386778425	0.422042481310782	1.54705759484088	1.74507245159981	1.50772771776947		0.319733192557174	0.871817655909927	0.694734502672529	0.684483123962942	0.610469884358997	0.927439231984537	0.886136203212833	0.785121887957796	0.809696757934643	1.06379955223155	0.708037036131019	1.35494828070407	0.654061108052413
P20171	GTPase HRas OS=Rattus norvegicus OX=10116 GN=Hras PE=1 SV=2	Hras	47.09	8	8	0	40440.3	44613.4	48620.9	41888.3	41651.5	39366.9	44858.2	40713.3	47953.4	43364.3	48323.5	49400.1	0.913571140944525	1.00784402537603	1.09837590440105	0.946282347639027	0.940932890632633	0.88932237763936	1.01337420728129	0.919738378118281	1.08329667065203	0.979626091479555	1.09165745628575	1.11597850955046	1.0876103581009	0.224355587027539	1.00112113920325	0.994310805882644	0.947456160308574	0.454690714582908	0.920477753587533	0.190721495024353	0.871135653730759	0.0381511878243496	0.946395119638183	0.42143738450919
P20291	Arachidonate 5-lipoxygenase-activating protein OS=Rattus norvegicus OX=10116 GN=Alox5ap PE=1 SV=2	Alox5ap	12.42	2	2	2	4541.05	6318.46	4618.36	5329.29	3087.83	6310.65	4387.78	4794.57	4772.73	4198.15	4764.79	6120.88	0.91979108960927	1.27980603782222	0.935450254150003	1.07944934672461	0.625440926708183	1.27822411989358	0.888746203447609	0.97114164444521	0.966717945653726	0.850336587979247	0.965109696184661	1.23978614738168	1.05093099634228	0.752905078391175	1.10912083628327	0.452369196053493	1.02612401898193	0.872664088953099	1.05536980081805	0.961303556492398	0.976395236750372	0.831995834309886	0.925168823282166	0.594464945596664
P20595	Guanylate cyclase soluble subunit beta-1 OS=Rattus norvegicus OX=10116 GN=Gucy1b1 PE=1 SV=2	Gucy1b1	5.49	3	3	3	2226.15	1913.88	1936.41	2666.89	1914.35	2417.92	2183.79	1969.2	1923.6	1900.94	1675.72	1375.82	1.10824168096887	0.952784667867264	0.964000751721554	1.32765476565329	0.953018647423922	1.20371031837399	1.08715365113897	0.980324559514816	0.9576235642305	0.946342762626495	0.834221750391107	0.684922880089211	0.86816703718732	0.287845961815801	0.999975315102714	0.989376137181251	1.22694892256001	0.117203007492187	1.15182363792851	0.275684378429739	1.41326365780377	0.064221824980077	1.22697921041579	0.106093084547517
P20650	Protein phosphatase 1A OS=Rattus norvegicus OX=10116 GN=Ppm1a PE=1 SV=1	Ppm1a	25.65	9	9	0	18550.2	12434.9	14292.3	21022.2	20981.9	20799.8	14818	21041.8	18207.7	21069.8	18918.9	20403.5	1.0002759042154	0.670522735136447	0.770678661460135	1.13357268997623	1.13139960726338	1.12158029306959	0.799025797493496	1.13462957387627	0.98180739728859	1.1361394080192	1.02015718451881	1.10021074768245	0.720932935693484	0.0437164393858119	0.837423590881768	0.307991078473368	0.749722646302006	0.0683933597453758	1.16158320617746	0.191116712208671	1.03993396498223	0.278879157567838	0.895272899480396	0.323967385511179
P20788	Cytochrome b-c1 complex subunit Rieske, mitochondrial OS=Rattus norvegicus OX=10116 GN=Uqcrfs1 PE=1 SV=2	Uqcrfs1	33.94	13	13	13	2129720	2383910	2510040	2351640	2114340	2318250	2365320	2260840	2249380	2288740	2418600	2603840	0.912912552483299	1.0218720597029	1.07593816240406	1.0080394018565	0.906319857172557	0.993726651763803	1.01390338572197	0.969117637603225	0.964205265154519	0.981077078381489	1.03674205972433	1.11614588803134	1.03529361475068	0.600180654048594	1.02154448959645	0.725510289238169	0.960675294548896	0.539357294403998	0.986719588570498	0.720158175333285	0.927925451158363	0.210971996060516	0.940414543206432	0.212041190762806
P21588	5'-nucleotidase OS=Rattus norvegicus OX=10116 GN=Nt5e PE=1 SV=1	Nt5e	21.53	13	13	13	33751.8	32581	33110.9	28363.9	36873.6	28947.3	30660.7	21912	24162	28533.2	28431.5	23930.2	1.15305981556013	1.11306187672256	1.13116480445575	0.968993455239893	1.25970959815589	0.988924098832169	1.04745883440126	0.748577755217602	0.825444310038687	0.974777236453764	0.971302868175851	0.817525346746452	1.05583597353288	0.508794502785144	1.29594173170678	0.0549368135032456	1.22929504826633	0.0236613060292886	1.22740819994084	0.186837007002688	1.16428600566908	0.221317911856409	0.948572777764729	0.632646579070201
P21708	Mitogen-activated protein kinase 3 OS=Rattus norvegicus OX=10116 GN=Mapk3 PE=1 SV=5	Mapk3	18.95	7	6	4	8307.38	4782.64	6305.54	8964.54	9762.11	11572.5	7341.83	8046.08	7529.97	7530.22	8237.65	8358.21	1.03049339007865	0.59326513378776	0.782174077853251	1.11201115334747	1.21094615007628	1.43551694477503	0.910721224511356	0.998080291986648	0.934059151319736	0.934090162703291	1.02184369497741	1.03679862458312	0.640135449344288	0.0574106160543563	0.846306900987351	0.302192904350774	0.803925047085975	0.210439712476482	1.32207472942523	0.0264496333226848	1.25586709486166	0.0526105525950698	0.949921412844523	0.296194235845475
P21913	Succinate dehydrogenase [ubiquinone] iron-sulfur subunit, mitochondrial OS=Rattus norvegicus OX=10116 GN=Sdhb PE=2 SV=2	Sdhb	40.43	12	12	12	1114020	1232250	1393280	1209150	1099610	1178060	1194250	1156600	1205980	1223740	1267950	1232780	0.921460165553807	1.01925395325369	1.15244970419096	1.00014681888959	0.909540953164774	0.97443076662207	0.987822303650414	0.956680156082955	0.997524757593742	1.01221491803991	1.0487831609073	1.01969234205079	1.07248151610923	0.399107362246599	1.05137158649697	0.523073484960983	1.0040488982325	0.999590511232253	0.980316742717532	0.54443	0.936192263597237	0.092979038471704	0.954989568985654	0.0501841665601839
P22509	rRNA 2'-O-methyltransferase fibrillarin OS=Rattus norvegicus OX=10116 GN=Fbl PE=1 SV=2	Fbl	16.82	5	5	0	37555.9	29147.6	33222.9	38622.5	36864.2	39714.4	34474.3	31735.1	33327.1	31830.4	33184.2	33005.4	1.09204815306627	0.847552122204883	0.966053445251088	1.12306268234291	1.07193494295878	1.15481288346531	1.00244157757509	0.922791288249605	0.969083366449874	0.925562415795136	0.964928129028506	0.959728993612546	0.867408384121332	0.126220331855463	1.00391715601814	0.991672200631752	1.01944909202204	0.858883055366187	1.15737543514188	0.0106999943877945	1.17528157518874	0.00313680105882747	1.01547133238115	0.613885317802997
P22791	Hydroxymethylglutaryl-CoA synthase, mitochondrial OS=Rattus norvegicus OX=10116 GN=Hmgcs2 PE=1 SV=2	Hmgcs2	12.01	6	6	6	2574.33	2794.1	3310.32	4994.69	5981.95	4090.8	4169.1	3099.71	4063.61	4050.14	3214.39	3858.7	0.668630513416782	0.725711356950286	0.859789133939254	1.29727041174118	1.55369136813599	1.06250313840315	1.08283999078825	0.8050874164319	1.0554410820002	1.05194252003816	0.834873243143563	1.0022198250113	0.575993665811843	0.0146301309736878	0.765833776016067	0.0935296746974319	0.780236496053754	0.0714977484531997	1.32958714908201	0.124146464953291	1.35459214634598	0.085405528152905	1.01880658765484	0.906380275508082
P23457	3-alpha-hydroxysteroid dehydrogenase OS=Rattus norvegicus OX=10116 GN=Akr1c9 PE=1 SV=1	Akr1c9	25.16	7	6	1	7409.92	4455.22	4598.62	10234.2	11943.6	13303.3	5388.19	6778.49	5644.37	5398.26	5943.89	6736.32	1.01234892305268	0.608675555061697	0.628266972454294	1.39820421115285	1.63174374316754	1.8175069944138	0.736138628177258	0.926082474766714	0.771138135204006	0.737514399259151	0.812058786092644	0.920321177197357	0.464014926256514	0.0120651535850124	0.924356509021085	0.599013105097298	0.910683260253772	0.541360509777046	1.99208356610082	0.00264817283190454	1.96261630547275	0.00249792087739839	0.985207819024508	0.876111964109958
P23514	Coatomer subunit beta OS=Rattus norvegicus OX=10116 GN=Copb1 PE=1 SV=1	Copb1	23.82	20	20	20	36012.3	24119.9	22864	30298.8	28338.6	28803.7	28204.3	33764.7	30386.5	27242.9	32733.3	30087.6	1.22471168174267	0.820273164792723	0.777562329852977	1.03040611965314	0.963743345030248	0.979560535356289	0.959176050554248	1.14827496495744	1.03338863436308	0.926480615638194	1.11319895957735	1.02322359848165	0.949166924935757	0.640019715893147	0.898660068972611	0.457016204650496	0.921526739933247	0.547625590695965	0.94678822593132	0.402406069929297	0.970879532065047	0.6572984856531	1.02544529544612	0.751995560134107
P23562	Band 3 anion transport protein OS=Rattus norvegicus OX=10116 GN=Slc4a1 PE=1 SV=3	Slc4a1	21.9	18	18	2	140824	265512	308729	179282	286431	178710	356558	232520	351019	315730	325584	264613	0.527181929127079	0.993957907504324	1.15574298271228	0.671151441641772	1.07226926618899	0.669010130050987	1.33479331850887	0.870450648757515	1.31405778546454	1.18195	1.21884054715752	0.990592454497129	1.10962054426984	0.803094828800647	0.760628956373651	0.33011234770622	0.789318565403173	0.315190347285105	0.685485646693905	0.1410916947387	0.711340980012738	0.0994602904749663	1.03771827089821	0.890960507821382
P23565	Alpha-internexin OS=Rattus norvegicus OX=10116 GN=Ina PE=1 SV=2	Ina	16.44	8	7	1	5429.78	6836.18	5164.16	5175.78	6554.73	5260.62	6465.65	6259.15	6617.1	4513.6	4648.59	4628.01	0.9645318847992	1.21436109386137	0.917347844333405	0.919411990671077	1.1643650536946	0.934482745859384	1.14854111602163	1.11185899737023	1.17544429698897	0.801784071404305	0.825763341122239	0.822107563873591	1.02583642170944	0.846253940318909	0.901158624540505	0.273400187474972	1.26394976142478	0.0593978902169413	0.87846230204892	0.157333298441454	1.23211628547809	0.0573100058750929	1.40258299372018	5.33261754355493e-05
P23640	Ras-related protein Rab-27A OS=Rattus norvegicus OX=10116 GN=Rab27a PE=1 SV=1	Rab27a	15.84	3	3	3	6852.54	8098.76	6284.61	6949.44	8075.5	6896.33	9085.28	6055.48	6580.68	9284.46	8985.19	8161.32	0.900567837398021	1.0643473484001	0.825929894110794	0.913302534815894	1.0612904953357	0.906322764125871	1.19399681895407	0.795817394427026	0.864839717273947	1.22017325890961	1.1808428884633	1.07256904778567	0.968735388050054	0.720877036228231	0.97764743037294	0.935475130128951	0.803448000584163	0.0565145944942586	1.00919966632046	0.876186548117231	0.829378187785011	0.0429369834819044	0.821817738811705	0.179691661854894
P23711	Heme oxygenase 2 OS=Rattus norvegicus OX=10116 GN=Hmox2 PE=1 SV=1	Hmox2	18.41	4	4	0	33047	42799.7	38747.4	29359.6	31463.1	31298.9	35854.4	32189.7	31539.4	32324.7	31457.1	33609.9	0.982345651090971	1.27225161627374	1.15179410781863	0.872735055459511	0.9352630936194	0.930382131477326	1.06579761892081	0.956861796983781	0.937531165552654	0.960874768294257	0.935084739338935	0.999078255169983	1.24394387418369	0.0532841575254789	1.15073380630325	0.184549555560349	1.17663106815057	0.112805858627051	0.925068912018557	0.167357173195749	0.945887585903111	0.130699756844576	1.02250499785916	0.658952141975722
P23764	Glutathione peroxidase 3 OS=Rattus norvegicus OX=10116 GN=Gpx3 PE=2 SV=2	Gpx3	27.88	5	5	5	80174.8	80920.9	92612	97765.4	98310.3	89383.9	90623.6	76629.3	80716.2	71143.6	72686.6	97862.7	0.935138219722164	0.943840537978458	1.08020251756049	1.14031044800143	1.14666602127292	1.04255079049557	1.05701033203467	0.893784420797503	0.941452969895006	0.829800628734038	0.847797783364063	1.14144533014369	0.888769198863867	0.0999194793041594	1.02314239959737	0.750737581814596	1.04971101757644	0.639083635743148	1.15119020878005	0.0713799925387928	1.18108392923416	0.175899565894586	1.02596766392393	0.780335350948638
P23928	Alpha-crystallin B chain OS=Rattus norvegicus OX=10116 GN=Cryab PE=1 SV=1	Cryab	46.29	9	9	9	670634	491976	488817	862487	767930	679003	638752	654874	652126	605033	588741	596687	1.04554310347068	0.76700870202389	0.762083704687244	1.34464899585036	1.19723115059516	1.05859068267624	0.995837891350724	1.0209726830764	1.01668844987567	0.943268728579484	0.917868900593214	0.930257007220939	0.715083007854786	0.0523513985435133	0.848734576657251	0.169406012136764	0.922347373106703	0.428953769362642	1.1869035725005	0.0744972078072492	1.28984658141116	0.0228748540221152	1.08673241137338	0.00165099523847428
P23965	Enoyl-CoA delta isomerase 1, mitochondrial OS=Rattus norvegicus OX=10116 GN=Eci1 PE=1 SV=1	Eci1	34.95	10	10	10	164479	91889.1	112623	266481	240092	270041	119087	179490	132851	190980	157493	172944	0.94057418854039	0.525468392124264	0.64403532874096	1.52387326246166	1.37296760118337	1.54423114469103	0.680999753103493	1.02641468577213	0.759709273048713	1.09212032251803	0.900624703918382	0.988981343897575	0.475128055893919	0.0114694870271133	0.855278516925188	0.462374293984993	0.707669868838185	0.106600956383263	1.8001010597365	0.00933476776252958	1.48942976542767	0.00393463295961196	0.827414526185375	0.208501624708989
P24090	Alpha-2-HS-glycoprotein OS=Rattus norvegicus OX=10116 GN=Ahsg PE=1 SV=2	Ahsg	31.53	8	8	8	80513.5	37510.7	56267.3	134731	120041	109351	62055.2	71011.6	50398.4	62534.7	69059.7	64262.7	1.0527658910485	0.490476572368025	0.735731203107471	1.76169463837562	1.56961342293346	1.42983478487514	0.811411725017456	0.928522426037618	0.658991554005462	0.817681496481344	0.903000075838737	0.840276209911164	0.478661056840683	0.0269365045380734	0.949997601725014	0.731180109776346	0.88989115023147	0.503385055670949	1.98469791546299	0.00404635600479254	1.85912586268254	0.000781324150755942	0.936729891334039	0.514667106405687
P24329	Thiosulfate sulfurtransferase OS=Rattus norvegicus OX=10116 GN=Tst PE=1 SV=3	Tst	38.05	11	11	1	41935.8	23219	29272.4	81349.1	61612.2	80576.8	36666.7	40532.7	37960.9	35486.3	41840.2	40700.5	0.913049489379167	0.505536942037468	0.637334923213644	1.77117771012964	1.34145497998195	1.75436276631916	0.798327722667007	0.882500418214484	0.826505762650852	0.772627399380861	0.910968033172664	0.886153852853094	0.422421054844789	0.010490626288999	0.819963129654924	0.262070656329288	0.800047446770654	0.235045953100303	1.94110383526267	0.0023703784068706	1.89395731485169	0.00372580961680379	0.975711489743872	0.71675
P24368	Peptidyl-prolyl cis-trans isomerase B OS=Rattus norvegicus OX=10116 GN=Ppib PE=1 SV=3	Ppib	45.37	9	9	9	61592.4	49958	55540.1	81161	82298.6	82451.6	66576.2	65994.6	60268.8	64611.7	65698.1	68892.8	0.918097509961879	0.744674917728089	0.827881808681489	1.20978744140537	1.22674452908717	1.22902515005703	0.992386129501758	0.983716788612397	0.898367902669656	0.963103254369109	0.979297153857075	1.02691741406897	0.679474948680662	0.00300466631932627	0.866474002227758	0.0994032230859263	0.838796782772916	0.0476593180092343	1.27521110809191	0.00162470009991899	1.23447786324074	0.000443789501938688	0.96805764583394	0.423595531612677
P24473	Glutathione S-transferase kappa 1 OS=Rattus norvegicus OX=10116 GN=Gstk1 PE=1 SV=3	Gstk1	38.94	8	8	8	40081.1	23835.3	26855.3	59402	64269.8	70814	36526.7	36870.5	34628.5	36272	36376.5	35245.7	0.959686530158782	0.570703307850673	0.643013032910103	1.42229877085439	1.53885151245846	1.69554333455579	0.874581335870293	0.882813151590634	0.829131561000157	0.86848289647538	0.870985004511377	0.843909561763958	0.466726619629814	0.00895845717931216	0.840279	0.276939785438483	0.841302868921592	0.276577188078768	1.80036602401095	0.000423115018030717	1.80256028590972	0.0003465912362984	1.00121878655201	0.967949196978553
P25286	V-type proton ATPase 116 kDa subunit a 1 OS=Rattus norvegicus OX=10116 GN=Atp6v0a1 PE=1 SV=1	Atp6v0a1	19.21	14	14	13	25182.5	27157.3	25036.8	20748.3	23616.9	19206.1	24604.2	22744.7	23695.1	21630	24443.3	21837	1.0796270983222	1.16429095591246	1.07338063080605	0.889523555013144	1.01250651120284	0.823406175442708	1.05483415278622	0.975113450340869	1.01585911078941	0.927323900991132	1.04793602908444	0.936198429308523	1.21716246167689	0.0386245074620559	1.08913630989246	0.0697606286036872	1.13939417142908	0.0496502029821205	0.894815888745003	0.150809745379478	0.936106893946868	0.397414350583404	1.04614469380933	0.366342255198351
P25409	Alanine aminotransferase 1 OS=Rattus norvegicus OX=10116 GN=Gpt PE=1 SV=2	Gpt	20.77	10	10	9	11150	5729.19	6089.63	22224.9	15779.2	18108	9201.25	12568.3	8880.77	8531.17	9500.8	9756.47	0.972951653174295	0.499930482677097	0.531382562844823	1.93935006247833	1.37689674670564	1.58010838885024	0.802903264463675	1.09671284866282	0.774938103404545	0.744431924216229	0.829042068742452	0.851351893779858	0.409338092853413	0.0165810450727036	0.749382714438218	0.247930263335049	0.826560253112445	0.335974509281054	1.8307182437247	0.0150075568604532	2.0192605270393	0.00297157502083381	1.10298814902888	0.500303198200615
P25977	Nucleolar transcription factor 1 OS=Rattus norvegicus OX=10116 GN=Ubtf PE=1 SV=1	Ubtf	2.75	2	2	1	5063.17	3112.35	3795.75	3697.99	5945.78	4514.59	4101.69	5704.63	4311.25	4151.58	4097.74	4899.43	1.13787731091965	0.699457543128271	0.853042225112579	0.831072019507098	1.33623168049262	1.01459155610117	0.921798001533824	1.2820365589525	0.968893708230681	0.933010087843741	0.920910293758235	1.10107901441963	0.84552660053848	0.44025965110958	0.847969586833995	0.374922469988043	0.910449282251165	0.508527132729536	1.00288930743747	0.976539444497767	1.07678372468866	0.716141224439524	1.07368152866242	0.61745683670449
P26342	Transforming growth factor beta receptor type 3 OS=Rattus norvegicus OX=10116 GN=Tgfbr3 PE=1 SV=1	Tgfbr3	3.17	2	2	2	2026.12	3261.21	2160.85	2168.59	1566.83	1782.84	2914.97	2089.74	2562.72	2498.04	1663.05	1378.7	0.932490490402958	1.50092161974959	0.994497895577376	0.998060111238698	0.721109349435407	0.820524621399527	1.3415699982281	0.961770614482201	1.17945236687139	1.14968439413569	0.765393120873709	0.634525417605353	1.3497334304654	0.180726784494495	0.984241677821929	0.875247050935586	1.34448778744321	0.256548115155486	0.729211898887733	0.0801108208606922	0.996113571092045	0.929818346384151	1.36601387417213	0.170700295467923
P26431	Sodium/hydrogen exchanger 1 OS=Rattus norvegicus OX=10116 GN=Slc9a1 PE=1 SV=2	Slc9a1	4.02	3	3	3	7194.38	5770.63	7473.07	5395.9	4692.57	5482.34	4884.86	6029.37	6058.1	5819.71	6305.89	6504.62	1.20556938947185	0.966990190394161	1.2522697490792	0.904196312767904	0.786338607351004	0.918681149268888	0.818560833297026	1.01034750872207	1.01516182330644	0.975214574654553	1.05668423927797	1.08998562240893	1.31258939001889	0.0470685403483141	1.20420001260876	0.161082081525125	1.09703911172278	0.372730525707869	0.917423241240301	0.388054884352484	0.835782400851949	0.0385248585302187	0.911010712702266	0.283213883648001
P26453	Basigin OS=Rattus norvegicus OX=10116 GN=Bsg PE=1 SV=2	Bsg	15.46	6	6	6	150942	190217	180219	146548	167906	154489	173435	144307	174833	160187	156722	184851	0.912653880571746	1.15012576486807	1.08967397876509	0.88608605219242	1.01522480470167	0.934100418410042	1.04865528333374	0.872536096935691	1.05710813360099	0.968552736595158	0.947602002563668	1.11768084746173	1.1118152952491	0.26972356728733	1.05847434400853	0.583553724241021	1.03909837372449	0.697821943975044	0.952023549713242	0.561329181859791	0.93459622130102	0.365313820464622	0.981694435586735	0.82134433942879
P27008	Poly [ADP-ribose] polymerase 1 OS=Rattus norvegicus OX=10116 GN=Parp1 PE=1 SV=4	Parp1	26.63	22	22	22	16575.5	14243.3	12692.6	21514.8	21569.3	18808.6	15864.1	15132.7	13247.8	12576.8	13439.5	13013.3	1.05420708157748	0.905878418450877	0.807253404339556	1.36834813542416	1.37181435278991	1.1962329531271	1.00896181489869	0.962444541847155	0.842564301247149	0.799888487441322	0.854756482329977	0.827650026526633	0.703013441003543	0.0164094836997495	0.983428486188145	0.843586049851747	1.11483079508886	0.265190307439169	1.39887579501227	0.00877925280222285	1.58578873470392	0.000727882701911803	1.13361653719228	0.0983544980591872
P27881	Hexokinase-2 OS=Rattus norvegicus OX=10116 GN=Hk2 PE=1 SV=1	Hk2	35.55	31	2	2	3005.49			3609.85	9906.25	7473.98	3072.73	3169.5	5870.92	1054.14	3121.76	3546.54	0.685697115933048			0.823580758528864	2.26009304795949	1.70517503985749	0.701037800505394	0.723115701249978	1.33943979579824	0.240500137345213	0.712223906462891	0.809136696359394	0.429558629600268		0.744353863363369		1.16756750457109		1.73283415131489	0.234229465404844	2.71806320282191	0.0994590332354542	1.56856511672477	0.293959477135329
P28480	T-complex protein 1 subunit alpha OS=Rattus norvegicus OX=10116 GN=Tcp1 PE=1 SV=1	Tcp1	37.41	20	20	20	49855.2	34829.6	37979	45325.5	40793.6	43074.9	42025.5	47110.9	44196.8	40129.3	39737.6	36998.3	1.19162436396563	0.832486880950778	0.907762915785125	1.08335680348136	0.975036659242531	1.02956362255859	1.00448117162979	1.12603091048373	1.05637894721746	0.959158755533743	0.949796457050028	0.884322512101235	0.949454309023639	0.605121846741578	0.91997941997942	0.451048332094359	1.04961785030959	0.754987313994179	0.968955968955969	0.523447444037802	1.10549590468334	0.0656459485043744	1.14091448951441	0.0347564282386428
P28494	Alpha-mannosidase 2 OS=Rattus norvegicus OX=10116 GN=Man2a1 PE=1 SV=2	Man2a1	1.83	2	1	1		1120.84	1552.5	670.329		1405.61	629.468	600.906		936.386	1108.58	988.042		1.11926544224841	1.55031904561816	0.669387320792383		1.40363539691552	0.628583722387872	0.600061846329292		0.935070563510599	1.10702266511522	0.986653997082549	1.28777387004146	0.556759064115948	2.17278648606034	0.127933534464021	1.32212312001815	0.145612378418678	1.68724225316855	0.433315634991601	1.02667335529613	0.934680963434944	0.608491965731709	0.00504799108696556
P29418	ATP synthase subunit epsilon, mitochondrial OS=Rattus norvegicus OX=10116 GN=Atp5f1e PE=1 SV=2	Atp5f1e	45.1	3	3	3	266298	294819	340398	291646	298705	357120	350239	325830	329334	354918	373213	390645	0.804289779055237	0.890430676803002	1.02809120688418	0.880847384893404	0.90216741564974	1.0785960311238	1.0578136070362	0.984092027388744	0.994675026081222	1.0719454137948	1.12720111044973	1.17985032083993	0.951496140778979	0.624506915367761	0.896670290420856	0.202719935731295	0.805804736605004	0.0449051782039319	0.942379324509674	0.405060897919087	0.846881770792366	0.0715857292903821	0.898663360672735	0.0404807609314046
P29457	Serpin H1 OS=Rattus norvegicus OX=10116 GN=Serpinh1 PE=1 SV=1	Serpinh1	26.14	8	1	1	3242.74	4646.42	2836.07	2849.71	3788.43	2600.32	2503.03	2488.27	1975.5	1622.5	2215.87	2466.43	1.17083016275772	1.67764565917734	1.02399708261911	1.02892196818502	1.36785808097357	0.938876718090921	0.903748996924655	0.898419721928107	0.713277964476916	0.585823081429408	0.800066435406461	0.890534128030777	1.16093266626689	0.493184358242247	1.53947723488546	0.0675435292528936	1.70112136784672	0.0537172379089508	1.32606935752426	0.116178003314867	1.4653057987565	0.0856497492777239	1.10499936556275	0.501161651150208
P29826	Rano class II histocompatibility antigen, B-1 beta chain OS=Rattus norvegicus OX=10116 GN=RT1-Bb PE=1 SV=1	RT1-Bb	6.84	2	2	2	4859.11	4167.96	5153.4	4105.94	4041.76	2352.37	6288.32	2749.83	4614.63	2301.27	4675.44	3363.48	1.19796825829902	1.02757167091504	1.27052271348419	1.01228121826431	0.99645823775602	0.579954887165524	1.55032665612157	0.677944943769208	1.13769399412535	0.567356658683543	1.15268613255958	0.829234628856641	1.35051194896796	0.165880929056721	1.03865073633355	0.73790660103639	1.37139356240069	0.174879414053643	0.769079264442846	0.475413797725269	1.0154619982805	0.931161548620197	1.32036065101318	0.45179569815054
P29975	Aquaporin-1 OS=Rattus norvegicus OX=10116 GN=Aqp1 PE=1 SV=4	Aqp1	7.06	2	2	2	34471.4	41323.8	46988.3	36244.4	40644.1	33474.6	43745.5	39855.3	48584.4	45365.8	45416.2	43488.6	0.827972003337054	0.992560484096954	1.12861667598074	0.870557867616329	0.976234701834899	0.804029764468705	1.05072753853865	0.95728843576412	1.16695356147208	1.08964568624971	1.09085624888912	1.04455703175165	1.11254123887423	0.391254362726353	0.928874790823784	0.50207344434349	0.914448136822208	0.345466504820579	0.834912683114297	0.0879993646328429	0.821945384916728	0.026636558670452	0.984468677431992	0.766663750002523
P30349	Leukotriene A-4 hydrolase OS=Rattus norvegicus OX=10116 GN=Lta4h PE=1 SV=3	Lta4h	23.08	13	13	13	14046.2	7632.51	8367.59	19387	16552	19284	9461.54	12429.6	9823.48	11630.5	9740.58	11672.7	1.12348852911829	0.610488063204328	0.669283605627494	1.55067364226739	1.32391551693454	1.54243516363978	0.756783447323394	0.994184407279456	0.785733301250369	0.930268210470466	0.779102525733581	0.933643587150906	0.544090324683556	0.0307577173023055	0.947395869791282	0.706165632679907	0.909287617820964	0.551180364915771	1.74124741207683	0.00498957142018854	1.67120710766141	0.00288199775077203	0.959775788363196	0.687893620904675
P30713	Glutathione S-transferase theta-2 OS=Rattus norvegicus OX=10116 GN=Gstt2 PE=1 SV=3	Gstt2	22.54	5	5	0	20526.4	11942.3	11260.8	27761.2	31610.8	29229.8	24800.3	18204.4	16921.5	15026.1	13826.9	20061.8	1.0213312225326	0.594212519431129	0.560303152559394	1.38131286221511	1.57285724770216	1.45438593072256	1.23398748529578	0.905795566074545	0.841962364666257	0.747653026487702	0.687984482463368	0.998214139849394	0.493550921087382	0.0188614047950675	0.729722558747259	0.204621092891671	0.893993229043152	0.569392870548877	1.47851524041237	0.0305000836120189	1.81134953020354	0.00701929782913229	1.2251138714663	0.282129753332424
P30835	ATP-dependent 6-phosphofructokinase, liver type OS=Rattus norvegicus OX=10116 GN=Pfkl PE=1 SV=3	Pfkl	15.51	11	7	7	19738	11651.3	10612.9	12989.8	12203.1	13785.3	17247.9	18879.1	15805.5	14551.9	15227.7	15144.5	1.3318713203664	0.786200846842895	0.716132188464718	0.876519509438418	0.823434943234535	0.930197877831947	1.16384554395317	1.27391487710656	1.06651596686854	0.981926145852663	1.02752745491658	1.02191332512357	1.07758182779092	0.860224842006428	0.808784479853656	0.281297268443778	0.934959186717152	0.612812788561525	0.75055504741732	0.0101078219247099	0.867645651220614	0.0197066599073884	1.15600535124799	0.0554287198919119
P31000	Vimentin OS=Rattus norvegicus OX=10116 GN=Vim PE=1 SV=2	Vim	49.14	26	21	18	261271	307588	271065	246995	215061	202859	276189	228541	211889	241278	259776	232138	1.06112466789637	1.2492362885621	1.10090196808421	1.00314419643613	0.873447616468956	0.823890477721558	1.12171255478652	0.928195217707681	0.860564872319903	0.979925202646675	1.05505288274415	0.942804054625759	1.26320507132491	0.037380045667903	1.17206493269087	0.155407642915001	1.14557169199882	0.08632636881554	0.927850084912624	0.503483002736497	0.906877052668333	0.209772385103286	0.977396098157099	0.758930905406936
P31211	Corticosteroid-binding globulin OS=Rattus norvegicus OX=10116 GN=Serpina6 PE=1 SV=2	Serpina6	9.6	3	3	3	6712.25	2429.69	4963.01	11090.4	10363	8794.21	8264.28	6126.24	5088	5598.38	8625.26	7061.01	0.946323317675828	0.342548668736084	0.699707562867639	1.56357467650222	1.46102253954704	1.23984744065521	1.16513551607911	0.863704981441151	0.717329217525362	0.789284894813215	1.21602810667311	0.995493077484033	0.46631618167518	0.0528211969507011	0.724128424541495	0.310698470870823	0.662681791807711	0.21556893229725	1.55287003324688	0.0441676886317446	1.42109971270376	0.0639904226849106	0.915144012234169	0.646199646747332
P31430	Dipeptidase 1 OS=Rattus norvegicus OX=10116 GN=Dpep1 PE=2 SV=2	Dpep1	15.37	6	6	6	22931.1	26937.4	26179.3	15641.8	17133.5	18474.2	31537.5	23464.6	17436.3	19387	29812.9	15997	1.03865360472815	1.22011711657984	1.1857793265155	0.708488121129676	0.776053985051292	0.83678037357426	1.42847652572768	1.06281824131874	0.789769171479841	0.878125228831786	1.35036156365808	0.724576741405173	1.48387398901453	0.00465462312996268	1.0498271634934	0.694402121439654	1.16643275983981	0.383616852149062	0.707490778371692	0.146809073461535	0.786072650693515	0.335238084656826	1.1110712319144	0.681254987275184
P31720	Complement C1q subcomponent subunit A OS=Rattus norvegicus OX=10116 GN=C1qa PE=1 SV=2	C1qa	5.71	1	1	0	5082.57	4594.59	3799.67	6011.61	9562.31	6746.18	4043.08	2654.65	2217.66	5699.02	5075.89	3618.13	1.03190032173055	0.932827073551366	0.771436634511658	1.22052077848777	1.94140971309539	1.36965852166369	0.820855502783504	0.538966347552912	0.45024545997182	1.15705648354058	1.03054409955375	0.734579063557011	0.603797922052321	0.0396869938528377	1.51163661937391	0.0903358671303157	0.936343538265717	0.749310175536929	2.50354723685672	0.0146867059310369	1.55075647674154	0.0887970957033703	0.619423693674165	0.0924164685247582
P31721	Complement C1q subcomponent subunit B OS=Rattus norvegicus OX=10116 GN=C1qb PE=1 SV=2	C1qb	8.3	2	2	0	2732.83	2219.66	3335.01	2942.15	6029.18	7316.3	3182.42	2253.84	2268.6	3193.65	4093.55	1913.34	0.790586812656444	0.642130657443384	0.964792879936684	0.85114148734358	1.74419565034487	2.11654961978548	0.920649760261019	0.652018669963957	0.656288625048909	0.923898513350721	1.18423269905182	0.553514624813135	0.508821725444402	0.108648268948697	1.07561980360448	0.680421684357143	0.900762346557919	0.793522890674447	2.11394236884252	0.0820144921436826	1.77029065685275	0.198293136618322	0.837435628778311	0.598865937814017
P32038	Complement factor D OS=Rattus norvegicus OX=10116 GN=Cfd PE=1 SV=2	Cfd	11.41	2	2	2	26063.7	23414.3	16841.1	32705	28876.6	35682.2	8536.37	7667.68	30772.9	24894.9	27720.9	26533.2	1.07958179392863	0.96984127340259	0.697573443130923	1.35467038718355	1.1960946308682	1.47798867725304	0.353584089681762	0.31760217197369	1.2746410749965	1.03116905127337	1.14822450194393	1.09902890436381	0.681847717239096	0.052493450180317	1.41173703273627	0.307883439433922	0.837901931799517	0.227183009698766	2.07045795863716	0.105537524360255	1.22886960037398	0.0419032382451265	0.593525502533197	0.175481452930271
P32198	Carnitine O-palmitoyltransferase 1, liver isoform OS=Rattus norvegicus OX=10116 GN=Cpt1a PE=1 SV=2	Cpt1a	19.92	15	13	0	41512	59210.1	55419.9	60330.9	51641.2	57217.1	45177.2	49355.7	51469.9	55767.5	57513.5	48974.9	0.786224654149316	1.12142128528248	1.04963605006961	1.14264889639181	0.978068621359021	1.08367447145228	0.855642427380866	0.934781946492518	0.974824251459817	1.05621948834727	1.08928819730239	0.927569710312617	0.922883966588884	0.490328962590167	1.06944524351588	0.647124455887464	0.962319397938688	0.711598984140486	1.1588079132729	0.0697016139872768	1.04273064954803	0.564096473527969	0.89983045300664	0.169267077960248
P34901	Syndecan-4 OS=Rattus norvegicus OX=10116 GN=Sdc4 PE=1 SV=1	Sdc4	6.93	1	1	1	1740.76				1677.54	1794.94	3385.25	1975.65	1223.73				0.885292006099406				0.853140439757346	0.912846132395085	1.72162432710311	1.0047491623488	0.622347932296254				1.00260332672902		0.79310151063917				0.791042169415745	0.720318827325932
P35213	14-3-3 protein beta/alpha OS=Rattus norvegicus OX=10116 GN=Ywhab PE=1 SV=3	Ywhab	18.29	5	1	0	38369.3	19756.3	21506.4	37798.8	40189.2	37511.4	28042.6	35768.3	33496	38966.2	32752.4	32000.4	1.16224439130618	0.598438044685785	0.651450320365168	1.14496337692124	1.21737097864914	1.13625774408297	0.849438341789991	1.0834575053899	1.01462727053117	1.18032508803952	0.992102884384561	0.969324053854365	0.689458127055205	0.117548802314229	0.818359232490193	0.336440166633919	0.767766754403725	0.232270655179907	1.18696002030688	0.0810970424277053	1.11357996124143	0.167099110583562	0.938178154436506	0.533574038086166
P35280	Ras-related protein Rab-8A OS=Rattus norvegicus OX=10116 GN=Rab8a PE=1 SV=2	Rab8a	33.82	6	4	0	8015.4	8467.17	8141.42	7472.8	7384.21	7285.56	7027.73	8632.63	7685.97	6994.38	6298.39	7447.17	1.05868799023652	1.11835855856114	1.07533293129119	0.987020437338055	0.975319315865009	0.962289452073204	0.928234816680999	1.1402128034977	1.01517630215812	0.923829890604398	0.8319023193884	0.983635182305273	1.11206558226981	0.00405812526217089	1.05472637455223	0.411326486705771	1.18727392653981	0.0279740915532536	0.948439005188396	0.456226530697759	1.0676294145499	0.242226205064711	1.12567008390574	0.20281217264442
P35284	Ras-related protein Rab-12 OS=Rattus norvegicus OX=10116 GN=Rab12 PE=1 SV=2	Rab12	45.68	11	10	0	13245	18613.5	15132.4	15254.3	16764.4	21694.2	16107.1	12598	16511.9	13881.8	20785.5	16393.4	0.806877803245482	1.13392374410795	0.921857128715133	0.929283206798608	1.02127763267109	1.32159822115275	0.98123529366971	0.767462934336473	1.00589547749408	0.845671294004767	1.26624073834345	0.998676525460513	0.874853154456378	0.41175436210665	1.03923082026671	0.798579178968764	0.920294864739418	0.633116671238876	1.1878917221399	0.284491765625792	1.05194210028456	0.752692766360389	0.885553860405361	0.473771322697247
P35286	Ras-related protein Rab-13 OS=Rattus norvegicus OX=10116 GN=Rab13 PE=1 SV=2	Rab13	17.73	3	2	0	3893.92	5912.69	7258.12	6547.85	7168.14	6073.93	6429.68	5882.64	7935.38	6744.55	9257.21	7141.53	0.582300047703526	0.884188598907056	1.08538532436155	0.979170955580889	1.07192964004026	0.908300563120937	0.96149971512471	0.879694896819316	1.18666335018326	1.00858563779914	1.3843309119349	1.06795035842446	0.862294036560027	0.400346886244896	0.842798441304445	0.391927778106442	0.737351085346984	0.190047415183409	0.97739101231251	0.873157046792343	0.855104006388029	0.241604222192325	0.874884253708094	0.37344189201271
P35427	Large ribosomal subunit protein uL13 OS=Rattus norvegicus OX=10116 GN=Rpl13a PE=1 SV=2	Rpl13a	33.5	7	7	4	78790.4	55079.5	53637	55127.3	59690.7	59414.3	55803.3	53798	60248.2	52668.5	63756.5	67463.2	1.32147494908641	0.923795023990292	0.899601370778009	0.924596727022214	1.00113420852581	0.996498419445827	0.935934619272824	0.902301667601009	1.01048461522657	0.883357659765116	1.06932592792304	1.13149481136288	1.07618908778682	0.669968472948072	1.10395909319721	0.548306291161999	1.01967880483903	0.953206338327936	1.02580402061825	0.571660002371911	0.947490377305341	0.56887585979767	0.923656330313745	0.411863168369581
P35815	Protein phosphatase 1B OS=Rattus norvegicus OX=10116 GN=Ppm1b PE=2 SV=1	Ppm1b	13.33	5	3	0	11064.9	6069.17	6311.52	8197.48	7720.56	9735.48	6338.17	9683.72	7441.09	8585.1	8163.9	6708.49	1.38283046020405	0.758491549327752	0.788779121924924	1.02447604957239	0.964873206069012	1.21668684657858	0.792109692627274	1.21021816591991	0.929946579645526	1.07291866929641	1.02027940551292	0.83839025332125	0.913932668889104	0.577713519644337	0.999258832424526	0.9190247909309	0.999492699346776	0.876058820075839	1.09336154231048	0.520199443110145	1.09361743306722	0.428630012216251	1.0002340403854	0.949809585888807
P36365	Flavin-containing monooxygenase 1 OS=Rattus norvegicus OX=10116 GN=Fmo1 PE=1 SV=2	Fmo1	21.43	11	11	1	23946.6	32344.6	30740.5	21419.7	22393.1	23340	21896.2	24048.6	27292.3	26713.4	28470.9	29397.8	0.92101215466355	1.24400832426026	1.18231290205853	0.823824845666894	0.861262863228866	0.897681662108494	0.842151551407884	0.92493518506351	1.04969139789047	1.02742627731658	1.09502162955119	1.13067120678377	1.29602488652744	0.0590352482794362	1.18835535541413	0.209706680727384	1.02896121046888	0.839585712116447	0.916923253378411	0.290875919637915	0.79393630567224	0.00354975736284876	0.865869965394569	0.102257708758979
P36506	Dual specificity mitogen-activated protein kinase kinase 2 OS=Rattus norvegicus OX=10116 GN=Map2k2 PE=1 SV=1	Map2k2	15	6	3	0	4332.63	2167.71		3036.93	2141.49	2831.85	2717.49	1542.81	2128.61	1876.33	3118.8	1268.88	1.75451901869897	0.877824421200043		1.22981917298672	0.867206508137933	1.14677105663366	1.10046043352981	0.624768209433752	0.861990691195143	0.759828711511354	1.26297281686143	0.513838959811188	1.21725110389537	0.645997361472719	1.52616173963947	0.326670220518221	1.55659234260482	0.364691876011722	1.25377724838822	0.284549046133386	1.27877669416237	0.342436978801073	1.01993930405603	0.851799270856149
P36860	Ras-related protein Ral-B OS=Rattus norvegicus OX=10116 GN=Ralb PE=2 SV=1	Ralb	24.27	6	6	1	44200.8	50568.7	52767.7	40872.8	43425.1	37333.4	45330.9	47876	49337.2	48629.5	44367.3	44898	0.965069975404261	1.10410522129069	1.15211767527148	0.892407198301915	0.948133522219679	0.815128762822335	0.989744315669694	1.04531343646392	1.07721693703542	1.06176518001759	0.968705297636094	0.980292477866928	1.21298711762515	0.0498158984970789	1.03502845785971	0.613121430700807	1.06992576949965	0.340260415692854	0.85328891199285	0.0337954658290814	0.882058641805202	0.0735433630394799	1.03371628226735	0.429229124488726
P36970	Phospholipid hydroperoxide glutathione peroxidase OS=Rattus norvegicus OX=10116 GN=Gpx4 PE=1 SV=3	Gpx4	48.22	9	9	8	50581.8	68909.9	49781.4	41863.1	42726.4	42874.6	48701.5	50352.1	47704.9	50279	46001.6	55233.8	1.0201198265374	1.3897559049838	1.00397757954025	0.844283483591287	0.861694280483642	0.864683137311451	0.982198453438017	1.01548730013154	0.962099298818625	1.01401303944252	0.927747613023711	1.11394008269776	1.32800608171242	0.0622720142679683	1.15341257916918	0.286665998728264	1.11720800135169	0.436821018723674	0.868529591131008	0.00127068715891465	0.841267232685474	0.0332183082998425	0.968610904310085	0.622455637764807
P37199	Nuclear pore complex protein Nup155 OS=Rattus norvegicus OX=10116 GN=Nup155 PE=1 SV=1	Nup155	14.6	16	16	6	7337.13	9100.08	8522.1	7436.46	7743.9	7711.84	7771.08	7426.47	8829.3	8616.13	9202.56	8105.3	0.900239718166281	1.11654740402455	1.04563131662992	0.912427155380213	0.950148948363715	0.946215300552594	0.95348383755605	0.911201417961838	1.08332366246823	1.05716846272099	1.12912133501905	0.994491441156578	1.09029756860415	0.272683066397183	1.03880908233913	0.67737336970506	0.962788135622641	0.610334607104879	0.952775748797699	0.438959090824232	0.883050795807281	0.0338323264507457	0.926819135480302	0.289752513671983
P37996	ADP-ribosylation factor-like protein 3 OS=Rattus norvegicus OX=10116 GN=Arl3 PE=1 SV=2	Arl3	30.22	4	4	0	8182.98	5353.25	6131.58	14817.5	15254.7	16904	6877.42	7154.23	5854.92	6736.03	7509.72	7424.41	0.907533164745454	0.593702039376071	0.680022705944525	1.64333441712136	1.69182207071782	1.87473764042649	0.762740069984734	0.793439675181519	0.649339736493484	0.747059216046027	0.83286528354612	0.8234039804164	0.41867605298002	0.00252818321541308	0.988999611295462	0.875097102265621	0.907598744079416	0.437810008581448	2.36220725846639	0.00029755979068181	2.16778279440484	0.000126369539049781	0.917693731841389	0.277197518085671
P38983	Small ribosomal subunit protein uS2 OS=Rattus norvegicus OX=10116 GN=Rpsa PE=1 SV=3	Rpsa	14.58	5	5	0	105841	105803	121186	102073	93147.1	80851	76345.5	106215	95424.7	103666	98074.3	95028.8	1.07302513890445	1.07263989164414	1.22859406546872	1.03482483161907	0.944333291598214	0.819674374822267	0.773997229261152	1.07681678299275	0.967423795810842	1.05097480229465	0.994285667940179	0.963410127643569	1.20559522528798	0.0806758325111131	1.19729395665669	0.155726807371183	1.12151163985738	0.0943018676787141	0.99311438162895	0.986092779008094	0.930255542103272	0.352013375310399	0.936705	0.502480844639266
P40329	Arginine--tRNA ligase, cytoplasmic OS=Rattus norvegicus OX=10116 GN=Rars1 PE=1 SV=2	Rars1	40	26	26	26	37676.8	23171.5	25354.9	27002.5	23154.7	26540.8	28782	36787.6	30376.9	30029.2	29116.6	27163.2	1.3099024298239	0.805599311848792	0.881509181192195	0.938790989715686	0.805015229314685	0.922739150072996	1.00065854146827	1.27898777569724	1.05610813870917	1.04401971626221	1.0122915186059	0.944378017288959	1.1239302198232	0.57384359279352	0.898450699087512	0.496856451787526	0.998774171870836	0.884950896734375	0.799382989478511	0.0681744838979086	0.888644289703275	0.103861470573404	1.11166274664288	0.275790325153352
P41350	Caveolin-1 OS=Rattus norvegicus OX=10116 GN=Cav1 PE=1 SV=3	Cav1	41.01	8	8	1	161220	183822	203845	170000	176319	177256	187741	152558	170268	198426	174456	192021	0.900698904807042	1.02697105867411	1.13883493518417	0.949750736987949	0.985053530558695	0.990288333150211	1.0488656065462	0.852306311372986	0.951247991090966	1.10856023375042	0.974645379835116	1.07277697804214	1.04834455426634	0.569373158945452	1.07505381272193	0.474686609596925	0.971648229873093	0.704159988557463	1.02547755730394	0.665740017015894	0.926840537224975	0.141199958674858	0.903813575073951	0.221240802282338
P41498	Low molecular weight phosphotyrosine protein phosphatase OS=Rattus norvegicus OX=10116 GN=Acp1 PE=1 SV=3	Acp1	27.85	4	4	4	28717.9	15385.3	18071.3	59405.6	54139	55391.9	25718.3	25891.4	23406.3	23043.1	23495.7	29494.5	0.901754577856465	0.483105126304328	0.5674466971059	1.86536173432981	1.69998819866951	1.73932980479657	0.807565830359669	0.813001245812294	0.7349680225811	0.723563384265713	0.737775221549701	0.926140156368937	0.368034734944787	0.00542677208480013	0.828816519142583	0.305481436519274	0.817727232673052	0.318946749356419	2.25200623866908	4.58926531301497e-05	2.22187515207153	0.000666112159629698	0.986620336089582	0.929311814618922
P41562	Isocitrate dehydrogenase [NADP] cytoplasmic OS=Rattus norvegicus OX=10116 GN=Idh1 PE=1 SV=1	Idh1	21.74	10	8	8	28244.8	15337.7	15417.9	39653.2	38560.5	30567.8	22139.4	24798.7	20529.1	22703.7	28834	26754.7	1.08099757129439	0.587011288776765	0.590080738913349	1.5176249396013	1.47580463830147	1.16990446240769	0.847328981968894	0.949106896535227	0.78569886282996	0.868926123017208	1.10354769623798	1.02396780011577	0.542375311978599	0.0413931386945289	0.874504944624944	0.452879803172354	0.753590386806382	0.20865079602671	1.61236126591885	0.00874388553173837	1.38942604901625	0.0394028622708023	0.861733705953579	0.175732219586703
P42123	L-lactate dehydrogenase B chain OS=Rattus norvegicus OX=10116 GN=Ldhb PE=1 SV=2	Ldhb	38.32	14	14	13	1628690	875701	993725	2418390	2384270	2429800	1198690	1538060	1187910	1290520	1431900	1368070	1.04259925702531	0.560576421526699	0.636129003485915	1.54812248936104	1.52628071060038	1.5554265542983	0.767336511800076	0.984582832374697	0.760435738791872	0.826121111553642	0.916624941600021	0.875764427582053	0.483668903803132	0.01570591896275	0.891316954844496	0.52276406522616	0.855182630931747	0.371201549782087	1.84282460136674	0.00188001783849666	1.76811580030754	4.87366326450239e-05	0.959459624641547	0.622593055644045
P42335	Inositol-trisphosphate 3-kinase B OS=Rattus norvegicus OX=10116 GN=Itpkb PE=1 SV=3	Itpkb	2.03	2	2	2	5731.64	10003.2	7382.52	4942.68	3326.87	5385.65	8176.75	9483.13	6909.29	9247.01	6650.66	6139.78	0.824902331733174	1.43966875183949	1.06249833591551	0.711354561174624	0.47880586016797	0.775107167040981	1.17680456919821	1.36481985071093	0.994390686020179	1.33083726656942	0.957168444208734	0.88364217542077	1.69293455972816	0.0758262094436396	0.94090927776559	0.693211758057943	1.0490034010287	0.861046362084054	0.55578597079185	0.0262284407016736	0.619636119423981	0.0675513143894188	1.11488262026686	0.494065199376888
P43278	Histone H1.0 OS=Rattus norvegicus OX=10116 GN=H1-0 PE=2 SV=2	H1-0	16.49	4	4	4	113042	99776	128432	167450	198166	180930	134997	135335	135664	180378	148865	189700	0.748318976574072	0.660500293755017	0.850198181201334	1.10849076119786	1.31182550124536	1.19772608792791	0.893657374078395	0.895894877078006	0.898072801595379	1.1940719410173	0.985461195376048	1.25578200895332	0.624375624375624	0.00566305828387077	0.84052552241894	0.0699954274081523	0.657586671368532	0.0156082862863181	1.34618567670617	0.00375129922780873	1.05319081286384	0.56916446448496	0.7823518189859	0.0313514520753581
P45953	Very long-chain specific acyl-CoA dehydrogenase, mitochondrial OS=Rattus norvegicus OX=10116 GN=Acadvl PE=1 SV=1	Acadvl	44.27	28	28	0	661221	689285	756939	564246	555521	618261	630885	667678	649016	680790	667297	728740	1.00823049503048	1.05102251254435	1.15418140482211	0.860362910281086	0.84705902085661	0.942725040626419	0.961974129462473	1.01807613560513	0.989620297847019	1.03806932736831	1.01749518639359	1.11118353916242	1.21254951013447	0.0209961110839765	1.08208447513554	0.147076462154183	1.01474268198555	0.789126908297018	0.892404364598304	0.0367315240152641	0.836867009144238	0.0139311763366332	0.937766602610617	0.110957157876684
P46462	Transitional endoplasmic reticulum ATPase OS=Rattus norvegicus OX=10116 GN=Vcp PE=1 SV=3	Vcp	41.32	31	31	29	163177	97201.4	108368	132143	115859	126603	122414	161268	160778	139226	146972	138592	1.21426	0.723313771152623	0.806408824896221	0.983327932122594	0.862152296283508	0.942102617547027	0.910930624269581	1.20005848934523	1.19641220700912	1.03603531536063	1.0936763418412	1.03131747250126	0.984360593158126	0.817329373104646	0.829650362237322	0.324796248547086	0.868067515713647	0.352640152256904	0.842831750888719	0.172987043966888	0.881859271640105	0.0421711618263399	1.04630523317404	0.708004438516523
P46844	Biliverdin reductase A OS=Rattus norvegicus OX=10116 GN=Blvra PE=1 SV=1	Blvra	31.53	9	9	9	12637.4	6734.48	7843.83	22473.5	17504.7	26576.6	11950.3	14894	8604.74	11270.8	16230.7	8829.95	0.916024669135191	0.488150237691104	0.568561712100803	1.62899650258833	1.26883196114792	1.92641059250624	0.866220077196755	1.07959480764236	0.623716437834866	0.816966372900194	1.17648579591787	0.640040833338367	0.408921820815328	0.0151650782038581	0.767741806266122	0.326349266623435	0.749095067771862	0.319388969074522	1.87747820533363	0.0330179304926591	1.83187844140545	0.0440111221502511	0.975712227285176	0.944164607568093
P47727	Carbonyl reductase [NADPH] 1 OS=Rattus norvegicus OX=10116 GN=Cbr1 PE=1 SV=2	Cbr1	46.57	12	12	12	38778.5	17981.5	31029.7	76530.5	65099.8	58967.3	27427.6	40582.2	25955.9	29814.2	32880.8	38968.7	0.96141724035555	0.44580693186826	0.769304860762036	1.89738494560208	1.61398893881141	1.46194873028141	0.679999677697071	1.00613553210044	0.643512506903171	0.739169536918871	0.815198318570413	0.966132780129281	0.437640829202343	0.0224784172607207	0.93427388930216	0.737461994034092	0.86353044400312	0.476199301948768	2.13479599470871	0.00843044152996185	1.9731487246677	0.00337042862285619	0.924279757671617	0.593955803694997
P47820	Angiotensin-converting enzyme OS=Rattus norvegicus OX=10116 GN=Ace PE=1 SV=1	Ace	6.78	8	8	8	6090.58	3630.71	4133.93	11476.6	6149.19	7647.92	6413.71	5472.32	5954.77	4994.74	7503.44	8186.15	0.941186590887843	0.561059138440411	0.638822490414539	1.77349645337282	0.950243683330917	1.18184470972928	0.991120361253488	0.845645932743246	0.920199665027173	0.771844768966362	1.15951799558194	1.26501821025198	0.548206812533657	0.069184702302693	0.776603067127035	0.164094652783944	0.66984137267197	0.13716785922485	1.41662425451773	0.168696792508754	1.22187714081143	0.473005949139218	0.862527333493519	0.466126817660187
P47942	Dihydropyrimidinase-related protein 2 OS=Rattus norvegicus OX=10116 GN=Dpysl2 PE=1 SV=1	Dpysl2	28.5	12	12	0	54420	28392.4	29087.3	50057.1	42316.6	49150.7	41952.5	51606.8	39770.8	38966.9	46084.2	41730.9	1.27165329338029	0.663456247096115	0.679694245507912	1.1697037131949	0.988828440916142	1.14852351207179	0.980320374688289	1.20591615547258	0.929339742748418	0.910554698967668	1.07686741460485	0.97514216135104	0.790674258290443	0.27109687458602	0.83926810225148	0.394331649658565	0.882615039989904	0.478891399668869	1.06145874037445	0.54415594177911	1.1162814910634	0.203261509590541	1.05164849899828	0.645358281824932
P48032	Metalloproteinase inhibitor 3 OS=Rattus norvegicus OX=10116 GN=Timp3 PE=2 SV=1	Timp3	13.74	3	3	0	8728.68	9454.9	5761.84	5044.82	7507.37	4619.52	9246.82	7054.46	7113.88	6352.84	7048.19	6009.83	1.24779877810161	1.35161475355642	0.82367745313346	0.721176653485126	1.07320776025203	0.660378363213675	1.32186890770718	1.00846251302221	1.01695683328538	0.908163203310812	1.00756619211931	0.859128588812786	1.39446915886653	0.194680989258561	1.02264601224164	0.965600194955775	1.23360943306994	0.302430087783085	0.733358644570441	0.13468551775496	0.884644472218129	0.411025190160102	1.20629173565726	0.144603238347518
P48303	Sphingosine 1-phosphate receptor 1 OS=Rattus norvegicus OX=10116 GN=S1pr1 PE=1 SV=1	S1pr1	6.01	2	2	2	3767.37	4533.9	5983.96	5508.42	4639.89	3943.55	6167.07	4669.41	4359.73	5083.78	5716.83	4463.87	0.768357337751356	0.924691584216808	1.22043217810053	1.12344551408976	0.946308307349462	0.804289352861376	1.2577775708057	0.95232892879371	0.889169509794557	1.03683993515731	1.16595085674544	0.910408924333991	1.01372210623722	0.978865914552339	0.940052157741963	0.709407896694775	0.935847798287265	0.629235801091103	0.927327274366438	0.636498185168964	0.92317982663019	0.52201804687875	0.995527525339874	0.935928133342188
P48508	Glutamate--cysteine ligase regulatory subunit OS=Rattus norvegicus OX=10116 GN=Gclm PE=1 SV=1	Gclm	12.04	3	3	3	5170.68	1868.81	2734.52	6102.38	6358.86	6648.81	3326.7	4501.16	3424.8	2311.34	4295.36	3064.75	1.24574261612101	0.450241797680983	0.658812399652507	1.47021181464808	1.53200408687972	1.60186009644603	0.801482969561018	1.08443895850821	0.825117646362033	0.556858041562258	1.03485673133544	0.738372841242712	0.511459153691382	0.0633273115108001	0.868595514305062	0.517911646213505	1.01060440781889	0.898676684680332	1.69826956470737	0.00563310427298558	1.97592398244317	0.0169557560085459	1.16349254765314	0.440448688705322
P49186	Mitogen-activated protein kinase 9 OS=Rattus norvegicus OX=10116 GN=Mapk9 PE=1 SV=1	Mapk9	11.58	5	4	0	8237.58	4417.91	4303.27	8896.18	11474.6	11496.7	6083.36	11404.1	9011.02	7424.45	7079.3	7439.01	1.01627964454307	0.545042597998838	0.53089933038257	1.09753187807477	1.41563449572252	1.41836099794094	0.750511064952027	1.40693683027462	1.11169981991926	0.915962868576424	0.873381319224061	0.917759152390912	0.532165078631884	0.0425501840571345	0.639989916402752	0.175204384154477	0.772863577781464	0.22512238534636	1.20261539529815	0.357578749275864	1.45230043987174	0.013409205898507	1.20761836706048	0.443152263739749
P49430	Thromboxane-A synthase OS=Rattus norvegicus OX=10116 GN=Tbxas1 PE=2 SV=1	Tbxas1	1.69	1	1	1	1384.17	2782.42	997.699	1992.44	1390.43	1564.78	2089.5	2069.25	1869.47	1102.34	1269.64	1586.32	0.8264335091561	1.66127363296858	0.595686863356041	1.1896076211614	0.830171109138268	0.934268642187941	1.24756	1.23546785353046	1.11618706687911	0.658163892067546	0.75805214718203	0.947129329666518	1.04378624195325	0.906219945238145	0.856685555603478	0.461346552098975	1.30467347093449	0.598829486605618	0.820748081523236	0.136480869537798	1.24994315741606	0.210672844458445	1.52293156152894	0.0182390501484143
P49651	P2Y purinoceptor 1 OS=Rattus norvegicus OX=10116 GN=P2ry1 PE=2 SV=1	P2ry1	2.41	1	1	1	2268.21				2047.71	1689.29	1657.16		2179.23	1966.52	2518.94	3059.11	1.04368				0.942224768307223	0.777302879242524	0.762518714587514		1.00274183445808	0.90486633916498	1.15905458188894	1.40760616052874	1.21392025689055		1.18247102093374		0.901924165326851		0.974092832063476	0.910611595294016	0.742984689650968	0.21077492687005	0.762745259173154	0.266871652611111
P50115	Protein S100-A8 OS=Rattus norvegicus OX=10116 GN=S100a8 PE=1 SV=3	S100a8	23.6	2	2	2	28131.2	15420.4	3070.79	2293.25	11721.3	3732.17	8547.4	3642.13	3558.14	3224.75	2388.26	4555.96	3.73895548300812	2.0495460247049	0.408142813234647	0.304798930063714	1.55789368754205	0.496047715170999	1.1360463860576	0.484080378132762	0.472917154700493	0.428605843114777	0.317426836460903	0.60553874780904	2.62709897941704	0.352037904044953	2.96058972533715	0.314529309506154	4.58477013896196	0.152467101195848	1.12694258896713	0.956038637656887	1.74518363216727	0.536322669035725	1.54860030071876	0.32702845449308
P50339	Chymase OS=Rattus norvegicus OX=10116 GN=Cma1 PE=2 SV=1	Cma1	6.07	1	1	1	3108.03	3436.61	2307.07	947.038	1504.18	770.357	1387.72	1540.95	903.974	1567.69	658.95	236.234	2.03041863969035	2.24507388968133	1.5071662535659	0.61868244762601	0.982653034059977	0.503260011008883	0.906571865352359	1.00667419646234	0.590549531180665	1.02414294497034	0.430479873947148	0.154327312454709	2.74763430930523	0.0109391473708636	2.30955705773873	0.0137686257483306	3.59405718684756	0.0515109857094741	0.840562024544936	0.502572942285185	1.30805514208197	0.43751628883962	1.55616730697551	0.293377912108887
P50430	Arylsulfatase B OS=Rattus norvegicus OX=10116 GN=Arsb PE=2 SV=2	Arsb	4.36	2	2	2	5137.15	3585.11	2989.21	4646.61	3661.15	4657.98	5261.55	5155.94	5122.67	3477.39	5818.94	5572.37	1.11908146651231	0.780983649768444	0.651172247357635	1.01222178311141	0.797548273093361	1.01469863433714	1.14618087658096	1.12317469734181	1.11592713003487	0.757517826194535	1.2676	1.21389019038752	0.903262752453774	0.532718866292152	0.753626088791879	0.124739626212598	0.787659311170445	0.355829510409525	0.83433761299755	0.0800076659580167	0.87201571085569	0.555934532114082	1.0451592943566	0.694643096937379
P50475	Alanine--tRNA ligase, cytoplasmic OS=Rattus norvegicus OX=10116 GN=Aars1 PE=1 SV=3	Aars1	11.16	9	9	9	7656.22	4257.73	4517.92	11762.2	9849	9878.41	6711.3	8141.38	6163.87	7049.37	7492.97	6194.29	1.02453290595136	0.569756941370059	0.604574804075087	1.5739831073795	1.31796429448408	1.32189985442933	0.898086482848109	1.08945559425595	0.824831005771307	0.943326018743757	1.00268726973707	0.828901720954392	0.521818784037021	0.0249946317478599	0.781853824723849	0.247616400956841	0.792407927421187	0.243640110853027	1.49832441575806	0.015694589922579	1.51855002476294	0.0067895338848741	1.01349881827471	0.927554690481422
P50904	Ras GTPase-activating protein 1 OS=Rattus norvegicus OX=10116 GN=Rasa1 PE=1 SV=1	Rasa1	8.57	6	6	0	5471.64	3568.32	3132.32	5895.56	4554.77	4961.93	4784.98	4581.94	3761.27	4166	4430.74	2443.86	1.26870444858331	0.82738328142363	0.726288337388145	1.36699841343543	1.05611059230392	1.15051843040825	1.10948918649293	1.06241047677512	0.872122431542086	0.965966827641816	1.02735186315547	0.566655710849911	0.789779046032185	0.232757014986587	0.927186459062521	0.616975757550755	1.10250167563357	0.70904862584248	1.17398209501843	0.20599044188849	1.3959621759687	0.150829436299892	1.18908302085032	0.37776961516828
P51593	E3 ubiquitin-protein ligase HUWE1 OS=Rattus norvegicus OX=10116 GN=Huwe1 PE=1 SV=3	Huwe1	9.99	38	38	0	85050.2	56451.9	54092.3	67003.8	63009.3	67057	67317.7	86324.7	78183.9	70609.8	71842.1	66547.2	1.22449282228855	0.812754659654544	0.778782802287106	0.964673477147114	0.907163482124978	0.96543941324304	0.969192788058979	1.2428421748122	1.12563667538143	1.01659012304768	1.0343319097208	0.958099672233581	0.992511801638097	0.853219784817587	0.843711002591164	0.312258739158583	0.935862403235229	0.58190752452693	0.850076544378269	0.103932139556408	0.94292319919081	0.13165660938122	1.1092215229635	0.262090282236845
P51635	Aldo-keto reductase family 1 member A1 OS=Rattus norvegicus OX=10116 GN=Akr1a1 PE=1 SV=2	Akr1a1	40	10	10	10	16564.8	8784.76	10954.2	29339.1	27039.9	29006	13087.6	16535.6	12289.8	12434.8	14388.7	14887.3	0.968170675968387	0.51344700976891	0.640245292348408	1.71479621120111	1.58041378471926	1.69532735844315	0.764937128054903	0.966464009800472	0.718307735289064	0.726782618657134	0.840983133228673	0.870125042520535	0.425177255958307	0.00901942987566474	0.866169446233865	0.455358838116071	0.870368345848078	0.427329559733939	2.03719609667645	0.00155575972861645	2.04707174161129	0.000293430790410416	1.00484766535286	0.996455876383813
P51638	Caveolin-3 OS=Rattus norvegicus OX=10116 GN=Cav3 PE=1 SV=1	Cav3	18.54	4	2	2	3721.41	3657.72	5463.53	3671.98	4601.44	2991.09	5086.18	4339.36	4476.58	5806.46	5188.6	5704.09	0.816271127453095	0.802301070913373	1.19839571371437	0.805428924677801	1.00930094150007	0.656079391040944	1.11562603503225	0.951815112988051	0.981913576771701	1.27361555182345	1.13809130730103	1.25116124678386	1.14009930303227	0.515293194675911	0.923791479285174	0.535039531933434	0.769060700694347	0.108477396620173	0.810272821699137	0.169573399362282	0.67455589056928	0.03426059757604	0.83250464844019	0.0367952927336695
P52296	Importin subunit beta-1 OS=Rattus norvegicus OX=10116 GN=Kpnb1 PE=1 SV=1	Kpnb1	17.14	13	13	0	46299.2	34591.7	36397	43488.4	43095	45332.6	39125.5	44669.6	45939.4	37497.2	41941.8	38726.9	1.11765357893706	0.835036832310644	0.878616419129748	1.04980141994346	1.04030482134232	1.09432004510925	0.944481872315327	1.07831535555013	1.10896807772534	0.905175030672637	1.01246680022683	0.934859746737254	0.889110494557142	0.240767769421101	0.904060986090824	0.357126834756872	0.992569768435733	0.886174372989861	1.01681511086103	0.734914812450691	1.11636267315698	0.0392223541580973	1.09790134040362	0.197528288345547
P52303	AP-1 complex subunit beta-1 OS=Rattus norvegicus OX=10116 GN=Ap1b1 PE=1 SV=1	Ap1b1	24.13	20	9	0	15822.2	10220.1	13511.9	18418.9	15145.7	14425.5	13396.2	16358.8	13838.2	15026.5	14573.3	13874.8	1.08736107062454	0.702363696444863	0.928588568604352	1.26581605742099	1.0408694471918	0.991374595460452	0.920637229607799	1.12423824007615	0.951013131392384	1.03267757503632	1.00153196714317	0.95352842099717	0.824215827847827	0.240961635649011	0.907347934999036	0.484443281985613	0.909823207114039	0.445036883722831	1.10086206105539	0.385970722691784	1.10386524545367	0.29713121804063	1.0027280297001	0.992775232486665
P52555	Endoplasmic reticulum resident protein 29 OS=Rattus norvegicus OX=10116 GN=Erp29 PE=1 SV=2	Erp29	27.31	6	6	6	25273	16217	17726.1	34507.7	35926.4	33215.1	27622.7	23628.6	24269.4	28988.4	26142.4	27118.1	0.945860852951441	0.606933306386797	0.663412498140408	1.29147638014452	1.34457228455168	1.24309986217969	1.03380012593763	0.884317957901651	0.908300375286658	1.0849124658607	0.978398795639527	1.01491509501929	0.571312658467214	0.0136002254076171	0.78410422572884	0.145168308096497	0.719962212260589	0.0670381678522687	1.37246079551699	0.00393760057210566	1.26018949797505	0.00358831678280761	0.918197082271009	0.202068765106086
P52591	Nuclear envelope pore membrane protein POM 121 OS=Rattus norvegicus OX=10116 GN=Pom121 PE=1 SV=1	Pom121	0.92	1	1	0	806.774	904.941	692.273	898.794	1033.49	1312.93	1831.16	1061.88	1150.59	1105.98	938.192	1560.75	0.728039336567664	0.816626025718328	0.62471271464339	0.811078923553556	0.93262967565801	1.18479857575949	1.65245348951409	0.958249039649854	1.0383016560541	0.998045233804145	0.846631995147451	1.40843333392993	0.740779498670966	0.0955285878437069	0.594512356471784	0.0566547953378794	0.666862694948739	0.0830352779341162	0.802549689264349	0.374874535628499	0.900217535913398	0.63866361049915	1.12169694656361	0.659271178896586
P52909	Transcription factor JunD OS=Rattus norvegicus OX=10116 GN=Jund PE=1 SV=1	Jund	4.11	1	1	0	926.248		730.892		932.464	1024.66		1486.7		1024.18		986.062	0.911763208659685		0.719462212176106		0.917882002012036	1.00863622851033		1.46345078457859		1.00816373481516		0.970641829248091	0.846722026810769	0.363812403806979	0.557321584717831		0.824348511273767	0.334920287472308	0.658210802448375		0.973576315687365	0.663494114288915	1.47912539883258
P52925	High mobility group protein B2 OS=Rattus norvegicus OX=10116 GN=Hmgb2 PE=2 SV=2	Hmgb2	15.71	3	2	0	6906.19	2576.14	5441.73	9251.22	9026.51	10853.1	6233.62	8184.62	6451.84	7420.12	5916.75	6793.73	0.974354530808506	0.363452740367268	0.767742312467014	1.3052012936954	1.27349825531708	1.53120130756869	0.879465507079666	1.15472084896968	0.910252908774816	1.04686195154533	0.83476014563185	0.958488197774702	0.512311526997343	0.0694312121178922	0.715093569358622	0.257464038661265	0.741361906748929	0.285220235430605	1.39581784065993	0.0308226391006283	1.44709198930981	0.0133939133614295	1.0367341261562	0.776123674181982
P52944	PDZ and LIM domain protein 1 OS=Rattus norvegicus OX=10116 GN=Pdlim1 PE=1 SV=4	Pdlim1	40.06	11	11	11	19729	14451.3	12774.6	34686.2	33901.5	37971.8	20322.1	24693.2	25584.2	28038.4	23044	24970.1	0.788722521907848	0.577731551566065	0.51070073132769	1.3866788554615	1.35530825568751	1.51802999936035	0.812433370290612	0.987180443913776	1.02280068655253	1.12091426622034	0.921249013880301	0.998250303831475	0.44064489792088	0.00336008267586026	0.665088279662037	0.0468096184207361	0.61740113737221	0.0246488782440896	1.50935204923548	0.00640449463728506	1.40113079780415	0.00702065308308492	0.928299529929983	0.45192721945725
P54311	Guanine nucleotide-binding protein G(I)/G(S)/G(T) subunit beta-1 OS=Rattus norvegicus OX=10116 GN=Gnb1 PE=1 SV=4	Gnb1	21.76	7	2	0	50462.7	55569.8	61954.4	71127.2	65988.8	72164.7	72359.4	62187.3	67398.2	57596.5	69601	64566.9	0.785435205646239	0.864925525006002	0.964299708590491	1.10707130135806	1.02709380786895	1.12321964510221	1.12625008609207	0.967924719923515	1.04903065189113	0.896470438997589	1.08331650403533	1.00496240548841	0.802687013183729	0.02724123667953	0.831845221146956	0.0652899655143289	0.876006704059773	0.175709928134432	1.03632575024177	0.516375393398412	1.09134281441185	0.219424691868623	1.05308858161369	0.494293897837487
P54777	Peroxisomal ATPase PEX6 OS=Rattus norvegicus OX=10116 GN=Pex6 PE=1 SV=1	Pex6	6.13	5	5	5	6180.9	6780.45	6917.14	5980.16	8076.58	6248.15	6659.26	5706.88	6069.54	7013.83	6150.01	7469.53	0.935880451867533	1.02666126451896	1.0473581693331	0.905485421708836	1.22291467908303	0.946063104942019	1.0083112908967	0.864106753572099	0.919018886865677	1.06199847752302	0.931203245124471	1.13099825456456	0.979000132480403	0.899827562308184	1.07826182706578	0.250166285520843	0.963414604594402	0.626603511633742	1.1013908898397	0.437239579357655	0.984080157531222	0.852195269964606	0.893488557613226	0.200387359652759
P55053	Fatty acid-binding protein 5 OS=Rattus norvegicus OX=10116 GN=Fabp5 PE=1 SV=3	Fabp5	45.19	5	5	3	12576.6	5690.71	7045.17	17447.9	18888.3	20737.1	10800.5	11415.3	10319.7	9068.77	10836.5	15111.5	1.00654370254915	0.455444898743181	0.563846468591528	1.39640871680004	1.51168832727917	1.65965343686943	0.864396995959331	0.913601317344063	0.825917103763855	0.725801355960011	0.867278185890773	1.20941949024947	0.443508260430008	0.0229853110037756	0.777995727743542	0.265775538561476	0.72286735755468	0.26815232159353	1.75418542822456	0.000634054595242145	1.62988476664181	0.0321047784019086	0.929140523240721	0.75231912938403
P55213	Caspase-3 OS=Rattus norvegicus OX=10116 GN=Casp3 PE=2 SV=2	Casp3	2.89	1	1	1	1402.19			2745.3	1039.99	1080.81		1376.3		1023.25	1252.02		0.989462552898932			1.93723500130042	0.733874268386852	0.762679110390671		0.971193141838695		0.72206160167583	0.883494323508598		0.864464355438647		1.01881130567463		1.23254822504582		1.17854634406258		1.42579415483291	0.588247678969844	1.20979048640381
P55272	Cyclin-dependent kinase 4 inhibitor B OS=Rattus norvegicus OX=10116 GN=Cdkn2b PE=2 SV=1	Cdkn2b	6.15	1	1	1	5359.6												1
P55770	NHP2-like protein 1 OS=Rattus norvegicus OX=10116 GN=Snu13 PE=2 SV=4	Snu13	18.75	2	2	1	9583.35	12131.6	12828	11290.1	11861.8	9443.92	10568.7	11901.6	9521.48	12295.4	11437.4	10871	0.859915197553957	1.08856998968477	1.15105804903527	1.01306208913417	1.06436080184336	0.847404126165043	0.948330776647885	1.06793206083553	0.85436359469351	1.10326778423045	1.02627933661023	0.975456193565827	1.05973557345696	0.652332323198209	1.07974454688048	0.543238890084044	0.998241522607344	0.935827308714459	1.01888110008258	0.857057684608102	0.941972268941561	0.462774653782808	0.924516382593819	0.331500300994377
P56403	Aquaporin-7 OS=Rattus norvegicus OX=10116 GN=Aqp7 PE=1 SV=2	Aqp7	5.2	1	1	1	4292.04		3426.88					3112.4				1642.76	1.37630670959301		1.09888023806164					0.998037530623501				0.526775521721842			1.24002698881892		2.34937544133044						1.89461637731622
P56499	Putative mitochondrial transporter UCP3 OS=Rattus norvegicus OX=10116 GN=Ucp3 PE=2 SV=1	Ucp3	17.21	5	5	4	5820.21	6076.22	7563.64	4068.1	4717.32	4326.47	4987.94	4446.92	4211.7	6973.44	6971.05	5982.1	1.05589846324241	1.10234361995921	1.3721903251805	0.738031881721869	0.855812924039283	0.78490518800256	0.904908616827457	0.80675714349859	0.764083694168775	1.26511665034649	1.2646830582034	1.08526843480947	1.48415445828176	0.0131727682550962	1.4260055281331	0.0211554630089207	0.976588066498081	0.785772270911065	0.960820162736983	0.582422456453712	0.658009724694491	0.00331602617236357	0.684841711502068	0.00607046224833232
P56522	NADPH:adrenodoxin oxidoreductase, mitochondrial OS=Rattus norvegicus OX=10116 GN=Fdxr PE=1 SV=1	Fdxr	24.09	10	10	10	7694.63	5546.22	5374.81	10896.8	10657.8	11715.8	6510.17	9072.79	8841.92	8524.47	8064.16	7838.23	0.916592977015579	0.660671962262428	0.640253410338522	1.29803906775808	1.26956911903972	1.3955992685963	0.775498770074391	1.08076094574231	1.05325945176488	1.01544445084169	0.960611806094634	0.933698770471462	0.559526185438107	0.00738885483977891	0.762159732207487	0.154787261615342	0.762097952827338	0.072293494072304	1.36215203513794	0.0444721100785625	1.36204162139546	0.00121519225319384	0.999918941689599	0.928767654532944
P56574	Isocitrate dehydrogenase [NADP], mitochondrial OS=Rattus norvegicus OX=10116 GN=Idh2 PE=1 SV=2	Idh2	50.22	24	24	24	1110890	689948	768434	1680760	1401230	1644200	934335	1116070	986299	1002450	1075700	1153260	0.982829306961527	0.610412475294126	0.679850800408388	1.48700608158203	1.23969961903852	1.45466062932076	0.826627137268225	0.987412169180163	0.872600853934095	0.886890005998418	0.951695924437626	1.02031499657612	0.543624357040238	0.0155359173054005	0.846072583959451	0.292684110629873	0.795093163665397	0.171566694287247	1.55635517982655	0.00474022876265961	1.4625782553127	0.00570541347093896	0.939745807557691	0.394109964446107
P57093	Phytanoyl-CoA dioxygenase, peroxisomal OS=Rattus norvegicus OX=10116 GN=Phyh PE=1 SV=2	Phyh	33.73	11	11	11	52514.7	37637.4	48152.5	49695	68517.9	50769.7	36904.2	48169.1	51413.3	51538.6	40827.5	44822	1.08471209557804	0.777415524150551	0.994609112921174	1.02647006628145	1.41526458103363	1.04866842386738	0.762270985412296	0.994951992548909	1.06196223883184	1.06455036035926	0.843308313333456	0.925816305682008	0.81845468113285	0.238957247845089	1.01331998892199	0.928922269072847	1.00813846098896	0.981178234804601	1.23808930693563	0.216834695467464	1.23175843968974	0.178203211551473	0.994886582728385	0.935627822360978
P57760	Serine/threonine-protein kinase 16 OS=Rattus norvegicus OX=10116 GN=Stk16 PE=2 SV=2	Stk16	6.89	2	2	0	1465.38	3021.14	2775.03	2150.05	1743.82	3644.78	2016.56	3545.16	2921.58	1443.84	2111.42	2685.35	0.595600002845132	1.22793472859978	1.12790394020345	0.873882396454965	0.708771238150786	1.48141	0.819625722841434	1.44092133513931	1.18746881785768	0.586845124205268	0.858181330444847	1.09145373052736	0.963242755665802	0.916161195601028	0.855981752384096	0.564518914041335	1.16359618691122	0.666273988696628	0.888645927881838	0.633940384907176	1.20799889754367	0.580173850666593	1.35937031796571	0.271553286365576
P59215	Guanine nucleotide-binding protein G(o) subunit alpha OS=Rattus norvegicus OX=10116 GN=Gnao1 PE=1 SV=2	Gnao1	31.36	10	8	0	27538.9	26091.7	27407	29644.2	26684	27725.8	27720.2	26293.8	23398.1	22854.2	27074.5	22888.4	1.04803362163232	0.992958282485646	1.04301397180268	1.12815393085391	1.01549913611788	1.05515	1.05493326161801	1.00064949727389	0.890449345555383	0.869750425598311	1.03036019190615	0.871051957244812	0.964113546053727	0.366143727332022	1.04683376371394	0.416441696142294	1.11289243872662	0.135137439854982	1.08579924843791	0.226750881079409	1.1543167744939	0.0852997774985033	1.06310330952482	0.457030391577139
P60123	RuvB-like 1 OS=Rattus norvegicus OX=10116 GN=Ruvbl1 PE=1 SV=1	Ruvbl1	23.46	9	9	9	10962.9	10526.3	10814.1	10367.8	10736	11360.4	11558.2	10975.3	10621.5	11609.3	10585.5	11686.5	0.998110828367619	0.958360836334005	0.984563419264088	0.943930296395096	0.977452850373055	1.03430098373492	1.05230956922335	0.999239779126247	0.967028264738953	1.05696193888188	0.963750665762292	1.0639905677985	0.995043771292685	0.887515733380257	0.974311566882823	0.402870774588708	0.953425635970284	0.241565828620441	0.979164530236767	0.590833394728505	0.958174568272174	0.365305535253678	0.978563396327768	0.625708149502646
P60203	Myelin proteolipid protein OS=Rattus norvegicus OX=10116 GN=Plp1 PE=1 SV=2	Plp1	9.39	2	2	2	4376.97	4750.43	4708.02	3453.59	3822.64	3453.84	5407.6	4342.89	4388.21	3168.93	4806.94	3429.17	1.04818293955026	1.13761795980501	1.12746174706736	0.82705481604886	0.915433743444072	0.827114685258584	1.29499495402344	1.04002156888062	1.05087465921947	0.758885339088228	1.15115079597112	0.821206791642977	1.28940631328593	0.00394245801183891	0.978549654494402	0.832624384036431	1.2130970167575	0.183610952842605	0.758914893165567	0.0263086627845412	0.940818269817554	0.749020320636265	1.23968876917573	0.196712138859508
P60825	Cold-inducible RNA-binding protein OS=Rattus norvegicus OX=10116 GN=Cirbp PE=2 SV=1	Cirbp	14.53	2	2	2	1423.74	1731.26	1323.74	2153.91	2228.27	2638.77	2569.08	1428.21	1766.99	4547.92	2081.53	3144.14	0.631894298154123	0.768379986951485	0.587511594981204	0.955963481911829	0.988966459991212	1.17115745651605	1.14022715067484	0.633878204985953	0.784237926795169	2.01848983414184	0.92383928135527	1.39545432354103	0.637910824033785	0.0113273398900065	0.776981687218525	0.293415714974208	0.458249220603688	0.0370613534021616	1.21800988154635	0.28900168488049	0.718359374600326	0.290958809249447	0.589781236986614	0.147677394806901
P60881	Synaptosomal-associated protein 25 OS=Rattus norvegicus OX=10116 GN=Snap25 PE=1 SV=1	Snap25	18.93	3	2	1	950.41	1729.58	1151.92	1274.3	1577.44	1498.62	1702.4	1338.34	1423.3	1018.71		1484.87	0.690071677088085	1.25580977815681	0.836383630508209	0.925241041354096	1.14534428962851	1.08811483119679	1.23607498140251	0.971739068732512	1.03342664534198	0.739662796231524		1.07813126035899	0.880825954633639	0.456279746181121	0.858395086065537	0.400197970485858	1.02038148038675	0.983842165294561	0.974534278366681	0.811915812391384	1.15843711804696	0.397348202373007	1.18870843618605	0.352020735414597
P61016	Cardiac phospholamban OS=Rattus norvegicus OX=10116 GN=Pln PE=1 SV=1	Pln	23.08	2	2	2	1601860	1798490	1599850	1851410	1921110	2013680	1982940	1695230	1814590	1391740	1499970	1984890	0.908609286548911	1.02014203224086	0.90746917151641	1.05015938921599	1.08969472143757	1.14220240728766	1.1247660211687	0.96157074952637	1.02927429692906	0.789424724046784	0.850815097165027	1.12587210291665	0.864159552037607	0.0326303387358621	0.910325592234141	0.192779390240192	1.0253455276217	0.772660162262391	1.05342305143498	0.357284162535035	1.18652339744904	0.174854746727292	1.12635032604684	0.333100199167114
P61107	Ras-related protein Rab-14 OS=Rattus norvegicus OX=10116 GN=Rab14 PE=1 SV=3	Rab14	62.79	10	10	9	166148	139456	154716	174633	167252	176568	168594	167531	169562	165295	173941	177095	0.996493886667823	0.836405201742711	0.927929004078887	1.04738375972303	1.00311526791154	1.05898916978335	1.01116408460454	1.00478860610628	1.01696978844867	0.99137791003658	1.04323340118983	1.06214991970676	0.887872188993023	0.0859914688051997	0.910286402458438	0.131065695594431	0.89152113663522	0.10004934450042	1.02524486490655	0.218165901125989	1.00410976679688	0.88008026365823	0.979385316783226	0.384803096941294
P61149	Fibroblast growth factor 1 OS=Rattus norvegicus OX=10116 GN=Fgf1 PE=1 SV=1	Fgf1	19.35	3	3	3	21030.5	19551.5	25125.5	47320	36549.6	53210.2	25585.8	21059.9	30656.1	21969.6	25240.5	24856.8	0.71663126568907	0.666233146673633	0.856171696634446	1.61246720203546	1.2454571269551	1.81318052226854	0.871856790740467	0.717633094424062	1.04463135655789	0.748631856336396	0.860090414475403	0.847015527209532	0.47933758292615	0.00548700531954385	0.850012548220093	0.300077743135538	0.911756992461172	0.328724591451342	1.77330670178443	0.020998054351015	1.90211872579506	0.00607062000823759	1.07263945028855	0.633207755936672
P61203	COP9 signalosome complex subunit 2 OS=Rattus norvegicus OX=10116 GN=Cops2 PE=1 SV=1	Cops2	16.03	6	6	6	11239.1	6967.43	6446.95	10903.6	9711.3	10584.4	8949.77	11237.1	11479.9	9324.31	9989.44	8950.97	1.16483180314563	0.722111561440945	0.668168482644491	1.13006024047999	1.00648905071475	1.09697802646249	0.927563303719927	1.16462452110291	1.18978856108865	0.966381011859383	1.03531576439528	0.927687672945557	0.790193369723039	0.207970870418063	0.778528406907304	0.222664518428289	0.872235069018904	0.397559898087899	0.985237837644951	0.914844153401323	1.10382483888041	0.105125984732468	1.1203638316601	0.274954281163205
P61794	Lysophosphatidic acid receptor 1 OS=Rattus norvegicus OX=10116 GN=Lpar1 PE=1 SV=1	Lpar1	12.64	4	4	4	8310.74	6207.15	7371.8	8401.49	5685.63	6578.63	6653.27	7218.65	6170.79	6743.85	7209.61	5606.13	1.2138707807688	0.906619388508009	1.0767287415647	1.22712577049953	0.830445920250484	0.960877940410727	0.971779895600828	1.05435957707697	0.901308628986143	0.985010055047766	1.05303919022115	0.818834111064886	1.05922553016464	0.677413782157231	1.09215220895777	0.435699416057163	1.11913	0.382635404369636	1.03108561666561	0.881170446609278	1.05655333266188	0.745805766595613	1.02469990424135	0.766598432292229
P61972	Nuclear transport factor 2 OS=Rattus norvegicus OX=10116 GN=Nutf2 PE=1 SV=1	Nutf2	27.56	2	2	2	1664.07	893.876	764.75	6770.7	5447.32	4728.08	2269.61	2985.67	2079.51	2317.67	4275.49	2364.29	0.546178177226707	0.293386434673241	0.251004922289401	2.22226744340614	1.78790994872246	1.55184223991902	0.744927468685515	0.979951443389077	0.682533175482226	0.760701638761002	1.40329393291809	0.776003174527111	0.196074376995297	0.00294612536629881	0.453004925839731	0.0325612066475476	0.370942176623928	0.0316147423261223	2.31037289411149	0.0051350493950193	1.89184421905788	0.0417434315616445	0.818847998035155	0.499537831691862
P61983	14-3-3 protein gamma OS=Rattus norvegicus OX=10116 GN=Ywhag PE=1 SV=2	Ywhag	36.03	9	6	1	116171	61758.1	58840.3	159472	159258	150273	104633	125176	107496	107852	108057	99803.8	1.02595	0.54540958567408	0.519641369212112	1.40835870026145	1.40646878377545	1.32711878551965	0.924054353644882	1.10547750491577	0.949338610184265	0.952482583403972	0.954293017420938	0.881405827036433	0.504835576744712	0.0289438550777562	0.701944530914158	0.15044610235745	0.749951854977055	0.200552133936007	1.39044188494093	0.00492567297387626	1.48553685501506	0.000266208396077372	1.06839190555467	0.359962446744415
P62083	Small ribosomal subunit protein eS7 OS=Rattus norvegicus OX=10116 GN=Rps7 PE=1 SV=1	Rps7	15.46	3	3	0	8894.94	18822.5	19070.8	5712.45	9912.46	8162.88	5100.93	12019.7	6709.44	3712.39	5734.24	4711.27	0.983192218414944	2.08052393058472	2.1079694926495	0.631419255001658	1.09566265060241	0.902274787222283	0.563825577539516	1.3285840610147	0.741620426660771	0.410344865701337	0.633827788217088	0.520754946391069	1.96690150703365	0.0977262500405931	1.96341177344422	0.128207426030433	3.30474434767868	0.0149104647690676	0.998225771053127	0.903169391322697	1.68018	0.0675099431433856	1.68316416982745	0.170893270668313
P62138	Serine/threonine-protein phosphatase PP1-alpha catalytic subunit OS=Rattus norvegicus OX=10116 GN=Ppp1ca PE=1 SV=1	Ppp1ca	28.48	10	4	4	13615	8533.54	7635.71	10390.1	11694.1	13622.5	11072.3	13926.7	11105.6	10466.1	12902.5	9899.69	1.21144407574336	0.759302715983766	0.679415030745083	0.924496885154686	1.04052502138453	1.21211141548394	0.985198107958367	1.2391787153621	0.988161096406568	0.931259261192622	1.14804680038771	0.880860874197264	0.834136170522619	0.343721447762798	0.824943359017964	0.318945132449969	0.895274449032397	0.521306639548503	0.988979243642084	0.922211565815093	1.07329532116018	0.561117110094103	1.08525565936812	0.497617600201769
P62168	Neuronal calcium sensor 1 OS=Rattus norvegicus OX=10116 GN=Ncs1 PE=1 SV=2	Ncs1	17.89	3	3	3	5814.41	5163.37	4329.3	3736.54	2025.27	3392.48	3623.42	3294.11	3445.81	3699.12	3880.82	3989.01	1.50393221832466	1.33553679532936	1.11979955881903	0.96647860936171	0.523848301686049	0.877485415033002	0.93721943903542	0.852041421176945	0.891279541213174	0.956799700648752	1.00379750164139	1.03178149773051	1.67212094001829	0.0605116735888437	1.47704118556373	0.0130312827155188	1.32311748257188	0.036633284057417	0.88333394446192	0.459373211847043	0.791280971911885	0.234847673533465	0.895789159776816	0.0352257712259602
P62260	14-3-3 protein epsilon OS=Rattus norvegicus OX=10116 GN=Ywhae PE=1 SV=1	Ywhae	37.65	12	12	1	84047.9	57546	59734.5	137210	136972	133585	86658.9	98930.9	83896.3	94491.2	93382.8	93332.7	0.869619815066234	0.595412162324121	0.61805595194019	1.41967300581261	1.41721048722517	1.38216615757946	0.896635092510857	1.02361000051561	0.868051252806331	0.977673682142998	0.966205381292895	0.965687010783521	0.493733921577764	0.00396846543121836	0.747082688123803	0.0805100454102724	0.715944534749705	0.044324549645481	1.51312813536579	0.00123645402799069	1.45006	2.59744286390171e-06	0.958320338740151	0.422668590877591
P62703	Small ribosomal subunit protein eS4 OS=Rattus norvegicus OX=10116 GN=Rps4x PE=1 SV=2	Rps4x	37.26	12	12	0	104424	87086.4	92023.7	89651.3	89529.7	95868.9	107879	94007.6	97460.8	75223.4	97282.4	98439.5	1.11003088291219	0.925731570152878	0.978215247068169	0.952996549578887	0.951703937197038	1.01908986162971	1.1467576574129	0.99930417555788	1.03601181599372	0.799627452670429	1.03411541756509	1.04641543226111	1.03084603920961	0.656346892296318	0.947174086028474	0.458660799103565	1.04646251475851	0.652704598731259	0.918831765366928	0.15036105618726	1.01514918324843	0.820225590421764	1.10482595564492	0.337926825973035
P62744	AP-2 complex subunit sigma OS=Rattus norvegicus OX=10116 GN=Ap2s1 PE=1 SV=1	Ap2s1	19.01	4	4	0	74795.9	60140.3	65329.1	66254.5	65269	70931.3	73969.6	66892.9	64517.3	67989.1	62719.8	67858.5	1.11266540741146	0.894648388499199	0.971837088227079	0.985603358410586	0.970943039342242	1.05517553519276	1.10037335094654	0.995100210458512	0.959760734072151	1.01140730509344	0.933021085644602	1.00946449670143	0.989185240359823	0.845061952718171	0.975097356215168	0.733486363553063	1.0085507490152	0.944067294753014	0.985758093054916	0.796249078808368	1.01957723171074	0.626399714586197	1.03430774638737	0.538805829938618
P62747	Rho-related GTP-binding protein RhoB OS=Rattus norvegicus OX=10116 GN=Rhob PE=1 SV=1	Rhob	23.47	4	3	3	8438.95	11915.6	9810.98	9058.3	6649.54	8010.84	8938.33	7423.2	12609.6	11171.7	11212	11807.6	0.865188441120565	1.22162584077595	1.00585339314311	0.928686205772331	0.681732341910883	0.821297219638257	0.916386493452525	0.761050466719933	1.29277696480651	1.14535880739507	1.14949049370405	1.21055333156082	1.2718047547334	0.150629187537655	1.04122724933408	0.780805901970134	0.882257474854714	0.25415093104048	0.818700547752193	0.364167500762203	0.693705123818047	0.0151613264680243	0.847324611816456	0.291037492438389
P62755	Small ribosomal subunit protein eS6 OS=Rattus norvegicus OX=10116 GN=Rps6 PE=1 SV=1	Rps6	29.72	8	8	0	108429	89359.1	97111.6	111723	109462	113100	99379.9	100861	105610	91069.8	112240	122182	1.03222508292957	0.850682976030509	0.924485417770371	1.06358338581137	1.04205906194502	1.07669218455704	0.946079236357734	0.960179048864785	1.00538869682642	0.866968540310984	1.06850513523149	1.1631512333647	0.882180474744604	0.0866981123334888	0.964194318211913	0.541618164523959	0.906012686033873	0.414412161827535	1.09296719414591	0.0124627024931286	1.02701511988935	0.71818075710696	0.93965777325266	0.570219633658727
P62804	Histone H4 OS=Rattus norvegicus OX=10116 GN=H4c2 PE=1 SV=2	H4c2	52.43	8	8	8	2266570	2423470	2627690	2548980	2505050	2401320	2187630	2002420	1470350	1808480	1893770	1963180	1.04214467194224	1.11428561575943	1.20818	1.17199377292002	1.15179522822984	1.10410128239072	1.00584890326837	0.920691323890538	0.676051222062531	0.831519783776411	0.870735214612411	0.902649191096486	0.981540772733674	0.6856784053629	1.29279379549148	0.103105860108031	1.29164600039185	0.00648130451909879	1.31710656490707	0.0764009498656331	1.31593718393838	0.000752236745391252	0.999112159182975	0.91278330678842
P62828	GTP-binding nuclear protein Ran OS=Rattus norvegicus OX=10116 GN=Ran PE=1 SV=3	Ran	36.11	7	7	7	35402.5	24481.9	28281.3	58933.4	61706.5	58483.9	32069.6	40199.7	36234	32866.5	35312.5	36099.1	0.884931788200451	0.611957108835382	0.706928080831394	1.47311740828282	1.54243466954569	1.46188156791007	0.801621593810414	1.00484407615625	0.905716218166942	0.821541151525743	0.882682120495119	0.902344216239726	0.492205390908411	0.00268367124318724	0.812562382895267	0.162229223810096	0.845486252626391	0.18271096109181	1.65086038857804	0.00169495791724712	1.7177508987985	7.98155657688463e-05	1.04051857484937	0.637176233507129
P62832	Large ribosomal subunit protein uL14 OS=Rattus norvegicus OX=10116 GN=Rpl23 PE=2 SV=1	Rpl23	30	5	5	5	53908.7	44313.1	52367.2	57373.5	66191.5	62945.6	50491.7	52500	50355.1	44897.6	54323.7	55841.2	1.00216186020053	0.823779811556433	0.973505400157922	1.06657243610429	1.23049891333799	1.17015768489017	0.93863988552288	0.975974150007847	0.936100493734478	0.834645657093187	1.00987670348155	1.03808700391273	0.807401831316826	0.0434691615797439	0.98201592729682	0.746979809559738	0.971150342603789	0.773075108611452	1.21626665831957	0.0115510041549581	1.20280918984281	0.0799304021253679	0.988935429262394	0.928116202993494
P62836	Ras-related protein Rap-1A OS=Rattus norvegicus OX=10116 GN=Rap1a PE=1 SV=1	Rap1a	30.98	7	7	0	146929	146328	157363	158119	159256	142708	162958	149829	169789	159267	152277	178159	0.936359455374507	0.93252936034439	1.00285398373431	1.00767187365572	1.01491782714864	0.909459569979957	1.03851019287492	0.954840779147119	1.08204326966482	1.01498792872157	0.97044156555931	1.13538419379474	0.979431972057216	0.661356496697643	0.933780378634661	0.196194995661437	0.920190401120679	0.193988984683669	0.953389725141739	0.404006626171572	0.939514358703132	0.353692187509729	0.985446280704836	0.827746828697975
P62845	Small ribosomal subunit protein uS19 OS=Rattus norvegicus OX=10116 GN=Rps15 PE=1 SV=2	Rps15	22.07	4	4	2	13566.9	8840.82	10963.2	16303.4	18817.9	20320.6	10484.4	11532.4	19159.5	9829.36	18519.1	16741.1	0.929883638601799	0.605955219676091	0.751424445283686	1.11744502528806	1.28979039595227	1.39278637467452	0.718607199917203	0.79043776203933	1.31320386925467	0.673710356966365	1.26931046087393	1.14744525147208	0.601907943270343	0.0204803898416679	0.810439986108514	0.44735222819334	0.740103030501961	0.293987874406408	1.34645172101427	0.17082248569843	1.22959505481979	0.31290066031085	0.913211395276423	0.753166739408919
P62850	Small ribosomal subunit protein eS24 OS=Rattus norvegicus OX=10116 GN=Rps24 PE=1 SV=1	Rps24	20.3	3	3	0	15401.3	13716.7	20521.6	14892	19948.6	17602	10488.6	10554.9	9160.85	11471.3	14292.3	15238.7	1.06651755147547	0.949861459638055	1.42109085495114	1.0312492696443	1.38141144107079	1.21891281522152	0.726320245070586	0.730911423325852	0.634375495018866	0.794370786118091	0.989720919724495	1.05525773874084	0.946551086330579	0.692003672002321	1.64345864089113	0.0195565664273655	1.21065403648088	0.280708046719864	1.73625984336693	0.0047795584682574	1.2790160551969	0.110950358634613	0.736650139138536	0.036981739834938
P62909	Small ribosomal subunit protein uS3 OS=Rattus norvegicus OX=10116 GN=Rps3 PE=1 SV=1	Rps3	65.02	16	16	6	133921	119487	110594	111092	99158.9	108653	116050	127088	126707	110031	123408	118333	1.14419779129269	1.02087619931295	0.944895950076713	0.94915077568333	0.847196439445736	0.92831238280273	0.991511067566075	1.08581782468623	1.08256262678238	0.940085775746341	1.05437654309517	1.01101662350966	1.14141595634296	0.117690259789344	0.9842014898133	0.787791575097108	1.03476683761073	0.64597649184634	0.862263650988928	0.0315847463712148	0.906564194989937	0.111862672399673	1.05137702830242	0.324478258290684
P62944	AP-2 complex subunit beta OS=Rattus norvegicus OX=10116 GN=Ap2b1 PE=1 SV=1	Ap2b1	24.65	21	21	0	37851	35975.6	34048.7	42565.2	38938.7	45169.4	39527.6	38826.1	41439.7	41621.8	39623.1	38938.6	0.957191973877063	0.909766071580979	0.861037815670601	1.07640664200343	0.98469818797936	1.14226274457326	0.999590538337771	0.981850711921699	1.04794452563666	1.05254954686313	1.00200558241865	0.984695659137391	0.85160250818444	0.0391188811703191	0.900511213472529	0.043749434985896	0.897588271268519	0.0409668734175565	1.05743137768859	0.314472554023303	1.05399909305354	0.342456802919429	0.996754130142657	0.913252484790768
P62959	Adenosine 5'-monophosphoramidase HINT1 OS=Rattus norvegicus OX=10116 GN=Hint1 PE=1 SV=5	Hint1	39.68	4	4	0	66244.1	26640.4	33997.7	116640	105656	118835	57216.8	58250.8	45690.6	54411	56748.4	53378.9	1.00153645596117	0.402772953385854	0.514007	1.76346591203308	1.59740015776549	1.79665184890647	0.865053809976116	0.88068672966955	0.690790600140076	0.82263326251399	0.857972127592746	0.807029068688464	0.371945674828731	0.0178854794775299	0.787314576608575	0.334582900137587	0.771140822531897	0.284570442532902	2.11674615377933	0.000940427228558091	2.07326197000941	5.74194641916735e-05	0.979457062580566	0.758809921577687
P62961	Y-box-binding protein 1 OS=Rattus norvegicus OX=10116 GN=Ybx1 PE=2 SV=3	Ybx1	20.81	5	5	0	19575.3	12685.9	11101.6	16578.9	11624.3	20857.6	13844.6	19887.7	17627.9	21520.5	13173.8	15847	1.20881759484493	0.78338207467795	0.685548084112655	1.02378334039195	0.717825952488896	1.28800242480256	0.854934334267678	1.22810897820199	1.08856138501923	1.32893794985825	0.813510966931189	0.97858691440272	0.883858396112579	0.629947075848707	0.844287989532751	0.402669567927826	0.857967642304412	0.506108188917822	0.955229925117114	0.769771589962854	0.970707124668341	0.875563818510624	1.01620259075251	0.892183093429142
P62986	Ubiquitin-ribosomal protein eL40 fusion protein OS=Rattus norvegicus OX=10116 GN=Uba52 PE=1 SV=2	Uba52	32.03	5	1	0	3165.07	403.655			1041.3	761.502	957.956	2549.11	3191.49	1720.26		1684.75	1.84074047244821	0.234757555253464			0.605598945350441	0.442874107444782	0.557127766534262	1.48251063822363	1.85610580821711	1.00046830090133		0.979816405626771	1.97954351060183	0.855407724073239	0.799140516254548	0.578076576088023	1.04808062237703	0.758999051154047	0.403699394317223	0.201545008275191	0.52945571378645	0.149456319300093	1.31150980467018	0.770333383778598
P63004	Platelet-activating factor acetylhydrolase IB subunit alpha OS=Rattus norvegicus OX=10116 GN=Pafah1b1 PE=1 SV=2	Pafah1b1	40.73	15	15	15	35773	22214.5	25151.9	38352.6	34214.6	35826.5	30184.5	34408.6	32731.4	31385.1	34478.7	34741.6	1.10222537185817	0.684465533311252	0.774971691791005	1.18170711980342	1.05420848707066	1.10387379545682	0.930034432025635	1.06018594834426	1.00850863881806	0.967026906278645	1.06234584543333	1.07044622980874	0.76701321202247	0.12351142532301	0.854249443870762	0.296867554056657	0.826391028712177	0.223682289770782	1.11373497937313	0.099376185829904	1.07741433362424	0.184726495011916	0.967388430442104	0.540847905894878
P63018	Heat shock cognate 71 kDa protein OS=Rattus norvegicus OX=10116 GN=Hspa8 PE=1 SV=1	Hspa8	47.68	29	29	7	633262	506332	498094	609011	610483	624377	629997	640428	637085	619044	671108	611179	1.04234939097992	0.833422583123011	0.819862833315044	1.00243223965763	1.00485515198069	1.02772467902996	1.03697520026336	1.05414462855262	1.04864204981894	1.01894655985954	1.10464391528586	1.00600076813344	0.88817927067566	0.184565576244417	0.858547530550299	0.110395981509392	0.861337662931914	0.135362019316387	0.966637658518173	0.0216853008095155	0.969779065296889	0.380365019735033	1.00324982867265	0.897151197832169
P63036	DnaJ homolog subfamily A member 1 OS=Rattus norvegicus OX=10116 GN=Dnaja1 PE=1 SV=1	Dnaja1	19.9	7	7	7	12004.7	12440	10375.7	8106.26	6867.07	8132.92	8627.16	9564.27	9685.63	8507.22	10009	9627.54	1.26423517784116	1.31007735406499	1.09268244393667	0.853683894868399	0.723182708663913	0.856491504374779	0.90854075127776	1.00722938385556	1.0200100098756	0.89590966784958	1.05406464926338	1.01389245412821	1.50696889369759	0.00647927338915451	1.24907002388344	0.0294387910803813	1.23723340449179	0.0456594735137713	0.828862512761389	0.0470841937390911	0.821007925024943	0.0561987579536403	0.990523654266523	0.896521995526676
P63039	60 kDa heat shock protein, mitochondrial OS=Rattus norvegicus OX=10116 GN=Hspd1 PE=1 SV=1	Hspd1	39.44	21	21	21	267524	142119	173031	346909	263720	327209	209086	305138	240854	282288	266118	245504	1.04586675354292	0.555604495846229	0.676452842482489	1.35621697344844	1.0309952761036	1.27920117282945	0.817407395341261	1.19291611011565	0.941602215344519	1.10358560026063	1.04037	0.959781071835804	0.621294935799147	0.069093598629577	0.771673919780473	0.262467861432748	0.733929538612689	0.146762326645896	1.24204121958261	0.183130178728372	1.18129007066292	0.156437133445608	0.951087654771951	0.631886208110968
P63088	Serine/threonine-protein phosphatase PP1-gamma catalytic subunit OS=Rattus norvegicus OX=10116 GN=Ppp1cc PE=1 SV=1	Ppp1cc	21.98	8	2	2	9838.1	9629.13	9100.75	11509.2	11964.6	9582.84	10907.7	12700.3	12495.7	13543.6	12451.7	9614.64	0.885396284607284	0.866589679511342	0.819037236574109	1.03578972756957	1.07677421319282	0.862423733443049	0.981656727783908	1.14298476671287	1.12457144708503	1.21887896242234	1.12061159340162	0.865285627696057	0.86421305976651	0.121147321104591	0.791275686425491	0.0122568854541369	0.802247350037658	0.117142040665206	0.915602555970718	0.340770132345114	0.928298110022089	0.60856266745343	1.01386579140543	0.857399361366977
P63095	Guanine nucleotide-binding protein G(s) subunit alpha isoforms short OS=Rattus norvegicus OX=10116 GN=Gnas PE=1 SV=1	Gnas	23.6	9	8	0	71148.2	96999	94003.4	61095.1	75411.4	71057.5	87659.3	83410.1	97741.4	96243.4	82087.4	97598.9	0.841612802774613	1.14740218665173	1.11196720288557	0.722694577611173	0.89204224021349	0.840539911524916	1.03692277755812	0.986658946265833	1.15618404402521	1.13846418634004	0.971012714116179	1.15449841003313	1.26298683779461	0.122566172982387	0.975223465723847	0.78216096306837	0.950063005178493	0.637386143034226	0.772156475855881	0.0291948062307004	0.752235080167158	0.0270006909264727	0.974200312615858	0.74485904519956
P63100	Calcineurin subunit B type 1 OS=Rattus norvegicus OX=10116 GN=Ppp3r1 PE=1 SV=2	Ppp3r1	38.82	6	6	5	10941.9	7706.72	9385.39	13267.6	14811.3	13582.1	11429.1	14596.7	9365.75	12025.6	8433.16	12982.6	0.947843582723252	0.667595673132174	0.813010691274365	1.14930766303284	1.28303088648122	1.17655126850963	0.990047349299694	1.26444113215589	0.811309373590537	1.04171924331211	0.730523637401038	1.12461949908726	0.672907755454742	0.0192152026846467	0.792110263608121	0.23799230448596	0.838303525933156	0.367620070647886	1.1771453920498	0.24956160839481	1.24579263522775	0.160798346345791	1.05831670721526	0.772818556926475
P63102	14-3-3 protein zeta/delta OS=Rattus norvegicus OX=10116 GN=Ywhaz PE=1 SV=1	Ywhaz	32.24	8	6	0	83355	44842.7	45115	96321	87383.9	78087.9	64318.1	76704.1	59206.2	62145	67914.2	68576.2	1.19939666843851	0.645242456766694	0.649160586606725	1.38596468718932	1.25736858658946	1.12360826711487	0.925474354991245	1.10369674279377	0.851919129397209	0.89420557807104	0.977218705772503	0.986744236268649	0.662022408561274	0.101917304408489	0.865575013334772	0.450812835168442	0.872516681316623	0.435548243030525	1.30747086826844	0.0501830655691151	1.31795641663067	0.0160527902228195	1.0080197185396	0.972254783200468
P63170	Dynein light chain 1, cytoplasmic OS=Rattus norvegicus OX=10116 GN=Dynll1 PE=1 SV=1	Dynll1	24.72	2	2	2	19365.5	17937.7	25412.6	17658.6	17252.3	16673.2	20087.7	12606.1	16155.6	12203.1	17441	16874.1	1.10835489525081	1.0266369370551	1.45445145289566	1.01066307367618	0.987409112046454	0.954265205623189	1.14968891220623	0.721490932071017	0.924641158024014	0.698425840914782	0.998209069121347	0.965763411115218	1.21579711577792	0.160210639010253	1.28386019070859	0.208480296089024	1.34819919945312	0.125958268494116	1.05598226385585	0.622966149370292	1.10890146222339	0.372381845044925	1.05011371893151	0.817627882883534
P63245	Small ribosomal subunit protein RACK1 OS=Rattus norvegicus OX=10116 GN=Rack1 PE=1 SV=3	Rack1	47	13	13	13	154660	150600	165975	156089	139699	149352	163988	157381	174264	159774	162513	156415	0.981599504947877	0.955831407249129	1.05341379693343	0.990669113719185	0.886644699610199	0.947910573276706	1.04080266143406	0.998869207863713	1.10602260526469	1.01405715313295	1.03144109884647	0.992738177721597	1.05862200655973	0.257967941650125	0.950774060645679	0.290384394092643	0.984401569243496	0.624309045618685	0.898124216910496	0.0698179337639072	0.929889576396171	0.0970040835842242	1.03536855914536	0.342482781095581
P63251	G protein-activated inward rectifier potassium channel 1 OS=Rattus norvegicus OX=10116 GN=Kcnj3 PE=1 SV=1	Kcnj3	9.18	4	4	2	10493	9203.77	11949.2	11167.5	9086.31	11640.9	10489.5	10354.3	10565	9554.92	11338.4	8835.38	1.00992812054202	0.88584257485953	1.15008416067671	1.07484725875851	0.874537308773676	1.12041096525471	1.00959125325699	0.99657855127497	1.01685796183422	0.919639988328351	1.09129600704791	0.850385849392412	0.992201214558778	0.945817392061202	1.00755106849036	0.981274349862122	1.06449222468524	0.586016996071699	1.01547050508138	0.906023002453655	1.07285922357856	0.545551165540769	1.05651441199918	0.459293290079608
P63269	Actin, gamma-enteric smooth muscle OS=Rattus norvegicus OX=10116 GN=Actg2 PE=2 SV=1	Actg2	44.15	15	1	1	13165.3		15987.9	33153.3	35595.1	19604	21553.3	15185.6	22893.4	32851.9	23498.9	31461.6	0.546586661724859		0.663773168024343	1.37643286306904	1.47780961184041	0.813903588710788	0.894833106435433	0.630463902097865	0.950470333492734	1.36391957284064	0.9756090104446	1.30619818131929	0.494947505670474	0.0760967650093668	0.73332405424577	0.195741927230473	0.497991172089591	0.0206072628759668	1.48161986037768	0.173927073336366	1.00614947319513	0.943639745038013	0.679087463729496	0.0771482742326807
P67779	Prohibitin 1 OS=Rattus norvegicus OX=10116 GN=Phb1 PE=1 SV=1	Phb1	42.28	14	14	14	765904	909147	915413	683971	717089	778725	819137	811409	790913	879158	867172	927438	0.931617288410615	1.10585277385501	1.1134745044233	0.831957018596974	0.872240528485397	0.947212278454684	0.996367940077093	0.986967886800394	0.962037310718712	1.06937526379873	1.05479593686103	1.12810126951806	1.18840344345887	0.0701333548084492	1.06979469815512	0.339310427125604	0.968843968511853	0.605945793357163	0.900194882506786	0.0536820381541086	0.815248368594433	0.00888201218055067	0.90563541788218	0.0127156345098372
P68035	Actin, alpha cardiac muscle 1 OS=Rattus norvegicus OX=10116 GN=Actc1 PE=2 SV=1	Actc1	47.48	16	16	10	2534750	2795030	3169720	3279970	3787720	3419900	2861310	2939850	2735420	2937710	2928040	2847260	0.83939809055355	0.925591417315273	1.04967232097422	1.08618228822287	1.25433	1.13252097046418	0.947540447965984	0.973549453205978	0.905851198288585	0.972840779011764	0.969638498891179	0.942887703840418	0.810434046334763	0.0518660306696852	0.995656340126842	0.910811532796458	0.975495265126518	0.681530793670855	1.22854702937242	0.0127330082587852	1.20367014384237	0.0138709261253898	0.979750970101033	0.421435576239422
P68101	Eukaryotic translation initiation factor 2 subunit 1 OS=Rattus norvegicus OX=10116 GN=Eif2s1 PE=1 SV=2	Eif2s1	34.29	10	10	10	25359.7	19663.2	22020.6	27843.2	26447.3	30163	23744.6	31482	26804.3	27655.1	22587.4	25598.3	0.983669000774804	0.762709349717667	0.85414975723142	1.08000065940737	1.02585555681619	1.16998261297927	0.921021422011988	1.22114486695002	1.03970311153003	1.07270451083125	0.876135174631435	0.992923977118564	0.793851054130379	0.0472790516493497	0.817295677604415	0.142316151553168	0.884003069587873	0.254753639219241	1.02953277362555	0.722766198606849	1.11356288435776	0.194137293433779	1.0816196559108	0.496914707758243
P68511	14-3-3 protein eta OS=Rattus norvegicus OX=10116 GN=Ywhah PE=1 SV=2	Ywhah	33.33	9	8	0	63836.6	40085.8	40209.7	94054.7	91407.3	96082.5	54700.1	70620.2	55854.2	57492.4	63985.2	64021.6	0.966793601264491	0.607092090455446	0.608968533235868	1.4244411846629	1.38434679711739	1.45515184382463	0.828422984127096	1.06952997935383	0.845901616999451	0.870711855602251	0.969044121015667	0.969595392340989	0.511933637488923	0.0110588252971552	0.795542971003094	0.231105056733138	0.776995803755488	0.156915442590675	1.55399628534921	0.00576369420957652	1.51776665344109	0.000410221572966349	0.976686152824379	0.760231522149224
P69897	Tubulin beta-5 chain OS=Rattus norvegicus OX=10116 GN=Tubb5 PE=1 SV=1	Tubb5	41.89	16	2	2	29499	17434.9	26595.2	31211.5	27787.8	36316	29008.3	36492.6	30450.3	23946.4	28713.5	19714	1.04988143945404	0.620515200811461	0.946534013307847	1.11083001279772	0.988979133640498	1.29250124937161	1.03241722635054	1.29878651538766	1.0837385943865	0.852262141148592	1.02192517413348	0.701629299210041	0.771430190116382	0.194378795529173	0.76631766981549	0.178509231207345	1.01596155520153	0.988345447859355	0.993372672775327	0.94459630833329	1.31698443776002	0.102848630692457	1.32577075437416	0.088943820871257
P70473	Alpha-methylacyl-CoA racemase OS=Rattus norvegicus OX=10116 GN=Amacr PE=1 SV=3	Amacr	26.96	8	8	8	15726.2	9215.85	12780.7	23708.9	18872.7	20096.6	10237.1	10997.7	13339.4	15227.5	12281.1	10704.8	1.08964709272062	0.63855376120419	0.885557388176066	1.64275756105124	1.30766381495774	1.39246618786288	0.70931479015212	0.762015733719117	0.924268954269783	1.0550928453411	0.850940781015835	0.741721089529302	0.601848010951176	0.0361537405294524	1.09106645996147	0.709100926926802	0.987160263153763	0.896201865373429	1.81286045664108	0.00462222216127727	1.64021521246474	0.0152365562998636	0.90476639084719	0.500402514127127
P70500	CDP-diacylglycerol--inositol 3-phosphatidyltransferase OS=Rattus norvegicus OX=10116 GN=Cdipt PE=1 SV=1	Cdipt	15.02	3	3	3	19529.1	13644.2	19701.4	15045	21169.1	22951.7	21513.8	19496.7	19852.7	21595.7	20921.4	15773.2	1.01364741299515	0.708194849347301	1.02259055165792	0.780902618580067	1.09877072934419	1.1912956218587	1.11666219711584	1.01196570845264	1.03044369663573	1.12091317248718	1.08591399430781	0.818699447217488	0.893669991785795	0.567164020149129	0.868746631790639	0.285141186105653	0.907092603743676	0.551494824379389	0.972111226488256	0.760228185542573	1.01501965164015	0.961175985510833	1.04413941942313	0.64500886626243
P70531	Eukaryotic elongation factor 2 kinase OS=Rattus norvegicus OX=10116 GN=Eef2k PE=1 SV=1	Eef2k	1.66	1	1	1	1525.1		1506.37	1072.17	1748.74	2126.87		873.025	2497.46				0.940612269801894		0.929060458239774	0.661265659506588	1.07854324352066	1.31175661810606		0.538442086973837	1.54031966385118				0.919039447994858	0.874498555147926	0.899416552810649	0.968361311002335			0.978648473439283	0.889411592772574
P70550	Ras-related protein Rab-8B OS=Rattus norvegicus OX=10116 GN=Rab8b PE=1 SV=1	Rab8b	33.82	6	4	4	4816.49	5754.12	4213.83	4693.35	5903.08	4147.92	5977.65	4476.61	5302.68	3214.48	4280.5	3765.34	1.02213823954105	1.22111871651512	0.894243895020077	0.996005910227151	1.2527304736582	0.880256711123058	1.26855545170706	0.950010124491454	1.12531573823459	0.682165420926838	0.908392363392315	0.799066955163093	1.00271900761987	0.970666855442596	0.93828116372849	0.626082914485879	1.31296801511858	0.0914401883561214	0.935736887999827	0.625429048189296	1.30940772553533	0.115501477353314	1.39933323386902	0.0464451515590083
P70583	Deoxyuridine 5'-triphosphate nucleotidohydrolase OS=Rattus norvegicus OX=10116 GN=Dut PE=2 SV=3	Dut	28.78	5	5	5	7833.83	3858.61	7691.58	13174.1	8569.65	10894.9	7784.69	9009.07	6341.23	8508.39	7678.71	9690.09	0.930431034440097	0.458290579933558	0.91353587400783	1.56469970510175	1.01782503759841	1.29399707130757	0.924594632446131	1.07001534618995	0.753153590073128	1.01054913230435	0.91200729253322	1.15090070406399	0.59389772554931	0.103429221022621	0.837865933808487	0.443195784972884	0.7490774693852	0.240701114043843	1.41079161910163	0.102604635979887	1.26129034875889	0.192633344415312	0.89403022507467	0.389539290295465
P70617	Ninjurin-1 OS=Rattus norvegicus OX=10116 GN=Ninj1 PE=1 SV=1	Ninj1	7.89	1	1	1	3407.75	1232.92	2409.68	1381.59	2306.61	1617.45	1324.47	1712.66	1976.9	1972.12	2593.86	2895.31	1.64683150150697	0.595821728365629	1.16450353827344	0.667668090137778	1.11469386242858	0.78164994853274	0.640064241449911	0.827661195619081	0.955357991439843	0.953048005502728	1.25351048595081	1.3991894107925	1.32883812539463	0.538209139641997	1.40612441489181	0.444820689393775	0.944923733027399	0.711710868890343	1.05816080079298	0.820436155880026	0.711090173415053	0.137337598955167	0.672005779161512	0.071632760943099
P70623	Fatty acid-binding protein, adipocyte OS=Rattus norvegicus OX=10116 GN=Fabp4 PE=1 SV=3	Fabp4	32.58	5	5	5	107626	48500	60701.5	143071	163323	146472	85701	93334.9	67833.3	76840.1	71150.9	80913.2	1.12749831531579	0.508089757984277	0.635913617407888	1.49882288174368	1.71098440295394	1.53445202126749	0.897810316474444	0.977783644381169	0.710626906809791	0.804982841494591	0.745382341471412	0.847652952695534	0.478789531561212	0.0300936245679424	0.878309242303212	0.52190972623682	0.94724124764858	0.667407509009441	1.83443702171028	0.00408400610458722	1.97840843462025	0.00024844673941166	1.07848261412416	0.542761438654436
P70673	ATP-sensitive inward rectifier potassium channel 11 OS=Rattus norvegicus OX=10116 GN=Kcnj11 PE=1 SV=1	Kcnj11	16.67	6	6	6	12355	16322.3	12589.7	11129	11480.7	11922	11991.2	12433.4	10834.5	10906.7	11499.5	13547.7	1.0084911609076	1.33232661073915	1.02764881978781	0.908417493301554	0.937125412467171	0.973147035235971	0.978795565250929	1.01489065156039	0.884378590275468	0.890271998759282	0.938659984205339	1.10584667750934	1.19504686997744	0.137929814162595	1.1703928914805	0.201981615552564	1.14777534565096	0.29451269378404	0.97936986480086	0.690966254024251	0.960443790520639	0.621722413837157	0.980675253588623	0.837710929357909
P70705	Copper-transporting ATPase 1 OS=Rattus norvegicus OX=10116 GN=Atp7a PE=1 SV=1	Atp7a	1.27	2	2	2	1484.45	1245.92	1246.12	1335.88	961.316	1069.39	1803.73	1365.16	1431.74	601.515	836.371	1901.99	1.16552520214175	0.978241880731886	0.978398911982806	1.04887453739575	0.754783270047558	0.839638247107255	1.4162098911106	1.07186391253045	1.12413961596176	0.472283264486035	0.656681921816496	1.49335934468765	1.18116394472026	0.201891270711415	0.864335971377833	0.2445877678742	1.19061007055352	0.446258869908713	0.731766301571741	0.0723862263067167	1.00799730289388	0.751976877622425	1.3774852719083	0.285529016578866
P80067	Dipeptidyl peptidase 1 OS=Rattus norvegicus OX=10116 GN=Ctsc PE=1 SV=3	Ctsc	9.31	4	4	4	7314.31	5849.56	7751.17	9639.9	11004	12219	8091.28	8364.36	10452.5	8905.17	10462.1	9382.95	0.802034791015413	0.641420808269285	0.849937726330294	1.05704231594087	1.20661974134725	1.33984792980026	0.887231750342437	0.917175745159513	1.14614620560088	0.976477092153152	1.14719887276891	1.02886702127174	0.636433181490374	0.0144218130787903	0.777275575346345	0.0982459120534108	0.727474085415694	0.0300799548321916	1.22129957700532	0.128740129465854	1.14304864449733	0.19059888595573	0.93592814246291	0.491834158470536
P80386	5'-AMP-activated protein kinase subunit beta-1 OS=Rattus norvegicus OX=10116 GN=Prkab1 PE=1 SV=4	Prkab1	17.78	3	3	3	6880.55	5206.1	5011.62	11887.7	8076.7	9189.2	8912.88	10883	8098.86	8009.19	10807.4	7394.72	0.822721315866252	0.622503933919715	0.599249565953539	1.42143639485553	0.965747396916955	1.09877127784235	1.06573113512117	1.30130237852678	0.968397113052961	0.957675089320305	1.29226273322524	0.884201665399203	0.586489147137918	0.0247155320850392	0.61295677966527	0.0205919770505069	0.652324130308634	0.0500841015141463	1.04512893828729	0.800241341596055	1.11225268786642	0.545161154659929	1.06422532868445	0.661460238892646
P81128	Rho GTPase-activating protein 35 OS=Rattus norvegicus OX=10116 GN=Arhgap35 PE=1 SV=3	Arhgap35	3.47	4	4	4	3075.46	2484.72	1993.46	3735.97	2968	3215.4	3292.66	3494.32	3481.13	3041.98	2717.45	3414.61	0.999738860674043	0.80770718588244	0.648013444882807	1.21445064845987	0.964806870673187	1.04522911454264	1.07034399959258	1.1358975553675	1.13160988601973	0.988855527105937	0.883360657247592	1.10998624955168	0.761504006806884	0.116973857235937	0.735640736221174	0.0636710395636357	0.823371164721322	0.219813273113006	0.966036592907555	0.609717974336173	1.08124337805373	0.45545485726081	1.11925716478236	0.1646242792393
P81155	Voltage-dependent anion-selective channel protein 2 OS=Rattus norvegicus OX=10116 GN=Vdac2 PE=1 SV=2	Vdac2	33.22	9	9	9	854131	882043	939382	822788	684284	724864	947264	955386	889197	858853	909451	1024640	0.976867665502351	1.00879055587807	1.07436903865441	0.941020748296629	0.782614041195801	0.829025294113779	1.08338366397475	1.09267277674458	1.01697256926829	0.982268206071072	1.04013702260986	1.17187841769041	1.19876017950335	0.0399953366222217	0.958346213098354	0.299608403784078	0.957969798177121	0.525539728107224	0.799447820743759	0.0184867673995394	0.799133817219393	0.0406507345962927	0.999607224491433	0.975860522708364
P82995	Heat shock protein HSP 90-alpha OS=Rattus norvegicus OX=10116 GN=Hsp90aa1 PE=1 SV=3	Hsp90aa1	35.74	28	17	9	45645.6	25021.7	24718.2	41324.8	37991	42033.3	37057.8	43639.6	38285.8	36841.2	40843.8	32488.1	1.22843323333129	0.67339432134632	0.6652264040374	1.11215007976166	1.02242947770408	1.13121752428677	0.997314814004951	1.17444693309507	1.03036325702094	0.991485585375257	1.09920520916664	0.874333160869621	0.786042088486853	0.239241172357739	0.801672000753048	0.277676564283574	0.865778488578428	0.438641850215939	1.01988431980313	0.73663164808748	1.10144036974543	0.24357694235922	1.07996598080657	0.395977883964477
P83888	Tubulin gamma-1 chain OS=Rattus norvegicus OX=10116 GN=Tubg1 PE=2 SV=1	Tubg1	8.65	4	4	4	6028.78	5707.53	4842.7	4477.65	3684.94	5413.03	5418.51	6962.68	7102.55	8679.13	7172.87	3903.92	1.04252612138549	0.9869740003104	0.837423367253992	0.774297135974732	0.637217846021625	0.936047620056348	0.936995248456321	1.20402067662916	1.22820768106425	1.50083760493839	1.24036775936464	0.675084938544656	1.22123409464908	0.18253418805059	0.850915173370205	0.220524155203884	0.839191999157721	0.640932240168224	0.696766637206204	0.0603285688222258	0.687167188366829	0.276839228256799	0.986222863830184	0.905039357086342
P84087	Complexin-2 OS=Rattus norvegicus OX=10116 GN=Cplx2 PE=1 SV=1	Cplx2	8.21	1	1	0	2107.79	1706.33		988.308				2901.49			740.79		1.24799460206321	1.01029544183174		0.58516410514135				1.71793388237936			0.438611968584349		1.92962113025494		0.657269196171622		2.57435980507296		0.340620853423586		1.33412708054914		3.9167510360561
P84586	RNA-binding motif protein, X chromosome retrogene-like OS=Rattus norvegicus OX=10116 GN=Rbmxrtl PE=1 SV=1	Rbmxrtl	20.62	7	7	0	20573.8	28555	27637.1	18319.9	22793.5	18453.3	29138.8	27141.9	28489.6	34951.2	31390.4	33656.5	0.768872099432889	1.06714086844949	1.03283764298461	0.684640658235259	0.85182543810203	0.689626005524741	1.08895830283929	1.0143313163148	1.0646967776494	1.3061759384119	1.17310378977331	1.25779116228227	1.2887385065817	0.121013788537053	0.905575419692982	0.362390731780285	0.76767358579813	0.065706035823346	0.702683604989012	0.00870370841583999	0.59567831788804	0.00261922287188476	0.847719106663027	0.0121045821870389
P84817	Mitochondrial fission 1 protein OS=Rattus norvegicus OX=10116 GN=Fis1 PE=1 SV=1	Fis1	48.03	7	7	0	82466.7	86140.8	94888.2	89549.2	88216.1	84923.3	87106.2	88767	94572	91058.8	96985.4	98119.1	0.913933302844274	0.954651342343614	1.05159398917318	0.992424774158084	0.97765075645128	0.941158456170008	0.965350342189198	0.983756079648849	1.04808971762649	1.00915484476808	1.07483610899518	1.08740028563175	1.0030724591779	0.973233861249982	0.97430348181443	0.604470826341431	0.920787885798074	0.152808282557456	0.971319143397627	0.384662035645677	0.917967468225311	0.0383970577941239	0.945072970573096	0.171506028513051
P85125	Caveolae-associated protein 1 OS=Rattus norvegicus OX=10116 GN=Cavin1 PE=1 SV=1	Cavin1	18.88	9	9	9	194215	217601	175097	250562	253096	241374	212763	199975	251732	252103	237286	241207	0.854628015801916	0.957536291566114	0.770500742387911	1.10257861079402	1.11372928088666	1.06214753075804	0.936247048508422	0.879974448214547	1.10772710487783	1.10935966154885	1.04415860442074	1.06141266023496	0.78776884751259	0.0197323059940042	0.883279907294535	0.256105007353032	0.803334537829388	0.0270733514031005	1.12124249401779	0.165487256228313	1.01975921028859	0.442742031111606	0.909490333919156	0.234885263627259
P85968	6-phosphogluconate dehydrogenase, decarboxylating OS=Rattus norvegicus OX=10116 GN=Pgd PE=1 SV=1	Pgd	24.64	10	10	10	14545.2	5475.16	6346.87	20224.3	18959.6	17286.5	9231.35	12160.6	7928.61	10074.7	11144.8	10332.9	1.21454097432903	0.457182174257304	0.529970964561484	1.68875237378122	1.58314846525924	1.44344268574779	0.77082837110334	1.01542412427644	0.662048078711527	0.8412490687012	0.9306036527997	0.862809066471719	0.466921254320848	0.049296740077952	0.899274434049009	0.596944261377502	0.835664798874254	0.415997176926295	1.9259659433517	0.00736232952446886	1.78973390296776	0.000445567859353254	0.9292656026166	0.530430137751954
P85970	Actin-related protein 2/3 complex subunit 2 OS=Rattus norvegicus OX=10116 GN=Arpc2 PE=1 SV=1	Arpc2	26	8	8	0	27288	19437.1	22824.2	30928.5	29228.1	29524	21489.4	24663.2	24123.3	23077.9	24764.9	23532.3	1.08832431703043	0.77520773169716	0.910295070242079	1.23351798003795	1.1657011129653	1.17750246027581	0.857059387950515	0.983639705943448	0.962106933341399	0.920413359571844	0.987695795911273	0.938536145032802	0.775522242268674	0.0571036752040161	0.9896607514098	0.873064009588478	0.974419650550402	0.743993545797253	1.27612168609723	0.00601035945498546	1.25646899268793	0.00111662997521866	0.984599671313946	0.740886458839306
P85973	Purine nucleoside phosphorylase OS=Rattus norvegicus OX=10116 GN=Pnp PE=1 SV=1	Pnp	27.68	7	7	7	14398.9	5644.84	8169.01	19587.1	20279.5	16180.4	13034.2	14114	10007.9	12355.1	11616.6	11638.9	1.10036748585987	0.43138006367717	0.624277757027558	1.49685100822186	1.54976438682782	1.23651015481787	0.996076775600544	1.07859535766108	0.764806183926338	0.944179786271676	0.887743434306768	0.889447605801443	0.503376630328117	0.054613731139823	0.759303317624832	0.308250819789824	0.792257080756853	0.323048399595149	1.5084198826034	0.0292898360795397	1.57388530381403	0.00355065275882017	1.04339999887674	0.774678247530733
P86252	Transcriptional activator protein Pur-alpha (Fragment) OS=Rattus norvegicus OX=10116 GN=Pura PE=1 SV=1	Pura	11.59	2	2	0	6040.94	5048.4	4978.81	12108.9	10927.2	13016.2	6740.01	9399.32	7501.19	8878.45	8401.68	6967.49	0.724850535339014	0.605755965562558	0.597405882834664	1.45294319217979	1.31115137209714	1.5618098405347	0.808731729944398	1.12782152013142	0.900065484374892	1.06532248879821	1.00811500292125	0.836026985281964	0.44569001145558	0.000545609002343021	0.679686825839702	0.0306456535326468	0.662669160932083	0.0130217380605912	1.52502144622876	0.0177136855625963	1.48683870829385	0.0110109243507302	0.974962491164081	0.819351345438217
P97521	Mitochondrial carnitine/acylcarnitine carrier protein OS=Rattus norvegicus OX=10116 GN=Slc25a20 PE=1 SV=1	Slc25a20	30.9	13	13	1	190592	230547	255827	199842	209879	212638	227491	231823	214057	254384	263409	298831	0.819950382171999	0.991841739205254	1.10059942925157	0.85974502746189	0.902925444194284	0.914795003800209	0.978694448826237	0.997331249193352	0.920899717493869	1.09439146458635	1.13321813201784	1.28560796179714	1.08774196243647	0.431266832114154	1.00533881025467	0.988165539022939	0.828981269225494	0.124092390809957	0.924243841804889	0.0620931633269702	0.762112061364839	0.00678435849072978	0.824578998412978	0.0247930841324823
P97532	3-mercaptopyruvate sulfurtransferase OS=Rattus norvegicus OX=10116 GN=Mpst PE=1 SV=3	Mpst	37.04	11	11	11	59479.7	29540	41275.2	96835.8	71724	96098.9	47303.1	55200.4	47233.6	49417.1	49238.2	53862.2	1.02373494746619	0.508427755152622	0.710408167890165	1.66668951971592	1.23447773563191	1.65400636423955	0.81415737795396	0.950081768975179	0.812961178597727	0.850542492185261	0.847463354561808	0.927049337629707	0.492312929822447	0.0302522392360239	0.870157763172921	0.443972643102382	0.854294753061124	0.388810956626471	1.76748915265489	0.00724755211862695	1.73526775615913	0.00623713019265343	0.981769960824168	0.750559648392402
P97536	Cullin-associated NEDD8-dissociated protein 1 OS=Rattus norvegicus OX=10116 GN=Cand1 PE=1 SV=1	Cand1	17.32	19	18	18	27255	15681.6	15434.4	28867.7	26167.8	27075.2	18680.9	24654.5	21036.6	22790.6	22875	21801.7	1.20100910322744	0.691019789145898	0.680126762166708	1.27207376588658	1.1531009360277	1.19308610059452	0.823185872554816	1.08641639829466	0.926991308051895	1.00428244608385	1.00800158636315	0.960705931602778	0.710881773021055	0.116912638979219	0.906776238115951	0.563094159420389	0.865174684624996	0.388416519041397	1.27556546324489	0.0433611196757493	1.21704440521556	0.00389356762186615	0.954121478108654	0.550977466865828
P97541	Heat shock protein beta-6 OS=Rattus norvegicus OX=10116 GN=Hspb6 PE=1 SV=1	Hspb6	34.57	5	5	5	126659	81034.5	85472	155262	130347	130941	72137.9	107365	95723.8	78549.6	91909.2	82881.8	1.22743205348568	0.785292341943214	0.828295442688859	1.50461913869756	1.26317186994764	1.2689282286728	0.699076818316462	1.04045699415352	0.927643992147836	0.761211574609613	0.890677315391928	0.803194229944888	0.70379426239347	0.0725995010646681	1.06517826940482	0.775487723812786	1.15719904350112	0.43794604991503	1.51347961516815	0.0319642371491284	1.64422915237431	0.00254408682394741	1.08639002197042	0.603316424459724
P97544	Phospholipid phosphatase 3 OS=Rattus norvegicus OX=10116 GN=Plpp3 PE=1 SV=1	Plpp3	14.74	4	4	0	17272.2	19521.4	20168.2	18694.2	16867.8	15780.7	19065.8	15019.3	16444.4	20195.8	18123.9	18190.4	0.962489336833468	1.08782548488675	1.1238682647911	1.04172995684581	0.939954240678059	0.879375845449214	1.06243728061275	0.836947007138807	0.916360373931768	1.12540626838627	1.00995012168896	1.01365581875705	1.10944301721569	0.201746246703183	1.12729791507931	0.218608440742509	1.00799326138159	0.91084711907541	1.0160935691032	0.839644070382998	0.908557939200249	0.185203425076386	0.894167591280143	0.213180519056725
P97571	Calpain-1 catalytic subunit OS=Rattus norvegicus OX=10116 GN=Capn1 PE=1 SV=1	Capn1	22.3	15	15	1	10169.1	8160.4	7466.06	12040.5	9055.35	11228	9075.18	10440.1	8172.03	7959.08	10679.4	10171.1	1.06467579218663	0.854370626167482	0.78167520675506	1.26060603945512	0.948069340922713	1.17553960475081	0.950145485415251	1.09304871994646	0.855588254026696	0.833292995847886	1.11810274803846	1.06488518648744	0.798034887552071	0.145070801056147	0.931674474696169	0.556851822458388	0.895381328016583	0.438703143226377	1.1674608331398	0.24191501089047	1.12198268770319	0.40611719929874	0.96104524953158	0.765975756643497
P97584	Prostaglandin reductase 1 OS=Rattus norvegicus OX=10116 GN=Ptgr1 PE=1 SV=3	Ptgr1	24.92	8	8	8	16298.6	8323.98	8023.18	27736.4	24860.3	24936.3	14585.4	17880.7	14203.9	9306.95	13186.3	11995.8	1.02218793034163	0.522049248917399	0.503184185080827	1.73952445677099	1.55914609872455	1.56391253772582	0.914742360644768	1.12141139276132	0.890816091184487	0.583697492931481	0.826995981609699	0.75233222330704	0.421056324403802	0.01688040437153	0.699502035568888	0.166300895052904	0.946554341160455	0.710821382221777	1.66130276408828	0.00323270214818383	2.24804684385334	0.00174007087780886	1.35318311174126	0.0724881843359536
P97697	Inositol monophosphatase 1 OS=Rattus norvegicus OX=10116 GN=Impa1 PE=1 SV=2	Impa1	28.16	7	7	0	21131.1	12867.2	10721.2	29621.1	31129.1	33584.8	14706.4	19087.3	10365.4	13067.4	14328.5	14050.3	1.12869859227151	0.687289848918231	0.572663200091872	1.58218426260506	1.66273271853709	1.79390171272297	0.785529053261865	1.0195308639997	0.553658464932311	0.69798335082645	0.765343866592955	0.750484065239976	0.474049928446494	0.0187154214076073	1.01269047602872	0.998261308203963	1.07897708354445	0.875347530752139	2.13625277689083	0.0120166825407122	2.27608321148863	5.78046445991442e-05	1.06545594047223	0.860352162007173
P97710	Tyrosine-protein phosphatase non-receptor type substrate 1 OS=Rattus norvegicus OX=10116 GN=Sirpa PE=1 SV=1	Sirpa	6.48	3	3	0	6082.3	5341.44	7146.36	4746.86	5875.53	6148.81	5160.61	5066.97	5794.12	3673.24	4121.58	6745.75	1.10749083850844	0.972591924838062	1.30123937140279	0.864328290561497	1.0698412847741	1.1196012598407	0.939665635715941	0.922615269552165	1.05501780859519	0.668839032544064	0.750474670795527	1.2282946128715	1.10726125739363	0.43307965390959	1.15905927585712	0.205007184227215	1.27712324895104	0.25178451146886	1.04678030421241	0.67062564532611	1.15340732859853	0.442166676596256	1.10186189399728	0.529238035066738
P97846	Contactin-associated protein 1 OS=Rattus norvegicus OX=10116 GN=Cntnap1 PE=1 SV=1	Cntnap1	4.27	6	6	6	4131.42	3676.46	3316.01	4694.64	5601.67	3577.25	4797.71	2869.09	3919.5	2801.24	2791.01	3088.92	1.0952640587899	0.97465145194115	0.87909400922392	1.24457703669862	1.48503609417624	0.948350289804997	1.27190150783432	0.760612854280975	1.03908280407874	0.742625415001286	0.739913381046515	0.818891097123335	0.801805016160236	0.224477096986883	0.960089933801127	0.89462666724899	1.28138142669709	0.026810862596482	1.19741073509231	0.403199454619477	1.5981209906038	0.0281043096103658	1.33464728832634	0.155184699880367
P97852	Peroxisomal multifunctional enzyme type 2 OS=Rattus norvegicus OX=10116 GN=Hsd17b4 PE=1 SV=3	Hsd17b4	41.36	25	25	0	73197	64680.5	70905.3	64401.9	84465.9	63211.6	68548.7	63838.7	73789.9	86181.7	64526.2	70456.3	1.03555785007776	0.915070283235029	1.00313592124156	0.911128777202929	1.19498511973008	0.894288954410361	0.969795816736003	0.903160879868833	1.04394592949783	1.21925947741091	0.912887317044243	0.996783673544456	0.98445582173469	0.940470732913871	1.0126371816878	0.828223311194643	0.944017160100957	0.610351633118343	1.02862633277281	0.848133196120033	0.958922827473886	0.748982677280896	0.932236320344794	0.535932409658415
P97949	ABC-type antigen peptide transporter OS=Rattus norvegicus OX=10116 GN=Tap1 PE=1 SV=1	Tap1	8.83	6	6	0	6034.32	7284.8	4672.35	5382.08	8455.81	7159.02	11347.1	5070.47	5494.04	5710.08	6912.88	4969.46	0.922533019434618	1.11370768205486	0.714313651472798	0.822817900482352	1.29273288971507	1.09447830688343	1.7347562649688	0.775178644661312	0.839934459905104	0.872962876283197	1.05684817168947	0.759736132448985	0.856862747899572	0.450935818721649	0.821093018723864	0.642507834573264	1.02268306463807	0.928451116530177	0.958255007276964	0.97376877516187	1.19352027748314	0.35796609163124	1.2455142612557	0.592054491942814
Q00657	Chondroitin sulfate proteoglycan 4 OS=Rattus norvegicus OX=10116 GN=Cspg4 PE=1 SV=2	Cspg4	11.91	23	23	23	15500.9	14411.3	16169.8	19681.6	20214.3	18974	15170.1	13711.8	17393.7	16068.7	17147.4	17205.7	0.922447040480676	0.857605754148415	0.962252782429693	1.1712373908563	1.20293797201379	1.12912864066476	0.902761378293899	0.815979028937864	1.03508616196535	0.956236396555803	1.02042903198771	1.02389842166573	0.78277693694061	0.00303700917199485	0.995816369749933	0.994669080536847	0.913930085796223	0.0878398474235066	1.27215854575629	0.0263592908796084	1.16754856034493	0.00578110947022945	0.91776969485421	0.281424701009532
Q00972	[3-methyl-2-oxobutanoate dehydrogenase [lipoamide]] kinase, mitochondrial OS=Rattus norvegicus OX=10116 GN=Bckdk PE=1 SV=2	Bckdk	25.24	7	7	7	17946.3	20319.9	17508.2	21864.5	20085	20166.2	15746.2	22409.2	21453.6	22230.8	26852.4	21048.9	0.869662627326444	0.98468529006038	0.848432669227464	1.05953530895945	0.973302233321165	0.977237117132252	0.76304762889329	1.08593101353949	1.03962344001887	1.07728589935356	1.3012447542959	1.02001201787174	0.89791147809652	0.112274899178535	0.93567078796826	0.661472068914362	0.795276342787397	0.060389840620192	1.04205237464141	0.671483849368777	0.885695708527194	0.212920530006363	0.849953159822677	0.273989467278484
Q01062	cGMP-dependent 3',5'-cyclic phosphodiesterase OS=Rattus norvegicus OX=10116 GN=Pde2a PE=1 SV=2	Pde2a	10.24	8	8	0	7704.8	9007.57	5912.1	6195.36	7845.16	6836.17	7194.13	9105.23	8990.39	6983.06	6705.56	7701.03	1.02524978775914	1.19860466601671	0.786701701564062	0.824394082272277	1.04392698382002	0.909664344510613	0.957296783253508	1.21159992796674	1.19631858573511	0.929210463984699	0.892284545582773	1.02474812753436	1.08371921027711	0.643378311479191	0.894610267005407	0.452140842963998	1.05772978987501	0.756425660748961	0.825500054369853	0.13667095253774	0.976018307919952	0.749771292792165	1.1823358493477	0.132839408561523
Q01728	Sodium/calcium exchanger 1 OS=Rattus norvegicus OX=10116 GN=Slc8a1 PE=1 SV=3	Slc8a1	12.05	12	12	12	48085.6	58161.5	52543.5	51670.1	54612.6	45834.4	57443.2	49117.7	53850.1	52573.6	50368.9	53848.4	0.918672792136914	1.11117231769742	1.00384073098071	0.987154471130516	1.04337077478198	0.875663737666165	1.09744923497428	0.938391006919811	1.02880325344494	1.00441578985578	0.962295115374769	1.02877077503671	1.04387080742402	0.602919205333251	0.989898448360773	0.883583986736557	1.01275392895889	0.871835336958885	0.948295939804627	0.479041308358503	0.970190872046783	0.587880820060797	1.0230887124189	0.690861919416903
Q01986	Dual specificity mitogen-activated protein kinase kinase 1 OS=Rattus norvegicus OX=10116 GN=Map2k1 PE=1 SV=2	Map2k1	19.85	8	8	0	4545.36	1840.36	3508.06	6402.84	5709.64	7535.81	3970.58	4169.78	3148.86	4163.31	3643.42	3713.15	1.04189304651644	0.421849597630769	0.804121856302352	1.46766691174237	1.30877074953626	1.7273676977993	0.91014126331847	0.955802133935115	0.721785587600048	0.954319072525027	0.835149243082819	0.851132840011026	0.503544074318936	0.056382741542327	0.876391814492055	0.534810915584194	0.858844015736275	0.469088326621507	1.74044708137498	0.00935957686127223	1.70559849581766	0.0042941518036334	0.979977221984951	0.801888509154147
Q03344	ATPase inhibitor, mitochondrial OS=Rattus norvegicus OX=10116 GN=Atp5if1 PE=3 SV=2	Atp5if1	17.76	3	3	3	15134.4	9617.89	8905.27	12934.4	18164.2	19111.6	14049.6	16563.4	13452.5	8310.14	12304.3	15827.9	1.1048647122809	0.702139976979552	0.650116197294489	0.944256933510813	1.32605082506163	1.39521437488289	1.02567047664009	1.20918676494565	0.982080065411168	0.606669603031107	0.898257405600345	1.15549266436138	0.670333119565347	0.114606020585578	0.763807513814662	0.172460912474779	0.923583941097086	0.782022884810626	1.13944469029059	0.432659411447474	1.37779846189899	0.203441600475134	1.20918415228001	0.328707874923364
Q04631	Protein farnesyltransferase/geranylgeranyltransferase type-1 subunit alpha OS=Rattus norvegicus OX=10116 GN=Fnta PE=1 SV=1	Fnta	8.22	3	3	0	7658.41	4163.22	2813.01	6937.69	7406.51	7262.72	6403.08	7683.86	4155.89	6594.46	5349	4894.34	1.28853194216274	0.700464189335745	0.473290570578385	1.16727038247143	1.24614962047576	1.22195686924364	1.07732193865612	1.29281391948284	0.699230912567323	1.10952173510096	0.899972364841854	0.823475555083208	0.677312638728704	0.178983948784748	0.802213253097244	0.468908128596994	0.86915392747271	0.513071046677514	1.1844061475111	0.33529743949589	1.28323890294457	0.0468706688286011	1.08344498687477	0.794450486544611
Q04753	Methylosome subunit pICln OS=Rattus norvegicus OX=10116 GN=Clns1a PE=1 SV=1	Clns1a	5.51	1	1	1				3855.77	3947.51	3565.61	529.48		733.232		1825.82	2008.86				1.63913080074786	1.6781304972185	1.51578055082501	0.225087849218178		0.311705095297165		0.776176431327971	0.853988775365319							6.00236633531637	0.049829200918737	1.97650390645373	0.00103389302011024	0.3292874503218	0.0718758741864478
Q04970	GTPase NRas OS=Rattus norvegicus OX=10116 GN=Nras PE=1 SV=1	Nras	31.22	6	2	0	43973.2	37717.7	31154.2	46721	47186.9	32996.5	55448.8	50284.1	60530.8	53383.9	64416.1	58963.7	0.905455243679013	0.776647804674482	0.641498316079447	0.96203538609715	0.971628765656292	0.679433244522904	1.14175012770753	1.03540342796703	1.24639394595084	1.09923162706003	1.32639643060664	1.21412567999864	0.889213455167827	0.500645913892917	0.678711588879593	0.0252032197731385	0.638395213496889	0.0159271191543264	0.763271838651492	0.0957483670054276	0.717932471429372	0.0577056054734602	0.94059866363965	0.467385572718431
Q05140	Clathrin coat assembly protein AP180 OS=Rattus norvegicus OX=10116 GN=Snap91 PE=1 SV=1	Snap91	2.73	2	2	0	2069.4	2801.16	1115.54	2155.16	2870.92	2016.02	2581.51	1822.17	1444.99	1818.35	1363.66	1529.13	1.05277214991854	1.42504263818779	0.567512053793431	1.09640109530223	1.46053185495512	1.02561598032221	1.31329942627632	0.926998080804612	0.735114153334681	0.925054720597456	0.693738895311643	0.777918951195968	0.850044730975135	0.494711369475779	1.02349764989305	0.960949987006895	1.2706266423838	0.564325516252378	1.20405151940527	0.369881212253998	1.49477621127795	0.0441855596917732	1.24145535900016	0.359697128576175
Q05695	Neural cell adhesion molecule L1 OS=Rattus norvegicus OX=10116 GN=L1cam PE=1 SV=3	L1cam	6.04	7	7	0	6630.82	8222.83	7151.39	5505.9	6990.39	5140.36	9853.3	6427.56	7250.99	6783.88	6223.45	6532.52	0.961994666159856	1.19296234865963	1.03751859281792	0.79879206982086	1.01416082692294	0.745759785688871	1.42950978070177	0.932505849415675	1.05196849022873	0.984200502482125	0.902893715273911	0.947733371827705	1.24768819475354	0.114705782220819	0.935117298469946	0.720378463118801	1.12616217627054	0.163827181172342	0.749479960139131	0.149582996060325	0.902599047587366	0.314902928041658	1.20430044242919	0.259907579358794
Q07014	Tyrosine-protein kinase Lyn OS=Rattus norvegicus OX=10116 GN=Lyn PE=1 SV=3	Lyn	27.34	12	12	11	9658.94	10513	9778.12	10009.9	8555.27	9699.54	10881.5	10392.9	10538.4	9630.85	11286.3	11268.3	0.94840369708563	1.03226317457829	0.960105887245074	0.982864182555999	0.840035210651042	0.952390179049663	1.06844589880849	1.02047065034478	1.03475718053608	0.945645562150416	1.1081928913957	1.10642548559883	1.05962735863909	0.338511444787143	0.941446839008198	0.110078399102126	0.930546566849306	0.300411300107799	0.888469735452396	0.073253772812463	0.878182843489838	0.14314658839957	0.988421786863319	0.87493819700662
Q09073	ADP/ATP translocase 2 OS=Rattus norvegicus OX=10116 GN=Slc25a5 PE=1 SV=3	Slc25a5	40.6	14	7	7	285449	342809	348551	282279	256938	288681	303928	286969	298730	350486	327480	350376	0.920141317697269	1.1050405675917	1.12354983350686	0.909922861941249	0.828236462157867	0.930559629685742	0.979708145430867	0.925041018879967	0.96295245678109	1.12978728205194	1.05562772586172	1.12943269841372	1.17986636034874	0.0905943892531737	1.09799837459969	0.246618973239317	0.949887294304813	0.463746291113398	0.930612492651414	0.138991013716969	0.805080410991674	0.00673374766181943	0.865108106058101	0.00689513670663856
Q09326	Alpha-1,6-mannosyl-glycoprotein 2-beta-N-acetylglucosaminyltransferase OS=Rattus norvegicus OX=10116 GN=Mgat2 PE=1 SV=1	Mgat2	4.98	2	2	2	2865.55	3772.56	2709.62	2823.86	2343.84	2320.14	3760.34	3591.95	2828.18	3028.02	3024.51	3482.33	0.940786683775229	1.23856649220676	0.889593416304386	0.927099469506907	0.769504444487003	0.761723514332068	1.23455455269227	1.17927055147753	0.928517765636414	0.994127093997685	0.992974728392461	1.14328128719129	1.24838805316353	0.148760858202729	0.918202204809798	0.548243570532434	0.980374121906352	0.813437279060003	0.735510246579971	0.049457188626283	0.785312002483518	0.0370409411808854	1.06771048552365	0.579690497831218
Q10758	Keratin, type II cytoskeletal 8 OS=Rattus norvegicus OX=10116 GN=Krt8 PE=1 SV=3	Krt8	22.57	12	8	0	17549	15230.4	14248.4	12412.7	9865.94	9393.16	17445.9	15273.8	10621.6	13844.7	10809.4	18227.1	1.27689375771955	1.10819	1.03673673813273	0.903168223058038	0.717861826886754	0.683461585803237	1.26939203417856	1.11134650844247	0.772844876459856	1.00736287010655	0.786509509641218	1.32623341565503	1.48484771942232	0.0194620355107717	1.08505743943998	0.571017540621683	1.09669971922428	0.532264857411309	0.730753346115599	0.15481077800531	0.738594069195825	0.172753524559256	1.01072964375997	0.956422633336165
[truncated: 4,887 more rows]
